# Supplementary material for: The Malaysian Food Barometer 2 dataset: bridging socio-anthropology and nutrition through extended 24-h recall
Source: Front Nutr. 2026 Jan 2;12:1713959. doi: 10.3389/fnut.2025.1713959 (PMC12807946; doi:10.3389/fnut.2025.1713959)
Supplement: Supplementary file 1 [file Table_1.xlsx]

## Sheet: Codebook
Variable	Label	Measurement Level	Variable Values
QID	ID	Scale
State	State	Nominal	Kedah Penang Perak Kuala Lumpur Selangor N. Sembilan Melaka Johor Pahang Terengganu Kelantan Sabah Sarawak
Region	Geographical Region / Zone	Nominal	North Central South East Coast East Malaysia
Q1.Malaysian_Citizen	Q1. Malaysian Citizen	Nominal	Yes
Q2.Gender	Q2. Gender	Nominal	Male Female
Q3.Living_Area	Q3. Living Area	Nominal	Urban SubUrban Rural
Q5.Ethnic_Group_Recode	Q5. Ethnic Group Recoded Without Others	Nominal	Non-Malay Bumiputra Malay Indian Chinese Others
Q6.Norms_Number_of_Meals_Per_Day	Q6. Norms Number of meals consumed in a day	Nominal	1 meal per day 2 meals per day 3 meals per day 4 meals per day More than 4 meals per day
Q7.Norms_Number_of_food_intakes_in_between_meals	Q7. Norms Number of food intakes in between meals	Nominal	Never Once or twice a day 3 - 4 times a day 5 - 6 times a day More than 6 times a day
Q8.1.Norms_for_Breakfast	Q8.1. Norms of food for breakfast	Nominal	NA 1 Dish of Rice / Noodles mixed with other food in the plate +/- Beverage 1 Dish of Rice / Noodles with other food in the plate not mixed +/- Beverage 1 Dish of Roti Canai / Thosai / Chapati mixed with curry +/- Beverage 1 Dish of Rice / Noodles with shared dishes ( including lazy Suzan) +/- Beverage Sandwich / Burger +/- Beverage Only Beverage All day Breakfast with Sausage and Eggs +/- Bevera…
Q8.2.Norms_for_Brunch	Q8.2. Norms of food for brunch	Nominal	NA 1 Dish of Rice / Noodles mixed with other food in the plate +/- Beverage 1 Dish of Rice / Noodles with other food in the plate not mixed +/- Beverage 1 Dish of Roti Canai / Thosai / Chapati mixed with curry +/- Beverage 1 Dish of Rice / Noodles with shared dishes ( including lazy Suzan) +/- Beverage Sandwich / Burger +/- Beverage Only Beverage All day Breakfast with Sausage and Eggs +/- Bevera…
Q8.3.Norms_for_Lunch	Q8.3. Norms of food or lunch	Nominal	NA 1 Dish of Rice / Noodles mixed with other food in the plate ( incl Rice Porridge or Instant Noodles) +/- Beverage 1 Dish of Rice / Noodles with other food in the plate not mixed +/- beverage 1 Dish of Roti Canai / Thosai / Chapati mixed with curry +/- Beverage 1 Dish of Rice / Noodles with shared dishes (Including lazy Suzan) +/- Beverage Sandwich / Burger / Savoury Patries +/- Beverage Wester…
Q8.4.Norms_for_Dinner	Q8.4. Norms of food for dinner	Nominal	NA 1 Dish of Rice / Noodles mixed with other food in the plate ( incl. Rice Porridge or Instant Noodles) +/- Beverage 1 Dish of Rice / Noodles with other food in the plate not mixed +/- Beverage 1 Dish of Roti Canai / Thosai / Chapati mixed with curry +/- Beverage 1 Dish of Rice / Noodles with shared dished (Including lazy Suzan) +/- Beverage Sandwich / Burger / Savoury Patries +/- Beverage Weste…
Q8.6.Norms_for_Snack	Q8.6. Norms of food for snack	Nominal	NA Local/Western Pastries (Kuih Muih, Cakes, Pastries, Sandwich) +/- Beverage Sweet / Savory Snacks (Biscuits, Chocolates, Candies, Chips, Nuts) +/- Beverage Rice / Roti Canai / Noodles +/- Beverage Fruits / Hot or Cold Dessert +/- Beverage Only Beverage
Q8.7.Norms_for_TeaTime	Q8.7. Norms of food for tea time	Nominal	NA Local/Western Pastries (Kuih Muih, Cakes, Pastries, Sandwich) +/- Beverage Sweet / Savory Snacks (Biscuits, Chocolates, Candies, Chips, Nuts) +/- Beverage Rice / Roti Canai / Noodles +/- Beverage Fruits / Hot or Cold Dessert +/- Beverage Only Beverage
Q9.1.Number._of_Times_Eat_at_Home_Last_Week	Q9.1. Practices Number of times eat at home last week	Scale	None
Q9.2.Number_of_Times_Eat_Outside_Last_Week	Q9.2. Practices Number of times eat outisde last week	Scale	None
Q9.Total_Food_Intake_the_Week_Before	Q9. Practices Total food intake the week before	Scale	None
Q10_Intake_1	Q10. Intake 1 - Presence of intake	Nominal	Presence of intake 1 No Intake 1
Q10.1_Intake_Place	Q10. Intake 1 - Place of intake (In/Out)	Nominal	No Intake At home Outside NA
Q10.1_Exact_Intake_Place	Q10. Intake 1 - Exact place of intake	Nominal	No Intake My place Friend's place In the office In a restaurant On the go NA
Q10.1_Food_Source	Q10. Intake 1 - Food source	Nominal	No Intake Cooked by you Cooked by friend / family Delivery & brought from outside NA
Q10.1_Exact_Food_Source	Q10. Intake 1 - Exact food source	Nominal	No Intake Hawkers, stalls, street food Convenience store, supermarket, pasar mini Fast - Food Food court Mamak, nasi kandar Restaurant Cooked at home (by you, friend or family) Other place NA
Q10.1_Name_Intake	Q10. Intake 1 - Name of the intake	Nominal	None
Q10.1_Individual_Description_of_Food_Drink_1	Q10. Intake1 - Description of individual food and drink 1	Nominal	None
Q10.1_Individual_Quantity_Food_Drink_1	Q10. Intake1 - Quantity of individual food and drink 1	Nominal	None
Q10.1_Individual_Description_of_Food_Drink_2	Q10. Intake1 - Description of individual food and drink 2	Nominal	None
Q10.1_Individual_Quantity_Food_Drink_2	Q10. Intake1 - Quantity of individual food and drink 2	Nominal	None
Q10.1_Individual_Description_of_Food_Drink_3	Q10. Intake1 - Description of individual food and drink 3	Nominal	None
Q10.1_Individual_Quantity_Food_Drink_3	Q10. Intake1 - Quantity of individual food and drink 3	Nominal	None
Q10.1_Shared_Description_of_Food_1	Q10. Intake1 - Description of shared food and drink 1	Nominal	None
Q10.1_Shared_Quantity_1	Q10. Intake1 - Quantity of shared food and drink 1	Nominal	None
Q10.1_Shared_Description_of_Food_2	Q10. Intake1 - Description of shared food and drink 2	Nominal	None
Q10.1_Shared_Quantity_2	Q10. Intake1 - Quantity of shared food and drink 2	Nominal	None
Q10.1_Shared_Description_of_Food_3	Q10. Intake1 - Description of shared food and drink 3	Nominal	None
Q10.1_Shared_Quantity_3	Q10. Intake1 - Quantity of shared food and drink 3	Nominal	None
Q10.1_Social_Context	Q10. Intake 1 - Social Context	Nominal	No Intake Alone With someone NA
Q10.1_Number_of_Adults	Q10. Intake 1 - Number of adults	Ordinal	No Intake 1 2 3 4 5 6 7 8 9 10 11 12 13 14 15 16 17 18 19 20 21 22 23 24 25 Eating alone No other adults NA
Q10.1_No_children	Q10. Intake 1 - Nunber of children	Ordinal	No Intake 1 2 3 4 5 6 7 8 9 10 11 12 13 14 15 16 17 18 19 20 21 22 23 24 25 Eating alone No children NA
Q10.1_Ethnicity_Companion_1	Q10. Intake 1 - Ethnicity of companion 1	Nominal	None
Q10.1_Ethnicity_Companion_2	Q10. Intake 1 - Ethnicity of companion 2	Nominal	None
Q10.1_Ethnicity_Companion_3	Q10. Intake 1 - Ethnicity of companion 3	Nominal	None
Q10.1_Activity_1	Q10. Intake 1 - Activity 1	Nominal	No Intake Working Watching TV On a screen (tablet, phone, computer) Meal time Other distraction NA
Q10.1_Activity_2	Q10. Intake 1 - Activity 2	Nominal	No Intake Working Watching TV On a screen (tablet, phone, computer) Meal time Other distraction NA
Q10_Intake_2	Q10. Intake 2 - Presence of intake	Nominal	No Intake 2 Presence of intake 2
Q10.2_Intake_Place	Q10. Intake 2 - Place of intake (In/Out)	Nominal	No Intake At home Outside NA
Q10.2_Exact_Intake_Place	Q10. Intake 2 - Exact place of intake	Nominal	No Intake My place Friend's place In the office In a restaurant On the go NA
Q10.2_Food_Source	Q10. Intake 2 - Food source	Nominal	No Intake Cooked by you Cooked by friend / family Delivery & brought from outside NA
Q10.2_Exact_Food_Source	Q10. Intake 2 - Exact food source	Nominal	No Intake Hawkers, stalls, street food Convenience store, supermarket, pasar mini Fast - Food Food court Mamak, nasi kandar Restaurant Cooked at home (by you, friend or family) Other place NA
Q10.2_Name_Intake	Q10. Intake 2 - Name of the intake	Nominal	None
Q10.2_Intake_Time	Q10. Intake 2 - Time of intake	Scale	None
Q10.2_Intake_Duration	Q10. Intake 2 - Duration of intake (Minutes)	Scale	None
Q10.2_Individual_Food_Drink_1	Q10. Intake 2 - Individual food & drink 1	Nominal	None
Q10.2_Individual_Food_Drink_2	Q10. Intake 2 - Individual food & drink 2	Nominal	None
Q10.2_Individual_Food_Drink_3	Q10. Intake 2 - Individual food & drink 3	Nominal	None
Q10.2_Shared_Food_Drink_1	Q10. Intake 2 - Shared food & drink 1	Nominal	None
Q10.2_Shared_Food_Drink_2	Q10. Intake 2 - Shared food & drink 2	Nominal	None
Q10.2_Shared_Food_Drink_3	Q10. Intake 2 - Shared food & drink 3	Nominal	None
Q10.2_Individual_Description_of_Food_Drink_1	Q10. Intake 2 - Description of individual food and drink 1	Nominal	None
Q10.2_Individual_Quantity_Food_Drink_1	Q10. Intake 2 - Quantity of individual food and drink 1	Nominal	None
Q10.2_Individual_Description_of_Food_Drink_2	Q10. Intake 2 - Description of individual food and drink 2	Nominal	None
Q10.2_Individual_Quantity_Food_Drink_2	Q10. Intake 2 - Quantity of individual food and drink 2	Nominal	None
Q10.2_Individual_Description_of_Food_Drink_3	Q10. Intake 2 - Description of individual food and drink 3	Nominal	None
Q10.2_Individual_Quantity_Food_Drink_3	Q10. Intake 2 - Quantity of individual food and drink 3	Nominal	None
Q10.2_Shared_Description_of_Food_Drink_1	Q10. Intake 2 - Description of shared food and drink 1	Nominal	None
Q10.2_Shared_Quantity_Food_Drink_1	Q10. Intake 2 - Quantity of shared food and drink 1	Nominal	None
Q10.2_Shared_Description_of_Food_Drink_2	Q10. Intake 2 - Description of shared food and drink 2	Nominal	None
Q10.2_Shared_Quantity_Food_Drink_2	Q10. Intake 2 - Quantity of shared food and drink 2	Nominal	None
Q10.2_Shared_Description_of_Food_Drink_3	Q10. Intake 2 - Description of shared food and drink 3	Nominal	None
Q10.2_Shared_Quantity_Food_Drink_3	Q10. Intake 2 - Quantity of shared food and drink 3	Nominal	None
Q10.2_Social_Context	Q10. Intake 2 - Social Context	Nominal	No Intake Alone With someone NA
Q10.2_Number_of_Adults	Q10. Intake 2 - Number of adults	Ordinal	No Intake 1 2 3 4 5 6 7 8 9 10 11 12 13 14 15 16 17 18 19 20 21 22 23 24 25 Eating alone No other adults NA
Q10.2_Number_of_Children	Q10. Intake 2 - Nunber of children	Ordinal	No Intake 1 2 3 4 5 6 7 8 9 10 11 12 13 14 15 16 17 18 19 20 21 22 23 24 25 Eating alone No children NA
Q10.2_Ethnicity_Companion_1	Q10. Intake 2 - Ethnicity of companion 1	Nominal	None
Q10.2_Ethnicity_Companion_2	Q10. Intake 2 - Ethnicity of companion 2	Nominal	None
Q10.2_Ethnicity_Companion_3	Q10. Intake 2 - Ethnicity of companion 3	Nominal	None
Q10.2_Activity_1	Q10. Intake 2 - Activity 1	Nominal	No Intake Working Watching TV On a screen (tablet, phone, computer) Meal time Other distraction NA
Q10.2_Activity_2	Q10. Intake 2 - Activity 2	Nominal	No Intake Working Watching TV On a screen (tablet, phone, computer) Meal time Other distraction NA
Q10.2_Activity_3	Q10. Intake 2 - Activity 3	Nominal	No Intake Working Watching TV On a screen (tablet, phone, computer) Meal time Other distraction NA
Q10_Intake_3	Q10. Intake 3 - Presence of intake	Nominal	No Intake 3 Presence of intake 3
Q10.3_Intake_Place	Q10. Intake 3 - Place of intake (In/Out)	Nominal	No Intake At home Outside NA
Q10.3_Exact_Intake_Place	Q10. Intake 3 - Exact place of intake	Nominal	No Intake My place Friend's place In the office In a restaurant On the go NA
Q10.3_Food_Source	Q10. Intake 3 - Food source	Nominal	No Intake Cooked by you Cooked by friend / family Delivery & brought from outside NA
Q10.3_Exact_Food_Source	Q10. Intake 3 - Exact food source	Nominal	No Intake Hawkers, stalls, street food Convenience store, supermarket, pasar mini Fast - Food Food court Mamak, nasi kandar Restaurant Cooked at home (by you, friend or family) Other place NA
Q10.3_Name_Intake	Q10. Intake 3 - Name of the intake	Nominal	None
Q10.3_Individual_Food_Drink_1	Q10. Intake 3 - Individual food & drink 1	Nominal	None
Q10.3_Individual_Food_Drink_2	Q10. Intake 3 - Individual food & drink 2	Nominal	None
Q10.3_Individual_Food_Drink_3	Q10. Intake 3 - Individual food & drink 3	Nominal	None
Q10.3_Shared_Food_Drink_1	Q10. Intake 3 - Shared food & drink 1	Nominal	None
Q10.3_Shared_Food_Drink_2	Q10. Intake 3 - Shared food & drink 2	Nominal	None
Q10.3_Shared_Food_Drink_3	Q10. Intake 3 - Shared food & drink 3	Nominal	None
Q10.3_Individual_Description_of_Food_Drink_1	Q10. Intake 3 - Description of individual food and drink 1	Nominal	None
Q10.3_Individual_Quantity_Food_Drink_1	Q10. Intake 3 - Quantity of individual food and drink 1	Nominal	None
Q10.3_Individual_Description_of_Food_Drink_2	Q10. Intake 3 - Description of individual food and drink 2	Nominal	None
Q10.3_Individual_Quantity_Food_Drink_2	Q10. Intake 3 - Quantity of individual food and drink 2	Nominal	None
Q10.3_Individual_Description_of_Food_Drink_3	Q10. Intake 3 - Description of individual food and drink 3	Nominal	None
Q10.3_Individual_Quantity_Food_Drink_3	Q10. Intake 3 - Quantity of individual food and drink 3	Nominal	None
Q10.3_Shared_Description_of_Food_Drink_1	Q10. Intake 3 - Description of shared food and drink 1	Nominal	None
Q10.3_Shared_Quantity_Food_Drink_1	Q10. Intake 3 - Quantity of shared food and drink 1	Nominal	None
Q10.3_Shared_Description_of_Food_Drink_2	Q10. Intake 3 - Description of shared food and drink 2	Nominal	None
Q10.3_Shared_Quantity_Food_Drink_2	Q10. Intake 3 - Quantity of shared food and drink 2	Nominal	None
Q10.3_Shared_Description_of_Food_Drink_3	Q10. Intake 3 - Description of shared food and drink 3	Nominal	None
Q10.3_Shared_Quantity_Food_Drink_3	Q10. Intake 3 - Quantity of shared food and drink 3	Nominal	None
Q10.3_Social_Context	Q10. Intake 3 - Social Context	Nominal	No Intake Alone With someone NA
Q10.3_Number_of_Adults	Q10. Intake 3 - Number of adults	Ordinal	No Intake 1 2 3 4 5 6 7 8 9 10 11 12 13 14 15 16 17 18 19 20 21 22 23 24 25 Eating alone No other adults NA
Q10.3_Number_of_Children	Q10. Intake 3 - Nunber of children	Ordinal	No Intake 1 2 3 4 5 6 7 8 9 10 11 12 13 14 15 16 17 18 19 20 21 22 23 24 25 Eating alone No children NA
Q10.3_Ethnicity_Companion_1	Q10. Intake 3 - Ethnicity of companion 1	Nominal	None
Q10.3_Ethnicity_Companion_2	Q10. Intake 3 - Ethnicity of companion 2	Nominal	None
Q10.3_Ethnicity_Companion_3	Q10. Intake 3 - Ethnicity of companion 3	Nominal	None
Q10.3_Activity_1	Q10. Intake 3 - Activity 1	Nominal	No Intake Working Watching TV On a screen (tablet, phone, computer) Meal time Other distraction NA
Q10.3_Activity_2	Q10. Intake 3 - Activity 2	Nominal	No Intake Working Watching TV On a screen (tablet, phone, computer) Meal time Other distraction NA
Q10.3_Activity_3	Q10. Intake 3 - Activity 3	Nominal	No Intake Working Watching TV On a screen (tablet, phone, computer) Meal time Other distraction NA
Q10_Intake_4	Q10. Intake 4 - Presence of intake	Nominal	No Intake 4 Presence of intake 4
Q10.4_Intake_Place	Q10. Intake 4 - Place of intake (In/Out)	Nominal	No Intake At home Outside NA
Q10.4_Exact_Intake_Place	Q10. Intake 4 - Exact place of intake	Nominal	No Intake My place Friend's place In the office In a restaurant On the go NA
Q10.4_Food_Source	Q10. Intake 4 - Food source	Nominal	No Intake Cooked by you Cooked by friend / family Delivery & brought from outside NA
Q10.4_Exact_Food_Source	Q10. Intake 4 - Exact food source	Nominal	No Intake Hawkers, stalls, street food Convenience store, supermarket, pasar mini Fast - Food Food court Mamak, nasi kandar Restaurant Cooked at home (by you, friend or family) Other place NA
Q10.4_Name_Intake	Q10. Intake 4 - Name of the intake	Nominal	None
Q10.4_Intake_Time	Q10. Intake 4 - Time of intake	Scale	None
Q10.4_Intake_Duration	Q10. Intake 4 - Duration of intake (Minutes)	Scale	None
Q10.4_Individual_Food_Drink_1	Q10. Intake 4 - Individual food & drink 1	Nominal	None
Q10.4_Individual_Food_Drink_2	Q10. Intake 4 - Individual food & drink 2	Nominal	None
Q10.4_Individual_Food_Drink_3	Q10. Intake 4 - Individual food & drink 3	Nominal	None
Q10.4_Shared_Food_Drink_1	Q10. Intake 4 - Shared food & drink 1	Nominal	None
Q10.4_Shared_Food_Drink_2	Q10. Intake 4 - Shared food & drink 2	Nominal	None
Q10.4_Shared_Food_Drink_3	Q10. Intake 4 - Shared food & drink 3	Nominal	None
Q10.4_Individual_Description_of_Food_Drink_1	Q10. Intake 4 - Description of individual food and drink 1	Nominal	None
Q10.4_Individual_Quantity_Food_Drink_1	Q10. Intake 4 - Quantity of individual food and drink 1	Nominal	None
Q10.4_Individual_Description_of_Food_Drink_2	Q10. Intake 4 - Description of individual food and drink 2	Nominal	None
Q10.4_Individual_Quantity_Food_Drink_2	Q10. Intake 4 - Quantity of individual food and drink 2	Nominal	None
Q10.4_Individual_Description_of_Food_Drink_3	Q10. Intake 4 - Description of individual food and drink 3	Nominal	None
Q10.4_Individual_Quantity_Food_Drink_3	Q10. Intake 4 - Quantity of individual food and drink 3	Nominal	None
Q10.4_Shared_Description_of_Food_Drink_1	Q10. Intake 4 - Description of shared food and drink 1	Nominal	None
Q10.4_Shared_Quantity_Food_Drink_1	Q10. Intake 4 - Quantity of shared food and drink 1	Nominal	None
Q10.4_Shared_Description_of_Food_Drink_2	Q10. Intake 4 - Description of shared food and drink 2	Nominal	None
Q10.4_Shared_Quantity_Food_Drink_2	Q10. Intake 4 - Quantity of shared food and drink 2	Nominal	None
Q10.4_Shared_Description_of_Food_Drink_3	Q10. Intake 4 - Description of shared food and drink 3	Nominal	None
Q10.4_Shared_Quantity_Food_Drink_3	Q10. Intake 4 - Quantity of shared food and drink 3	Nominal	None
Q10.4_Social_Context	Q10. Intake 4 - Social Context	Nominal	No Intake Alone With someone NA
Q10.4_Number_of_Adults	Q10. Intake 4 - Number of adults	Ordinal	No Intake 1 2 3 4 5 6 7 8 9 10 11 12 13 14 15 16 17 18 19 20 21 22 23 24 25 Eating alone No other adults NA
Q10.4_Number_of_Children	Q10. Intake 4 - Nunber of children	Ordinal	No Intake 1 2 3 4 5 6 7 8 9 10 11 12 13 14 15 16 17 18 19 20 21 22 23 24 25 Eating alone No children NA
Q10.4_Ethnicity_Companion_1	Q10. Intake 4 - Ethnicity of companion 1	Nominal	None
Q10.4_Ethnicity_Companion_2	Q10. Intake 4 - Ethnicity of companion 2	Nominal	None
Q10.4_Ethnicity_Companion_3	Q10. Intake 4 - Ethnicity of companion 3	Nominal	None
Q10.4_Activity_1	Q10. Intake 4 - Activity 1	Nominal	No Intake Working Watching TV On a screen (tablet, phone, computer) Meal time Other distraction NA
Q10.4_Activity_2	Q10. Intake 4 - Activity 2	Nominal	No Intake Working Watching TV On a screen (tablet, phone, computer) Meal time Other distraction NA
Q10.4_Activity_3	Q10. Intake 4 - Activity 3	Nominal	No Intake Working Watching TV On a screen (tablet, phone, computer) Meal time Other distraction NA
Q10_Intake_5	Q10. Intake 5 - Presence of intake	Nominal	No Intake 5 Presence of intake 5
Q10.5_Intake_Place	Q10. Intake 5 - Place of intake (In/Out)	Nominal	No Intake At home Outside NA
Q10.5_Exact_Intake_Place	Q10. Intake 5 - Exact place of intake	Nominal	No Intake My place Friend's place In the office In a restaurant On the go NA
Q10.5_Food_Source	Q10. Intake 5 - Food source	Nominal	No Intake Cooked by you Cooked by friend / family Delivery & brought from outside NA
Q10.5_Exact_Food_Source	Q10. Intake 5 - Exact food source	Nominal	No Intake Hawkers, stalls, street food Convenience store, supermarket, pasar mini Fast - Food Food court Mamak, nasi kandar Restaurant Cooked at home (by you, friend or family) Other place NA
Q10.5_Name_Intake	Q10. Intake 5 - Name of the intake	Nominal	None
Q10.5_Intake_Time	Q10. Intake 5 - Time of intake	Scale	None
Q10.5_Intake_Duration	Q10. Intake 5 - Duration of intake (Minutes)	Scale	None
Q10.5_Individual_Food_Drink_1	Q10. Intake 5 - Individual food & drink 1	Nominal	None
Q10.5_Individual_Food_Drink_2	Q10. Intake 5 - Individual food & drink 2	Nominal	None
Q10.5_Individual_Food_Drink_3	Q10. Intake 5 - Individual food & drink 3	Nominal	None
Q10.5_Shared_Food_Drink_1	Q10. Intake 5 - Shared food & drink 1	Nominal	None
Q10.5_Shared_Food_Drink_2	Q10. Intake 5 - Shared food & drink 2	Nominal	None
Q10.5_Shared_Food_Drink_3	Q10. Intake 5 - Shared food & drink 3	Nominal	None
Q10.5_Individual_Description_of_Food_Drink_1	Q10. Intake 5 - Description of individual food and drink 1	Nominal	None
Q10.5_Individual_Quantity_Food_Drink_1	Q10. Intake 5 - Quantity of individual food and drink 1	Nominal	None
Q10.5_Individual_Description_of_Food_Drink_2	Q10. Intake 5 - Description of individual food and drink 2	Nominal	None
Q10.5_Individual_Quantity_Food_Drink_2	Q10. Intake 5 - Quantity of individual food and drink 2	Nominal	None
Q10.5_Individual_Description_of_Food_Drink_3	Q10. Intake 5 - Description of individual food and drink 3	Nominal	None
Q10.5_Individual_Quantity_Food_Drink_3	Q10. Intake 5 - Quantity of individual food and drink 3	Nominal	None
Q10.5_Shared_Description_of_Food_Drink_1	Q10. Intake 5 - Description of shared food and drink 1	Nominal	None
Q10.5_Shared_Quantity_Food_Drink_1	Q10. Intake 5 - Quantity of shared food and drink 1	Nominal	None
Q10.5_Shared_Description_of_Food_Drink_2	Q10. Intake 5 - Description of shared food and drink 2	Nominal	None
Q10.5_Shared_Quantity_Food_Drink_2	Q10. Intake 5 - Quantity of shared food and drink 2	Nominal	None
Q10.5_Shared_Description_of_Food_Drink_3	Q10. Intake 5 - Description of shared food and drink 3	Nominal	None
Q10.5_Shared_Quantity_Food_Drink_3	Q10. Intake 5 - Quantity of shared food and drink 3	Nominal	None
Q10.5_Social_Context	Q10. Intake 5 - Social Context	Nominal	No Intake Alone With someone NA
Q10.5_Number_of_Adults	Q10. Intake 5 - Number of adults	Ordinal	No Intake 1 2 3 4 5 6 7 8 9 10 11 12 13 14 15 16 17 18 19 20 21 22 23 24 25 Eating alone No other adults NA
Q10.5_Number_of_Children	Q10. Intake 5 - Nunber of children	Ordinal	No Intake 1 2 3 4 5 6 7 8 9 10 11 12 13 14 15 16 17 18 19 20 21 22 23 24 25 Eating alone No children NA
Q10.5_Ethnicity_Companion_1	Q10. Intake 5 - Ethnicity of companion 1	Nominal	None
Q10.5_Ethnicity_Companion_2	Q10. Intake 5 - Ethnicity of companion 2	Nominal	None
Q10.5_Ethnicity_Companion_3	Q10. Intake 5 - Ethnicity of companion 3	Nominal	None
Q10.5_Activity_2	Q10. Intake 5 - Activity 2	Nominal	No Intake Working Watching TV On a screen (tablet, phone, computer) Meal time Other distraction NA
Q10.5_Activity_3	Q10. Intake 5 - Activity 3	Nominal	No Intake Working Watching TV On a screen (tablet, phone, computer) Meal time Other distraction NA
Q10_Intake_6	Q10. Intake 6 - Presence of intake	Nominal	No Intake 6 Presence of intake 6
Q10.6_Intake_Place	Q10. Intake 6 - Place of intake (In/Out)	Nominal	No Intake At home Outside NA
Q10.6_Exact_Intake_Place	Q10. Intake 6 - Exact place of intake	Nominal	No Intake My place Friend's place In the office In a restaurant On the go NA
Q10.6_Food_Source	Q10. Intake 6 - Food source	Nominal	No Intake Cooked by you Cooked by friend / family Delivery & brought from outside NA
Q10.6_Exact_Food_Source	Q10. Intake 6 - Exact food source	Nominal	No Intake Hawkers, stalls, street food Convenience store, supermarket, pasar mini Fast - Food Food court Mamak, nasi kandar Restaurant Cooked at home (by you, friend or family) Other place NA
Q10.6_Name_Intake	Q10. Intake 6 - Name of the intake	Nominal	None
Q10.6_Intake_Time	Q10. Intake 6 - Time of intake	Nominal	None
Q10.6_Intake_Duration	Q10. Intake 6 - Duration of intake (Minutes)	Nominal	None
Q10.6_Individual_Food_Drink_1	Q10. Intake 6 - Individual food & drink 1	Nominal	None
Q10.6_Individual_Food_Drink_2	Q10. Intake 6 - Individual food & drink 2	Nominal	None
Q10.6_Individual_Food_Drink_3	Q10. Intake 6 - Individual food & drink 3	Nominal	None
Q10.6_Shared_Food_Drink_1	Q10. Intake 6 - Shared food & drink 1	Nominal	None
Q10.6_Shared_Food_Drink_2	Q10. Intake 6 - Shared food & drink 2	Nominal	None
Q10.6_Shared_Food_Drink_3	Q10. Intake 6 - Shared food & drink 3	Nominal	None
Q10.6_Individual_Description_of_Food_Drink_1	Q10. Intake 6 - Description of individual food and drink 1	Nominal	None
Q10.6_Individual_Quantity_Food_Drink_1	Q10. Intake 6 - Quantity of individual food and drink 1	Nominal	None
Q10.6_Individual_Description_of_Food_Drink_2	Q10. Intake 6 - Description of individual food and drink 2	Nominal	None
Q10.6_Individual_Quantity_Food_Drink_2	Q10. Intake 6 - Quantity of individual food and drink 2	Nominal	None
Q10.6_Individual_Description_of_Food_Drink_3	Q10. Intake 6 - Description of individual food and drink 3	Nominal	None
Q10.6_Individual_Quantity_Food_Drink_3	Q10. Intake 6 - Quantity of individual food and drink 3	Nominal	None
Q10.6_Shared_Description_of_Food_Drink_1	Q10. Intake 6 - Description of shared food and drink 1	Nominal	None
Q10.6_Shared_Quantity_Food_Drink_1	Q10. Intake 6 - Quantity of shared food and drink 1	Nominal	None
Q10.6_Shared_Description_of_Food_Drink_2	Q10. Intake 6 - Description of shared food and drink 2	Nominal	None
Q10.6_Shared_Quantity_Food_Drink_2	Q10. Intake 6 - Quantity of shared food and drink 2	Nominal	None
Q10.6_Shared_Description_of_Food_Drink_3	Q10. Intake 6 - Description of shared food and drink 3	Nominal	None
Q10.6_Shared_Quantity_Food_Drink_3	Q10. Intake 6 - Quantity of shared food and drink 3	Nominal	None
Q10.6_Social_Context	Q10. Intake 6 - Social Context	Nominal	No Intake Alone With someone NA
Q10.6_Number_of_Adults	Q10. Intake 6 - Number of adults	Ordinal	No Intake 1 2 3 4 5 6 7 8 9 10 11 12 13 14 15 16 17 18 19 20 21 22 23 24 25 Eating alone No other adults NA
Q10.6_Number_of_Children	Q10. Intake 6 - Nunber of children	Ordinal	No Intake 1 2 3 4 5 6 7 8 9 10 11 12 13 14 15 16 17 18 19 20 21 22 23 24 25 Eating alone No children NA
Q10.6_Ethnicity_Companion_1	Q10. Intake 6 - Ethnicity of companion 1	Nominal	None
Q10.6_Ethnicity_Companion_2	Q10. Intake 6 - Ethnicity of companion 1	Nominal	None
Q10.6_Ethnicity_Companion_3	Q10. Intake 6 - Ethnicity of companion 1	Nominal	None
Q10.6_Activity_1	Q10. Intake 6 - Activity 1	Nominal	No Intake Working Watching TV On a screen (tablet, phone, computer) Meal time Other distraction NA
Q10.6_Activity_2	Q10. Intake 6 - Activity 2	Nominal	No Intake Working Watching TV On a screen (tablet, phone, computer) Meal time Other distraction NA
Q10.6_Activity_3	Q10. Intake 6 - Activity 3	Nominal	No Intake Working Watching TV On a screen (tablet, phone, computer) Meal time Other distraction NA
Q10_Intake_7	Q10. Intake 7 - Presence of intake	Nominal	No Intake 7 Presence of intake 7
Q10.7_Intake_Place	Q10. Intake 7 - Place of intake (In/Out)	Nominal	No Intake At home Outside NA
Q10.7_Exact_Intake_Place	Q10. Intake 7 - Exact place of intake	Nominal	No Intake My place Friend's place In the office In a restaurant On the go NA
Q10.7_Food_Source	Q10. Intake 7 - Food source	Nominal	No Intake Cooked by you Cooked by friend / family Delivery & brought from outside NA
Q10.7_Exact_Food_Source	Q10. Intake 7 - Exact food source	Nominal	No Intake Hawkers, stalls, street food Convenience store, supermarket, pasar mini Fast - Food Food court Mamak, nasi kandar Restaurant Cooked at home (by you, friend or family) Other place NA
Q10.7_Name_Intake	Q10. Intake 7 - Name of the intake	Nominal	None
Q10.7_Intake_Time	Q10. Intake 7 - Time of intake	Scale	None
Q10.7_Intake_Duration	Q10. Intake 7 - Duration of intake (Minutes)	Scale	None
Q10.7_Individual_Food_Drink_1	Q10. Intake 7 - Individual food & drink 1	Nominal	None
Q10.7_Individual_Description_of_Food_Drink_1	Q10. Intake 7 - Description of individual food and drink 1	Nominal	None
Q10.7_Individual_Quantity_Food_Drink_1	Q10. Intake 7 - Quantity of individual food and drink 1	Nominal	None
Q10.7_Individual_Food_Drink_2	Q10. Intake 7 - Individual food & drink 2	Nominal	None
Q10.7_Individual_Description_of_Food_Drink_2	Q10. Intake 7 - Description of individual food and drink 2	Nominal	None
Q10.7_Individual_Quantity_Food_Drink_2	Q10. Intake 7 - Quantity of individual food and drink 2	Nominal	None
Q10.7_Individual_Food_Drink_3	Q10. Intake 7 - Individual food & drink 3	Nominal	None
Q10.7_Individual_Description_of_Food_Drink_3	Q10. Intake 7 - Description of individual food and drink 3	Nominal	None
Q10.7_Individual_Quantity_Food_Drink_3	Q10. Intake 7 - Quantity of individual food and drink 3	Nominal	None
Q10.7_Shared_Food_Drink_1	Q10. Intake 7 - Shared food & drink 1	Nominal	None
Q10.7_Shared_Description_of_Food_Drink_1	Q10. Intake 7 - Description of shared food and drink 1	Nominal	None
Q10.7_Shared_Quantity_Food_Drink_1	Q10. Intake 7 - Quantity of shared food and drink 1	Nominal	None
Q10.7_Shared_Food_Drink_2	Q10. Intake 7 - Shared food & drink 2	Nominal	None
Q10.7_Shared_Description_of_Food_Drink_2	Q10. Intake 7 - Description of shared food and drink 2	Nominal	None
Q10.7_Shared_Quantity_Food_Drink_2	Q10. Intake 7 - Quantity of shared food and drink 2	Nominal	None
Q10.7_Shared_Food_Drink_3	Q10. Intake 7 - Shared food & drink 3	Nominal	None
Q10.7_Shared_Description_of_Food_Drink_3	Q10. Intake 7 - Description of shared food and drink 3	Nominal	None
Q10.7_Shared_Quantity_Food_Drink_3	Q10. Intake 7 - Quantity of shared food and drink 3	Nominal	None
Q10.7_Social_Context	Q10. Intake 7 - Social Context	Nominal	No Intake Alone With someone NA
Q10.7_Number_of_Adults	Q10. Intake 7 - Number of adults	Ordinal	No Intake 1 2 3 4 5 6 7 8 9 10 11 12 13 14 15 16 17 18 19 20 21 22 23 24 25 Eating alone No other adults NA
Q10.7_Number_of_Children	Q10. Intake 7 - Nunber of children	Ordinal	No Intake 1 2 3 4 5 6 7 8 9 10 11 12 13 14 15 16 17 18 19 20 21 22 23 24 25 Eating alone No children NA
Q10.7_Ethnicity_Companion_1	Q10. Intake 7 - Ethnicity of companion 1	Nominal	None
Q10.7_Ethnicity_Companion_2	Q10. Intake 7 - Ethnicity of companion 1	Nominal	None
Q10.7_Ethnicity_Companion_3	Q10. Intake 7 - Ethnicity of companion 1	Nominal	None
Q10.7_Activity_1	Q10. Intake 7 - Activity 1	Nominal	No Intake Working Watching TV On a screen (tablet, phone, computer) Meal time Other distraction NA
Q10.7_Activity_2	Q10. Intake 7 - Activity 2	Nominal	No Intake Working Watching TV On a screen (tablet, phone, computer) Meal time Other distraction NA
Q10.7_Activity_3	Q10. Intake 7 - Activity 3	Nominal	No Intake Working Watching TV On a screen (tablet, phone, computer) Meal time Other distraction NA
Q10_Intake_8	Q10. Intake 8 - Presence of intake	Nominal	No Intake 8 Presence of intake 8
Q10.8_Intake_Place	Q10. Intake 8 - Place of intake (In/Out)	Nominal	No Intake At home Outside NA
Q10.8_Exact_Intake_Place	Q10. Intake 8 - Exact place of intake	Nominal	No Intake My place Friend's place In the office In a restaurant On the go NA
Q10.8_Food_Source	Q10. Intake 8 - Food source	Nominal	No Intake Cooked by you Cooked by friend / family Delivery & brought from outside NA
Q10.8_Exact_Food_Source	Q10. Intake 8 - Exact food source	Nominal	No Intake Hawkers, stalls, street food Convenience store, supermarket, pasar mini Fast - Food Food court Mamak, nasi kandar Restaurant Cooked at home (by you, friend or family) Other place NA
Q10.8_Name_Intake	Q10. Intake 8 - Name of the intake	Nominal	None
Q10.8_Intake_Time	Q10. Intake 8 - Time of intake	Scale	None
Q10.8_Intake_Duration	Q10. Intake 8 - Duration of intake (Minutes)	Scale	None
Q10.8_Individual_Food_Drink_1	Q10. Intake 8 - Individual food & drink 1	Nominal	None
Q10.8_Individual_Description_of_Food_Drink_1	Q10. Intake 8 - Description of individual food and drink 1	Nominal	None
Q10.8_Individual_Quantity_Food_Drink_1	Q10. Intake 8 - Quantity of individual food and drink 1	Nominal	None
Q10.8_Individual_Food_Drink_2	Q10. Intake 8 - Individual food & drink 2	Nominal	None
Q10.8_Individual_Description_of_Food_Drink_2	Q10. Intake 8 - Description of individual food and drink 2	Nominal	None
Q10.8_Individual_Quantity_Food_Drink_2	Q10. Intake 8 - Quantity of individual food and drink 2	Nominal	None
Q10.8_Individual_Food_Drink_3	Q10. Intake 8 - Individual food & drink 3	Nominal	None
Q10.8_Individual_Description_of_Food_Drink_3	Q10. Intake 8 - Description of individual food and drink 3	Nominal	None
Q10.8_Individual_Quantity_Food_Drink_3	Q10. Intake 8 - Quantity of individual food and drink 3	Nominal	None
Q10.8_Shared_Food_Drink_1	Q10. Intake 8 - Shared food & drink 1	Nominal	None
Q10.8_Shared_Description_of_Food_Drink_1	Q10. Intake 8 - Description of shared food and drink 1	Nominal	None
Q10.8_Shared_Quantity_Food_Drink_1	Q10. Intake 8 - Quantity of shared food and drink 1	Nominal	None
Q10.8_Shared_Food_Drink_2	Q10. Intake 8 - Shared food & drink 2	Nominal	None
Q10.8_Shared_Description_of_Food_Drink_2	Q10. Intake 8 - Description of shared food and drink 2	Nominal	None
Q10.8_Shared_Quantity_Food_Drink_2	Q10. Intake 8 - Quantity of shared food and drink 2	Nominal	None
Q10.8_Shared_Food_Drink_3	Q10. Intake 8 - Shared food & drink 3	Nominal	None
Q10.8_Shared_Description_of_Food_Drink_3	Q10. Intake 8 - Description of shared food and drink 3	Nominal	None
Q10.8_Shared_Quantity_Food_Drink_3	Q10. Intake 8 - Quantity of shared food and drink 3	Nominal	None
Q10.8_Social_Context	Q10. Intake 8 - Social Context	Nominal	No Intake Alone With someone NA
Q10.8_Number_of_Adults	Q10. Intake 8 - Number of adults	Ordinal	No Intake 1 2 3 4 5 6 7 8 9 10 11 12 13 14 15 16 17 18 19 20 21 22 23 24 25 Eating alone No other adults NA
Q10.8_Number_of_Children	Q10. Intake 8 - Nunber of children	Ordinal	No Intake 1 2 3 4 5 6 7 8 9 10 11 12 13 14 15 16 17 18 19 20 21 22 23 24 25 Eating alone No children NA
Q10.8_Ethnicity_Companion_1	Q10. Intake 8 - Ethnicity of companion 1	Nominal	None
Q10.8_Ethnicity_Companion_2	Q10. Intake 8 - Ethnicity of companion 1	Nominal	None
Q10.8_Ethnicity_Companion_3	Q10. Intake 8 - Ethnicity of companion 1	Nominal	None
Q10.8_Activity_1	Q10. Intake 8 - Activity 1	Nominal	No Intake Working Watching TV On a screen (tablet, phone, computer) Meal time Other distraction NA
Q10_Percentage_Frequency_Beef_and_Mutton	Q10. Percentage of the frequency of Beef, Mutton and other meat	Scale	None
Q10_Percentage_Frequency_Egg_and_Dairy	Q10. Percentage of the frequency of Egg & Dairy (Animal no killing required)	Scale	None
Q10_Percentage_Frequency_Meat	Q10. Percentage of the frequency of Meat (without fish)	Scale	None
Q10_Percentage_Frequency_Animal_Killing	Q10. Percentage of the frequency of Animal killing required (with fish)	Scale	None
Q10_Percentage_Frequency_Animal	Q10. Percentage of the frequency of Animal (Killing and no killing required)	Scale	None
Q10_Percentage_Frequency_Plant	Q10. Percentage of the frequency of Plant	Scale	None
Q10_Total_Kcal	Q10. Total Kcal in the last 24h food intake	Scale	None
Q10_Total_KCal_4Cat	Q10. Total Kcal in the last 24h food intake 4 Categories	Nominal	1200 KCal and Less 1200KCal to 1800KCal 1800KCal to 2500KCal 2500KCal and Above
Q10_Total_Protein	Q10. Total Protein in the last 24h food intake	Scale	None
Q10_Total_Carb	Q10. Total Carb in the last 24h food intake	Scale	None
Q10_Total_Fat	Q10. Total Fat in the last 24h food intake	Scale	None
Q10_Total_Sodium	Q10. Total Sodium in the last 24h food intake	Scale	None
Q10_Total_Vit_A	Q10. Total Vitamin A in the last 24h food intake	Scale	None
Q10_Total_Vit_C	Q10. Total Vitamin C in the last 24h food intake	Scale	None
Q10_Total_Calcium	Q10. Total Calcium in the last 24h food intake	Scale	None
Q10_Total_Diet_Fiber	Q10. Total Diet Fiber in the last 24h food intake	Scale	None
Q10_Total_Sugar	Q10. Total Sugar in the last 24h food intake	Scale	None
Q11_1_Rice_Frequency_Basis	Q11.1 (Rice)_Frequency basis	Scale	Daily Weekly Monthly Seldom
Q11_1_Rice_Frequency	Q11.1 (Rice)_Frequency	Scale	None
Q11_2_Flavoured_Rice_Freuency_Basis	Q11.2 (Flavoured rice)_Frequency basis	Scale	Daily Weekly Monthly Seldom
Q11_2_Flavoured_Rice_Frequency	Q11.2 (Flavoured rice)_Frequency	Scale	None
Q11_3_Noodles_Freuency_Basis	Q11.3. (Noodles)_Frequency basis	Scale	Daily Weekly Monthly Seldom
Q11_3_Noodles_Frequency	Q11.3. (Noodles)_Frequency	Scale	None
Q11_4_Mihun..._Frequency_Basis	Q11.4. (Mihun / Kueh teow/ Laksa/ Laksam/ Loh shi fun)_Frequency basis	Scale	Daily Weekly Monthly Seldom
Q11_4_Mihun..._Frequency	Q11.4. (Mihun / Kueh teow/ Laksa/ Laksam/ Loh shi fun)_Frequency	Scale	None
Q11_5_Sagu...._Frequency_Basis	Q11.5. (Sagu/ ambuyat/ linut Sago/ambuyat/linut)_Frequency basis	Scale	Daily Weekly Monthly Seldom
Q11_5_Sagu...._Frequency	Q11.5. (Sagu/ ambuyat/ linut Sago/ambuyat/linut)_Frequency	Scale	None
Q11_6_Bread_Frequency_Basis	Q11.6. Bread (white, wholemeal, buns, etc.)_Frequency basis	Scale	Daily Weekly Monthly Seldom
Q11_6_Bread_Frequency	Q11.6. Bread (white, wholemeal, buns, etc.)_Frequency	Scale	None
Q11_7_Roti_Canai_Frequency_Basis	Q11.7. Roti canai (termasuk roti telur, roti sardin, roti bawang, roti pisang, murtabak)_Frequency basis	Scale	Daily Weekly Monthly Seldom
Q11_7_Roti_Canai_Frequency	Q11.7. Roti canai (termasuk roti telur, roti sardin, roti bawang, roti pisang, murtabak)_Frequency	Scale	None
Q11_8_Corn_Frequency_Basis	Q11.8. (Corn)_Frequency basis	Scale	Daily Weekly Monthly Seldom
Q11_8_Corn_Frequency	Q11.8. (Corn)_Frequency	Scale	None
Q11_9_ChickenDuck_Frequency_Basis	Q11.9. (Chicken & Duck)_Frequency basis	Scale	Daily Weekly Monthly Seldom
Q11_9_ChickenDuck_Frequency	Q11.9. (Chicken & Duck)_Frequency	Scale	None
Q11_10_Meat_Frequency_Basis	Q11.10. Meat (beef/buffalo)_Frequency basis	Scale	Daily Weekly Monthly Seldom
Q11_10_Meat_Frequency_Frequency	Q11.10. Meat (beef/buffalo)_Frequency	Scale	None
Q11_10_Meat_Frequency_Average_day	Q11.10. Meat (beef/buffalo)_Average/ day	Scale	None
Q11_11_Pork_Frequency_Basis	Q11.11. Pork_Frequency basis	Scale	Daily Weekly Monthly Seldom
Q11_11_Pork_Frequency	Q11.11. Pork_Frequency	Scale	None
Q11_12_OtherMeat_Frequency_Basis	Q11.12. Other types of meat_Frequency basis	Scale	Daily Weekly Monthly Seldom
Q11_12_OtherMeat_Frequency	Q11.12. Other types of meat_Frequency	Scale	None
Q11_13_Fish_Frequency_Basis	Q11.13. Salted & Fresh Water fish_Frequency basis	Scale	Daily Weekly Monthly Seldom
Q11_13_Fish_Frequency	Q11.13. Salted & Fresh Water fish_Frequency	Scale	None
Q11_14_FishCrackers_Frequency_Basis	Q11.14. Fish crackers_Frequency basis	Scale	Daily Weekly Monthly Seldom
Q11_14_FishCrackers_Frequency	Q11.14. Fish crackers_Frequency	Scale	None
Q11_15_Eggs_Frequency_Basis	Q11.15. Eggs (Hen eggs Sunny, omelet, boiled, with chilies or herbs)_Frequency basis	Scale	Daily Weekly Monthly Seldom
Q11_15_Eggs_Frequency	Q11.15. Eggs (Hen eggs Sunny, omelet, boiled, with chilies or herbs)_Frequency	Scale	None
Q11_16_Burger_Frequency_Basis	Q11.16. Burger (except egg & veggie burger)_Frequency basis	Scale	Daily Weekly Monthly Seldom
Q11_16_Burger_Frequency	Q11.16. Burger (except egg & veggie burger)_Frequency	Scale	None
Q11_17_FriedChicken_Frequency_Basis	Q11.17. Fried chicken_Frequency basis	Scale	Daily Weekly Monthly Seldom
Q11_17_FriedChicken_Frequency	Q11.17. Fried chicken_Frequency	Scale	None
Q11_18_Legumes_Frequency_Basis	Q11.18. Legumes_Frequency basis	Scale	Daily Weekly Monthly Seldom
Q11_18_Legumes_Frequency	Q11.18. Legumes_Frequency	Scale	None
Q11_19_Groundnuts_Frequency_Basis	Q11.19. Groundnuts_Frequency basis	Scale	Daily Weekly Monthly Seldom
Q11_19_Groundnuts_Frequency	Q11.19. Groundnuts_Frequency	Scale	None
Q11_20_SoyaBeanCurd_Frequency_Basis	Q11.20. Soya Bean Curd_Frequency basis	Scale	Daily Weekly Monthly Seldom
Q11_20_SoyaBeanCurd_Frequency	Q11.20. Soya Bean Curd_Frequency	Scale	None
Q11_21_FermentedSoyBeans_Frequency_Basis	Q11.21. Fermented soy beans_Frequency basis	Scale	Daily Weekly Monthly Seldom
Q11_21_FermentedSoyBeans_Frequency	Q11.21. Fermented soy beans_Frequency	Scale	None
Q11_22_Milk_Frequency_Basis	Q11.22. Milk (including liquid/powder; low/full fat; cow & goat)_Frequency basis	Scale	Daily Weekly Monthly Seldom
Q11_22_Milk_Frequency	Q11.22. Milk (including liquid/powder; low/full fat; cow & goat)_Frequency	Scale	None
Q11_23_MilkShake_Frequency_Basis	Q11.23. Milk shake, smoothies, ice cream, yogurt_Frequency basis	Scale	Daily Weekly Monthly Seldom
Q11_23_MilkShake_Frequency	Q11.23. Milk shake, smoothies, ice cream, yogurt_Frequency	Scale	None
Q11_24_GreenLeafyVegetables_Frequency_Basis	Q11.24. Green leafy vegetables_Frequency basis	Scale	Daily Weekly Monthly Seldom
Q11_24_GreenLeafyVegetables_Frequency	Q11.24. Green leafy vegetables_Frequency	Scale	None
Q11_25_LadiesFinger_Frequency_Basis	Q11.25. Ladies finger_Frequency basis	Scale	Daily Weekly Monthly Seldom
Q11_25_LadiesFinger_Frequency	Q11.25. Ladies finger_Frequency	Scale	None
Q11_26_OtherLegumes_Frequency_Basis	Q11.26. Other type of legumes_Frequency basis	Scale	Daily Weekly Monthly Seldom
Q11_26_OtherLegumes_Frequency	Q11.26. Other type of legumes_Frequency	Scale	None
Q11_27_BeanSprout_Frequency_Basis	Q11.27. Bean sprout_Frequency basis	Scale	Daily Weekly Monthly Seldom
Q11_27_BeanSprout_Frequency	Q11.27. Bean sprout_Frequency	Scale	None
Q11_28_Tubers_Frequency_Basis	Q11.28. Tubers (potatoes, sweet potatoes, yam)_Frequency basis	Scale	Daily Weekly Monthly Seldom
Q11_28_Tubers_Frequency	Q11.28. Tubers (potatoes, sweet potatoes, yam)_Frequency	Scale	None
Q11_29_Cabbages_Frequency_Basis	Q11.29. Cabbages_Frequency basis	Scale	Daily Weekly Monthly Seldom
Q11_29_Cabbages_Frequency	Q11.29. Cabbages_Frequency	Scale	None
Q11_30_FruitVegetables_Frequency_Basis	Q11.30. Fruit vegetables (luffa, pumpkin, cucumber/ baby corn)_Frequency basis	Scale	Daily Weekly Monthly Seldom
Q11_30_FruitVegetables_Frequency	Q11.30. Fruit vegetables (luffa, pumpkin, cucumber/ baby corn)_Frequency	Scale	None
Q11_31_SoyMilk_Frequency_Basis	Q11.31. Soy milk_Frequency basis	Scale	Daily Weekly Monthly Seldom
Q11_31_SoyMilk_Frequency	Q11.31. Soy milk_Frequency	Scale	None
Q11_32_ChocolateMaltDrink_Frequency_Basis	Q11.32. Chocolate Malt Drink_Frequency basis	Scale	Daily Weekly Monthly Seldom
Q11_32_ChocolateMaltDrink_Frequency	Q11.32. Chocolate Malt Drink_Frequency	Scale	None
Q12_Who_Cook	Q12. Who is cooking in the household?	Nominal	Myself My wife My Husband My Grandparent My Friend My Mother A maid I hardly cook at home Others
Q13_Food_Statement	Q13. Food statement that you feel closer to	Nominal	Food must be first of all a need Food must be forst of all shared with someone Food must be first of all a pleasure Food must first of all prevent health problems Others
Q14.1_1st_Dish_Represent_Malaysian_Food_Exact_Answer	Q14.1. 1st dish that best represent Malaysian food, exacte answer given by respondent	Nominal	None
Q14.2_2nd_Dish_Represent_Malaysian_Food_Exact_Answer	Q14.2. 2nd dish that best represent Malaysian food, exacte answer given by respondent	Nominal	None
Q14bis_NasiLemak_Present_Malaysian_Food	Q14.bis. Supporting the idea of Nasi Lemak to present Malaysian food identity	Nominal	Strongly agree Agree Disagree Strongly disagree
Q15.1_Eating_Well_1st	Q15.1. First eating well defination	Nominal	Health Pleasure Togetherness Fill the stomach Traditions Gives Energy Others
Q15.2_Eating_Well_2nd	Q15.2. Second eating well defination	Nominal	Health Pleasure Togetherness Fill the stomach Traditions Gives Energy Others
Q16.1_Food_Beneficial_1st_Exact_Answer	Q16.1 1st Foodstuff that is essential and beneficial to the health, exact answer given be respondent	Nominal	None
Q16.2_Food_Beneficial_2nd_Exact_Answer	Q16.2 2nd Foodstuff that is essential and beneficial to the health, exact answer given be respondent	Nominal	None
Q17.1_Food_to_Reduce_1st_Exact_Answer	Q17.1 1st Essential foodstuff to reduce to be in good health, exact answer given be respondent	Nominal	None
Q17.2_Food_to_Reduce_2nd_Exact_Answer	Q17.2 2nd Essential foodstuff to reduce to be in good health, exact answer given be respondent	Nominal	None
Q18.1_Top3Risks_Risk1	Q18.1. Top 3 risk that scare you the most - 1st risk	Nominal	Pesticides on agricultural products Genetically Modify Organism (GMO) Contamination by Pollutant Colouring or preservatives Germs or bacteria in Food Food epidemic Unbalance diet to fat or too much sugar Expired food Food allergens
Q18.2_Top3Risks_Risk2	Q18.2. Top 3 risk that scare you the most - 2nd risk	Nominal	Pesticides on agricultural products Genetically Modify Organism (GMO) Contamination by Pollutant Colouring or preservatives Germs or bacteria in Food Food epidemic Unbalance diet to fat or too much sugar Expired food Food allergens
Q18.3_Top3Risks_Risk3	Q18.3. Top 3 risk that scare you the most - 3rd risk	Nominal	Pesticides on agricultural products Genetically Modify Organism (GMO) Contamination by Pollutant Colouring or preservatives Germs or bacteria in Food Food epidemic Unbalance diet to fat or too much sugar Expired food Food allergens
Q19a_Cultural_Identity_1_Exact_Answer	Q19a.1. 1st Cultural Identity, exacte answer by respondent	Nominal	None
Q19a_Cultural_Identity_2_Exact_Answer	Q19a.2. 2nd Cultural Identity, exacte answer by respondent	Nominal	None
Q19a_Cultural_Identity_3_Exact_Answer	Q19a.3. 3rd Cultural Identity, exacte answer by respondent	Nominal	None
Q19b.1_Rank_3_Identity_1	Q19b.1. Rank best 3 words how you define your identity in Malaysia - 1st word to describe the identity	Nominal	Sabahan Malaysian Muslim No religion/ free thinker Christian Catholic Hindu Buddhist Sarawakian Bumiputra Indian Taoist Malay Chinese Non Muslim Bumiputra Sikh
Q19b.2_Rank_3_Identity_2	Q19b.2. Rank best 3 words how you define your identity in Malaysia -2nd word to describe the identity	Nominal	Sabahan Malaysian Muslim No religion/ free thinker Christian Catholic Hindu Buddhist Sarawakian Bumiputra Indian Taoist Malay Chinese Non Muslim Bumiputra Sikh
Q19b.3_Rank_3_Identity_3	Q19b.3. Rank best 3 words how you define your identity in Malaysia - 3rd word to describe the identity	Nominal	Sabahan Malaysian Muslim No religion/ free thinker Christian Catholic Hindu Buddhist Sarawakian Bumiputra Indian Taoist Malay Chinese Non Muslim Bumiputra Sikh
Q20.1_Race_Mother	Q20.1. Mother's Race	Nominal	Arab - Berber Baba - Nyonya Bajau Bajau - Jawa Bidayuh Bidayuh - Chinese European Bisaya Bugis Bumiputra Ceylones Chindian Chinese Dusun Filipino Iban Iban - Chinese Indian Indian - Malay Indo - European Kadazan Kadazan - Chinese Kadazan - Dusun Kedayan Dayak Lotud Malay Malay - Chinese - Thai Murut Non Malay Bumiputra Punjabi Rungus Sungai Sungai - Bajau Sungai - Pakistan Sikh Sino - Dusun Sino …
Q20.3_Race_Grandmother_Mother	Q20.3. Mother grand-mother Race	Nominal	Arab - Berber Baba - Nyonya Bajau Bajau - Jawa Bidayuh Bidayuh - Chinese European Bisaya Bugis Bumiputra Ceylones Chindian Chinese Dusun Filipino Iban Iban - Chinese Indian Indian - Malay Indo - European Kadazan Kadazan - Chinese Kadazan - Dusun Kedayan Dayak Lotud Malay Malay - Chinese - Thai Murut Non Malay Bumiputra Punjabi Rungus Sungai Sungai - Bajau Sungai - Pakistan Sikh Sino - Dusun Sino …
Q20.4_Race_Grandfather_Mother	Q20.4. Mother grand-father Race	Nominal	Arab - Berber Baba - Nyonya Bajau Bajau - Jawa Bidayuh Bidayuh - Chinese European Bisaya Bugis Bumiputra Ceylones Chindian Chinese Dusun Filipino Iban Iban - Chinese Indian Indian - Malay Indo - European Kadazan Kadazan - Chinese Kadazan - Dusun Kedayan Dayak Lotud Malay Malay - Chinese - Thai Murut Non Malay Bumiputra Punjabi Rungus Sungai Sungai - Bajau Sungai - Pakistan Sikh Sino - Dusun Sino …
Q20.5_Race_Grandmother_Father	Q20.5. Father grand-mother Race	Nominal	Arab - Berber Baba - Nyonya Bajau Bajau - Jawa Bidayuh Bidayuh - Chinese European Bisaya Bugis Bumiputra Ceylones Chindian Chinese Dusun Filipino Iban Iban - Chinese Indian Indian - Malay Indo - European Kadazan Kadazan - Chinese Kadazan - Dusun Kedayan Dayak Lotud Malay Malay - Chinese - Thai Murut Non Malay Bumiputra Punjabi Rungus Sungai Sungai - Bajau Sungai - Pakistan Sikh Sino - Dusun Sino …
Q20.6_Race_Grandfather_Father	Q20.6. Father grand-father Race	Nominal	Arab - Berber Baba - Nyonya Bajau Bajau - Jawa Bidayuh Bidayuh - Chinese European Bisaya Bugis Bumiputra Ceylones Chindian Chinese Dusun Filipino Iban Iban - Chinese Indian Indian - Malay Indo - European Kadazan Kadazan - Chinese Kadazan - Dusun Kedayan Dayak Lotud Malay Malay - Chinese - Thai Murut Non Malay Bumiputra Punjabi Rungus Sungai Sungai - Bajau Sungai - Pakistan Sikh Sino - Dusun Sino …
Q21.1_Spoken_Language_1	Q21.1. Languages or dialects respondent speak - Language 1	Nominal	Malay English Arabic Mandarin Cantonese Hokkien Hakka Tamil Hindi NA
Q21.2_Spoken_Language_2	Q21.2. Languages or dialects respondent speak - Language 2	Nominal	Malay English Arabic Mandarin Cantonese Hokkien Hakka Tamil Hindi NA
Q21.3_Spoken_Language_3	Q21.3. Languages or dialects respondent speak - Language 3	Nominal	Malay English Arabic Mandarin Cantonese Hokkien Hakka Tamil Hindi NA
Q21.4_Spoken_Language_4	Q21.4. Languages or dialects respondent speak - Language 4	Nominal	Malay English Arabic Mandarin Cantonese Hokkien Hakka Tamil Hindi NA
Q21.5_Spoken_Language_5	Q21.5. Languages or dialects respondent speak - Language 5	Nominal	Malay English Arabic Mandarin Cantonese Hokkien Hakka Tamil Hindi NA
Q21.6_Spoken_Language_6	Q21.6. Languages or dialects respondent speak - Language 6	Nominal	Malay English Arabic Mandarin Cantonese Hokkien Hakka Tamil Hindi NA
Q21.10_Spoken_Language_7	Q21.10. Languages or dialects respondent speak - Others	Nominal	None
Q21.11_Spoken_Language_8	Q21.11. Languages or dialects respondent speak - Others	Nominal	None
Q22a_Current_Religion	Q22.a. Current Religion	Nominal	Muslim Hindu Buddhist Christian Taoism Others No religion Decline to answer
Q22b_Convert_Religion	Q22.b. Did the respondent convert religion?	Nominal	Yes No
Q22c_Previous_Religion	Q22.c. If Yes, what was the previous religion	Nominal	Muslim Hindu Buddhist Christian Taoism Others No religion Decline to answer Not converted
Q23_Influence_Religion_on_FoodHabits	Q23. The influence of religion on the respondent's food habits. How does the respondent describe themselves?	Nominal	Very religious Moderately religious Lightly religious Not religious at all Decline to answer
Q24_Height_CM	Q24. Height(CM)	Scale	None
Q24_Recode_Height_M	Q24. Calculation of Height in (M)	Scale	None
Q25_Weight	Q25. Weight	Scale	None
BMI	Q24+Q25. Calculation of BMI	Scale	None
Q26.1_1st_Occupation_Original_Answer	Q26.1. 1st occupation_Original answer given by respondent	Nominal	None
Q26.2_2nd_Occupation_Original_Answer	Q26.2. 2nd occupation_Original answer given by respondent	Nominal	None
Q27_Occupation_Father_Original_Answer	Q27. Father's occupation_Original answer given by respondent	Nominal	None
Q28_Level_of_Education	Q28. Respondent highest level of education	Nominal	No formal education Primary school Lower secondary school / SRP Upper secondary school SPM / O level Marticulation / Form 6 STPM / A level College / University Others Decline to answer
Q29a_Marital_Status	Q29a. Respondent marital status	Ordinal	Single or never married Married in monogamous marriage Married in polygamous marriage Living in as married (or cohabitation) Widowed Separated or married but separated Not living with legal spouse Divorced Decline to answer
Q29b_Spouse_Ethnicity	Q29b. Ethnicity of respondent spouse	Nominal	Non-Malay Bumiputra Malay Indian Chinese Others
Q30_Children_Number	Q30. Number of Children	Scale	None
Q31_Family_Members_Number	Q31. Number of family members living together with the respondent under the same roof (Including self)	Scale	None
Q32_Income_Average_RM_Recode_All	Q32. Average monthly household income (Malaysian Ringgit)	Scale	None
Q33_Changes_Personal_Income	Q33. Description of personal income in the past 5 years	Nominal	Have decreased more than 10% Have remained more or less stable Have increased more than 10%
Q34_Permission_Contact	Q34. Permission to contact respondent in the future	Nominal	Yes No

## Sheet: Sheet3
Variable Values
Value		Label
State	2	Kedah
	3	Penang
	4	Perak
	5	Kuala Lumpur
	6	Selangor
	7	N. Sembilan
	8	Melaka
	9	Johor
	10	Pahang
	11	Terengganu
	12	Kelantan
	13	Sabah
	14	Sarawak
Metropolization_MFB1	1.00	Metropolitan city
	2.00	Rural peninsular
	3.00	Sabah Sarawak
Metropolization_MFB1_JB	1	Metropolitan city
	2	Rural peninsular
	3	Sabah Sarawak
Region	1.0	North
	2.0	Central
	3.0	South
	4.0	East Coast
	5.0	East Malaysia
Q1.Malaysian_Citizen	1	Yes
Q2.Gender	1	Male
	2	Female
Q3.Living_Area	1	Urban
	2	SubUrban
	3	Rural
Q3.Living_Area_Recode	1	Urban + Suburban
	3	Rural
Q4.2.Month_of_Birth	1	January
	2	February
	3	March
	4	April
	5	May
	6	June
	7	July
	8	August
	9	September
	10	October
	11	November
	12	December
	99	Deline to answer
Q4.4_Age_Recode_10_Classes	1	18-19
	2	20-24
	3	25-29
	4	30-34
	5	35-39
	6	40-44
	7	45-49
	8	50-54
	9	55-59
	10	60+
Q4.4_Age_Recode_6_Classes	1	18-19
	2	20-29
	3	30-39
	4	40-49
	5	50-59
	6	60+
Q4.4_Age_Recode_4_Classes	1.00	18-25
	2.00	26-35
	3.00	36-45
	4.00	46 and above
Q4.4_Age_Recode_3_Classes_1	1.00	18-29
	2.00	30-59
	3.00	60 and above
Q5.Ethnic_Group	1	Non-Malay Bumiputra
	2	Malay
	3	Indian
	4	Chinese
	5	Others
Q5.Ethnic_Group_Recode	1	Non-Malay Bumiputra
	2	Malay
	3	Indian
	4	Chinese
Q6.Norms_Number_of_Meals_Per_Day	1	1 meal per day
	2	2 meals per day
	3	3 meals per day
	4	4 meals per day
	5	More than 4 meals per day
Q6.Norms_Number_of_Meals_Per_Day_Recode	1	1 or 2 Meal(s)
	2	3 Meals
	3	4 Meals or more
Q7.Norms_Number_of_food_intakes_in_between_meals	1	Never
	2	Once or twice a day
	3	3 - 4 times a day
	4	5 - 6 times a day
	5	More than 6 times a day
Q6_and_Q7.Norms_Number_of_food_intakes_in_between_meals_Recode	0	NA
	1	1 Meal
	2	2 Meals
	3	3 Meals
	4	4 Meals
	5	More than 4 meals
	11	1 Meal + Snack(s)
	21	2 Meals + Snack(s)
	31	3 Meals + Snack(s)
	41	4 Meals + Snack(s)
	51	More than 4 meals + Snack(s)
Q8.1.Norms_for_Breakfast	0	NA
	1	1 Dish of Rice / Noodles mixed with other food in the plate +/- Beverage
	2	1 Dish of Rice / Noodles with other food in the plate not mixed +/- Beverage
	3	1 Dish of Roti Canai / Thosai / Chapati mixed with curry +/- Beverage
	4	1 Dish of Rice / Noodles with shared dishes ( including lazy Suzan) +/- Beverage
	5	Sandwich / Burger +/- Beverage
	8	Only Beverage
	61	All day Breakfast with Sausage and Eggs +/- Beverage
	62	Breakfast with Toast +/- Beverage
	63	Cereals with Milk +/- Beverage
	71	Pastries or Dim Sum +/- Beverage
	72	Small items (Nuts, Fruits,Kuih-Muih,etc)+/- Beverage
Q8.1_Norms_Breakfast_Recode	.00	NA
	1.00	1 Dish of Rice / Noodles mixed with other food +/- Beverage
	3.00	1 Dish of Roti Canai / Thosai / Chapati mixed with curry +/- Beverage
	5.00	Sandwich / Burger +/- Beverage
	6.00	Continental breakfast
	7.00	Pastries or Dim Sum - Small items (Nuts, Fruits,Kuih-Muih,etc) +/- Beverage
	8.00	Only Beverage
Q8.1.Norms_for_Breakfast_Recode_JC	1.00	Drink or no breakfast
	2.00	Asian
	3.00	Western
	4.00	Small Bites
Q8.2.Norms_for_Brunch	0	NA
	1	1 Dish of Rice / Noodles mixed with other food in the plate +/- Beverage
	2	1 Dish of Rice / Noodles with other food in the plate not mixed +/- Beverage
	3	1 Dish of Roti Canai / Thosai / Chapati mixed with curry +/- Beverage
	4	1 Dish of Rice / Noodles with shared dishes ( including lazy Suzan) +/- Beverage
	5	Sandwich / Burger +/- Beverage
	8	Only Beverage
	61	All day Breakfast with Sausage and Eggs +/- Beverage
	62	Breakfast with Toast +/- Beverage
	63	Cereals with Milk +/- Beverage
	71	Pastries or Dim Sum +/- Beverage
	72	Small items (Nuts, Fruits,Kuih-Muih,etc)+/- Beverage
Q8.2.Norms_for_Brunch_Recode	.00	NA
	1.00	1 Dish of Rice / Noodles mixed with other food +/- Beverage
	3.00	1 Dish of Roti Canai / Thosai / Chapati mixed with curry +/- Beverage
	5.00	Sandwich / Burger +/- Beverage
	6.00	Continental breakfast
	7.00	Pastries or Dim Sum - Small items (Nuts, Fruits,Kuih-Muih,etc) +/- Beverage
	8.00	Only Beverage
Q8.3.Norms_for_Lunch	0	NA
	1	1 Dish of Rice / Noodles mixed with other food in the plate ( incl Rice Porridge or Instant Noodles) +/- Beverage
	2	1 Dish of Rice / Noodles with other food in the plate not mixed +/- beverage
	3	1 Dish of Roti Canai / Thosai / Chapati mixed with curry +/- Beverage
	4	1 Dish of Rice / Noodles with shared dishes (Including lazy Suzan) +/- Beverage
	5	Sandwich / Burger / Savoury Patries +/- Beverage
	6	Western Structure (Starter +/- Main Course +/-Desseert +/- Beverage
	7	Buffet +/- Beverage
	8	Small items (Nuts,Fruits,Kuih-Muih,etc) +/- Beverage
	9	Only Beverage
	11	1 Dish of Rice / Noodles mixed with other food in the plate ( incl Rice Porridge or Instant Noodles) +/- Beverage + F/D
	21	1 Dish of Rice / Noodles with other food in the plate not mixed +/- Beverage + Fruits/Desserts
	31	1 Dish of Roti Canai / Thosai / Chapati mixed with curry +/- Beverage + Fruits / Desserts
	41	1 Dish of Rice / Noddles with shared (Including lazy Suzan) +/- Beverage + Fruits/Desserts
	51	Sandwich / Burger / Savoury Patries +/- Beverage + Fruits/Desserts
	61	Western Structure (Starter+/- Main Course)
	62	Western Structure (Starter+/- Dessert)
Q8.3.Norms_for_Lunch_Recode_1	.00	NA
	1.00	1 Dish of Rice / Noodles mixed with other food in the plate ( incl Rice Porridge or Instant Noodles) +/- Beverage-F/D
	2.00	1 Dish of Rice / Noodles with other food in the plate not mixed +/- beverage +/- Fruits/Desserts
	3.00	1 Dish of Roti Canai / Thosai / Chapati mixed with curry +/- Beverage +/- Fruits/Desserts
	4.00	1 Dish of Rice / Noodles with shared dishes (Including lazy Suzan) +/- Beverage +/- Fruits/Desserts
	6.00	Western Structure (Starter +/- Main Course +/-Dessert +/- Beverage
	7.00	Buffet +/- Beverage
	8.00	Small items (Nuts,Fruits,Kuih-Muih,etc) +/- Beverage
	9.00	Only Beverage
Q8.3.Norms_for_Lunch_Recode_2	.00	NA
	1.00	1 Dish of Rice/Noodles/RotiCanai/Thosai/Chapati ( incl Rice Porridge or Instant Noodles) +/- Beverage-F/D
	2.00	1 Dish of Rice / Noodles with shared dishes (Including lazy Suzan), Buffet +/- Beverage +/- Fruits/Desserts
	3.00	Western Structure (Starter +/- Main Course +/-Dessert +/- Beverage
	8.00	Small items (Nuts,Fruits,Kuih-Muih,etc) +/- Beverage
	9.00	Only Beverage
Q8.4.Norms_for_Dinner	0	NA
	1	1 Dish of Rice / Noodles mixed with other food in the plate ( incl. Rice Porridge or Instant Noodles) +/- Beverage
	2	1 Dish of Rice / Noodles with other food in the plate not mixed +/- Beverage
	3	1 Dish of Roti Canai / Thosai / Chapati mixed with curry +/- Beverage
	4	1 Dish of Rice / Noodles with shared dished (Including lazy Suzan) +/- Beverage
	5	Sandwich / Burger / Savoury Patries +/- Beverage
	6	Western Structure (Starter+/- Main Course+/-Desseert +/- Beverage
	7	Soup +/- Beverage
	8	Steamboat +/- Beverage
	9	Buffet +/- Beverage
	10	Small items (Nuts,Fruits,Kuih-Muih,etc) +/- Beverage
	11	1 Dish of Rice / Noddles mixed with other food in the plate ( incl Rice Porridge or Instant Noodles) +/- Beverage + F/D
	21	1 Dish of Rice / Noodles with other food in the plate not mixed +/- Beverage + Fruits / Desserts
	31	1 Dish of Roti Canai / Thosai / Chapati mixed with curry +/- Beverage + Fruits / Desserts
	41	1 Dish of Rice / Noodles with shared dishes (Including lazy Suzan) +/- Beverage + Fruits/Desserts
	51	Sandwich /Burger /Savoury Patries +/- Beverage + Fruits/Desserts
	61	Western Structure (Starter+/- Main Course)
	62	Western Structure (Starter+/- Dessert)
	111	Only Beverage
Q8.4.Norms_for_Dinner_Recode_1	.00	NA
	1.00	1 Dish of Rice / Noodles mixed with other food in the plate ( incl. Rice Porridge or Instant Noodles) +/- Beverage-F/D
	2.00	1 Dish of Rice / Noodles with other food in the plate not mixed +/- Beverage +/- Fruits / Desserts
	3.00	1 Dish of Roti Canai / Thosai / Chapati mixed with curry +/- Beverage +/- Fruits / Desserts
	4.00	1 Dish of Rice / Noodles with shared dished (Including lazy Suzan) +/- Beverage +/- Fruits / Desserts
	6.00	Western Structure (Starter+/- Main Course+/-Desseert +/- Beverage +/- Fruits / Desserts
	7.00	Soup +/- Beverage
	8.00	Steamboat +/- Beverage
	9.00	Buffet +/- Beverage
	10.00	Small items (Nuts,Fruits,Kuih-Muih,etc) +/- Beverage
	111.00	Only Beverage
Q8.4.Norms_for_Dinner_Recode_2	.00	NA
	1.00	1 Dish of Rice / Noodles mixed with other food ( incl. Rice Porridge or Instant Noodles) +/- Beverage +/- F/D
	3.00	1 Dish of Roti Canai / Thosai / Chapati mixed with curry +/- Beverage +/- Fruits / Desserts
	4.00	1 Dish of Rice / Noodles with shared dished (Including lazy Suzan) / Buffet +/- Beverage +/- Fruits / Desserts
	6.00	Western Structure (Starter+/- Main Course+/-Desseert +/- Beverage +/- Fruits / Desserts
	8.00	Steamboat / Soup +/- Beverage
	10.00	Small items (Nuts,Fruits,Kuih-Muih,etc) +/- Beverage
	111.00	Only Beverage
Q8.5.Norms_for_Supper	0	NA
	1	1 Dish of Rice / Noodles mixed with other food in the plate ( incl. Rice Porridge or Instant Noodles) +/- Beverage
	2	1 Dish of Rice / Noodles with other food in the plate not mixed +/- Beverage
	3	1 Dish of Roti Canai / Thosai / Chapati mixed with curry +/- Beverage
	4	1 Dish of Rice / Noodles with shared dished (Including lazy Suzan) +/- Beverage
	5	Sandwich / Burger / Savoury Patries +/- Beverage
	6	Western Structure (Starter+/- Main Course+/-Desseert +/- Beverage
	7	Soup +/- Beverage
	8	Steamboat +/- Beverage
	9	Buffet +/- Beverage
	10	Small items (Nuts,Fruits,Kuih-Muih,etc) +/- Beverage
	11	1 Dish of Rice / Noddles mixed with other food in the plate ( incl Rice Porridge or Instant Noodles) +/- Beverage + F/D
	21	1 Dish of Rice / Noodles with other food in the plate not mixed +/- Beverage + Fruits / Desserts
	31	1 Dish of Roti Canai / Thosai / Chapati mixed with curry +/- Beverage + Fruits / Desserts
	41	1 Dish of Rice / Noodles with shared dishes (Including lazy Suzan) +/- Beverage + Fruits/Desserts
	51	Sandwich /Burger /Savoury Patries +/- Beverage + Fruits/Desserts
	61	Western Structure (Starter+/- Main Course)
	62	Western Structure (Starter+/- Dessert)
	111	Only Beverage
Q8.5.Norms_for_Supper_Recode	.00	NA
	1.00	1 Dish of Rice / Noodles mixed with other food ( incl. Rice Porridge or Instant Noodles) +/- Beverage +/- F/D
	3.00	1 Dish of Roti Canai / Thosai / Chapati mixed with curry +/- Beverage +/- Fruits / Desserts
	4.00	1 Dish of Rice / Noodles with shared dished (Including lazy Suzan) / Buffet +/- Beverage +/- Fruits / Desserts
	6.00	Western Structure (Starter+/- Main Course+/-Desseert +/- Beverage +/- Fruits / Desserts
	8.00	Steamboat / Soup +/- Beverage
	10.00	Small items (Nuts,Fruits,Kuih-Muih,etc) +/- Beverage
	111.00	Only Beverage
Q8.6.Norms_for_Snack	0	NA
	1	Local/Western Pastries (Kuih Muih, Cakes, Pastries, Sandwich) +/- Beverage
	2	Sweet / Savory Snacks (Biscuits, Chocolates, Candies, Chips, Nuts) +/- Beverage
	3	Rice / Roti Canai / Noodles +/- Beverage
	4	Fruits / Hot or Cold Dessert +/- Beverage
	5	Only Beverage
Q8.7.Norms_for_TeaTime	0	NA
	1	Local/Western Pastries (Kuih Muih, Cakes, Pastries, Sandwich) +/- Beverage
	2	Sweet / Savory Snacks (Biscuits, Chocolates, Candies, Chips, Nuts) +/- Beverage
	3	Rice / Roti Canai / Noodles +/- Beverage
	4	Fruits / Hot or Cold Dessert +/- Beverage
	5	Only Beverage
Q9.Week_Before_Percentage_of_Food_Intake_Outside_Recode	1.00	Less than 20%
	2.00	20% - 50%
	3.00	50% - 70%
	4.00	More than 70%
Q9.Week_Before_At_Least_One_Food_Intake_Outside	0	No
	1	Yes
Q9.More_than_5_Intakes_Outside_Week_Before	0	No
	1	Yes
Q9.More_than_7_Intakes_Outside_Week_Before	0	No
	1	Yes
Q10_Intake_1	1	Presence of intake 1
	2	No Intake 1
Q10.1_Intake_Place	0	No Intake
	1	At home
	2	Outside
	999	NA
Q10.1_Exact_Intake_Place	0	No Intake
	1	My place
	2	Friend's place
	3	In the office
	4	In a restaurant
	5	On the go
	999	NA
Q10.1_Food_Source	0	No Intake
	1	Cooked by you
	2	Cooked by friend / family
	3	Delivery & brought from outside
	999	NA
Q10.1_Exact_Food_Source	0	No Intake
	1	Hawkers, stalls, street food
	2	Convenience store, supermarket, pasar mini
	3	Fast - Food
	4	Food court
	5	Mamak, nasi kandar
	6	Restaurant
	7	Cooked at home (by you, friend or family)
	8	Other place
	999	NA
Q10.1_Exact_Food_Source_Recode	0	No Intake
	1	Hawkers, stalls, street food, Pasar malam
	2	Convenience store, supermarket, pasar mini, Petrol Station
	3	Fast - Food
	4	Food court
	5	Mamak, nasi kandar
	6	Restaurant
	7	Cooked at home (by you, friend or family)
	8	Café
	9	Canteen
	10	Cinema
	11	Other place
	999	NA
Q10.1_Name_Intake_Recode	0	No Intake
	1	Breakfast
	2	Lunch
	3	Tea Time
	4	Snack
	5	Dinner
	6	Supper
	7	Brunch
	8	Drink
	999	NA
Q10.1_Name_Intake_Recode2	0	No Intake
	1	Breakfast
	2	Lunch
	3	Tea Time
	4	Snack
	5	Dinner
	6	Supper
	7	Wake-Up
Q10.1_Name_Intake_Recode3_JC	.00	No Intake
	1.00	Breakfast
	2.00	Lunch
	3.00	Tea Time Morning
	4.00	Tea Time Afternoon
	5.00	Snack Morning
	6.00	Snack Afternoon
	7.00	Dinner
	8.00	Supper
	9.00	Wake-Up
Q10.1_Name_Intake_Recode3_Revision_JC	.00	No Intake
	1.00	Breakfast
	2.00	Lunch
	3.00	Tea Time Morning
	4.00	Tea Time Afternoon
	5.00	Snack Morning
	6.00	Snack Afternoon
	7.00	Dinner
	8.00	Supper
	9.00	Wake-Up
Q10.1_Name_Intake_Recode4_10am_N_B4_JC	1.00	Breakfast
Q10.1_Morn_Eat_Occasion_JC	1.00	Drinks only
	2.00	Food +/- Drinks
Q10.1_Morn_Eat_Occasion_Recode_JC	1.00	Drinks only
	2.00	Food only
	3.00	Food & Drinks
Q10.1_Eat_After10_JC	1.00	Drinks only
	2.00	Food +/- Drinks
Q10.1_Eat_After10_Recode_JC	1.00	Drinks only
	2.00	Food only
	3.00	Food & Drinks
Q10.1_Eat_After10_Recode_JC_V2	1.00	Drinks only
	2.00	Food only
	3.00	Food & Drinks
Q10.1_Breakfast_1st_def_JC	1.00	Drinks only
	2.00	Food only
	3.00	Food & Drinks
Q10.1_Breakfast_New_def_JC	1.00	Drinks only
	2.00	Food only
	3.00	Food & Drinks
Q10.1_Breakfast_New_def_JC_v2	1.00	Drinks only
	2.00	Food only
	3.00	Food & Drinks
Q10.1_Intake1_Content	1.00	Drinks only
	2.00	Food only
	3.00	Food & Drinks
Q10.1_Structure_Q8_JC	.00	NA
	1.00	1 Dish of Rice / Noodles mixed with other food in the plate +/- Beverage
	2.00	1 Dish of Rice / Noodles with other food in the plate not mixed +/- Beverage
	3.00	1 Dish of Roti Canai / Thosai / Chapati mixed with curry +/- Beverage
	4.00	1 Dish of Rice / Noodles with shared dishes ( including lazy Suzan) +/- Beverage
	5.00	Sandwich / Burger +/- Beverage
	8.00	Only Beverage
	61.00	All day Breakfast with Sausage and Eggs +/- Beverage
	62.00	Breakfast with Toast +/- Beverage
	63.00	Cereals +/- Milk and +/- Egg +/- Beverage
	71.00	Pastries or Dim Sum +/- Beverage
	72.00	Small items (Nuts, Fruits,Kuih-Muih,etc)+/- Beverage
Q10.1_Structure_Q8_recode_JC_Test99	1.00	Drink or no breakfast
	2.00	Asian
	3.00	Western
	4.00	Small Bites
Q10.1_Structure_Q8_Beverage_JC	1.00	Beverage only
	2.00	Food
Q10.1_Structure_Q8_Wakeup_JC	.00	NA
	1.00	1 Dish of Rice / Noodles mixed with other food in the plate +/- Beverage
	2.00	1 Dish of Rice / Noodles with other food in the plate not mixed +/- Beverage
	3.00	1 Dish of Roti Canai / Thosai / Chapati mixed with curry +/- Beverage
	4.00	1 Dish of Rice / Noodles with shared dishes ( including lazy Suzan) +/- Beverage
	5.00	Sandwich / Burger +/- Beverage
	8.00	Only Beverage
	61.00	All day Breakfast with Sausage and Eggs +/- Beverage
	62.00	Breakfast with Toast +/- Beverage
	63.00	Cereals +/- Milk and +/- Egg +/- Beverage
	71.00	Pastries or Dim Sum +/- Beverage
	72.00	Small items (Nuts, Fruits,Kuih-Muih,etc)+/- Beverage
Q10.1_Structure_Q8_Morn_Snack_JC	.00	NA
	1.00	Local/Western Pastries (Kuih Muih, Cakes, Pastries, Sandwich) +/- Beverage
	2.00	Sweet / Savory Snacks (Biscuits, Chocolates, Candies, Chips, Nuts) +/- Beverage
	3.00	Rice / Roti Canai / Noodles +/- Beverage
	4.00	Fruits / Hot or Cold Dessert +/- Beverage
	5.00	Only Beverage
Q10.1_Structure_Q8_Morn_Teatime_JC	.00	NA
	1.00	Local/Western Pastries (Kuih Muih, Cakes, Pastries, Sandwich) +/- Beverage
	2.00	Sweet / Savory Snacks (Biscuits, Chocolates, Candies, Chips, Nuts) +/- Beverage
	3.00	Rice / Roti Canai / Noodles +/- Beverage
	4.00	Fruits / Hot or Cold Dessert +/- Beverage
	5.00	Only Beverage
Q10.1_Individual_Shared_Dishes	.00	No Intake
	1.00	Individual Dishes
	2.00	Shared Dishes
	3.00	Individual & Shared Dishes
Q10.1.Name_Intake_And_Type	11.00	Individual Breakfast
	12.00	Individual Lunch
	13.00	Individual Tea Time
	14.00	Individual Snack
	15.00	Individual Dinner
	17.00	Individual Wake-Up
	21.00	Shared Breakfast
	22.00	Shared Lunch
	24.00	Shared Snack
	31.00	Individual & Shared Breakfast
	32.00	Individual & Shared Lunch
Q10.1.Name_Intake_And_Type_Recode	.00	No Intake
	1.00	Individual Breakfast
	2.00	Shared Breakfast
	3.00	Individual Lunch
	4.00	Shared Lunch
	5.00	Individual Dinner
	6.00	Shared Dinner
	7.00	Individual Other Intakes
	8.00	Shared Other Intakes
Q10.1.Food_Drink_Recode_4_Rice_Noodle	.00	No Intake
	1.00	Rice
	2.00	Noodles
	3.00	Both Rice & Noodles
	4.00	No Rice & Noodles
Q10.1.Name_Intake_Rice_Noodle	.00	No Intake
	11.00	Breakfast Rice
	12.00	Lunch Rice
	13.00	Tea Time Rice
	14.00	Snack Rice
	15.00	Dinner Rice
	16.00	Supper Rice
	17.00	Wake-up Rice
	21.00	Breakfast Noodles
	22.00	Lunch Noodles
	23.00	Tea Time Noodles
	24.00	Snack Noodles
	25.00	Dinner Noodles
	26.00	Supper Noodles
	27.00	Wake-up Noodles
	31.00	Breakfast Both Rice & Noodles
	32.00	Lunch Both Rice & Noodles
	33.00	Tea Time Both Rice & Noodles
	34.00	Snack Both Rice & Noodles
	35.00	Dinner Both Rice & Noodles
	36.00	Supper Both Rice & Noodles
	37.00	Wake-up Both Rice & Noodles
	41.00	Breakfast No Rice & Noodles
	42.00	Lunch No Rice & Noodles
	43.00	Tea Time No Rice & Noodles
	44.00	Snack No Rice & Noodles
	45.00	Dinner No Rice & Noodles
	46.00	Supper No Rice & Noodles
	47.00	Wake-up No Rice & Noodles
Q10.1.Name_Intake_Rice_Noodle_Breakfast	.00	No Breakfast
	1.00	Presence of Rice
	2.00	Presence of Noodles
	3.00	Presence of Both Rice & Noodles
	4.00	Others
Q10.1.Name_Intake_Rice_Noodle_Lunch	.00	No Lunch
	1.00	Presence of Rice
	2.00	Presence of Noodles
	3.00	Presence of Both Rice & Noodles
	4.00	Others
Q10.1.Name_Intake_Rice_Noodle_Dinner	.00	No Dinner
	1.00	Presence of Rice
	2.00	Presence of Noodles
	3.00	Presence of Both Rice & Noodles
	4.00	Others
Q10.1_Social_Context	0	No Intake
	1	Alone
	2	With someone
	999	NA
Q10.1_Number_of_Adults	0	No Intake
	1	1
	2	2
	3	3
	4	4
	5	5
	6	6
	7	7
	8	8
	9	9
	10	10
	11	11
	12	12
	13	13
	14	14
	15	15
	16	16
	17	17
	18	18
	19	19
	20	20
	21	21
	22	22
	23	23
	24	24
	25	25
	777	Eating alone
	888	No other adults
	999	NA
Q10.1_No_children	0	No Intake
	1	1
	2	2
	3	3
	4	4
	5	5
	6	6
	7	7
	8	8
	9	9
	10	10
	11	11
	12	12
	13	13
	14	14
	15	15
	16	16
	17	17
	18	18
	19	19
	20	20
	21	21
	22	22
	23	23
	24	24
	25	25
	777	Eating alone
	888	No children
	999	NA
Q10.1_Ethnicity_Companion_1_Recode	0	No Intake
	1	Non ? Malay Bumiputra
	2	Malay
	3	Indian
	4	Chinese/Cina/Sino
	5	Bajau
	6	Bidayuh
	7	Brunei
	8	Bugis
	9	Dusun
	10	Iban
	12	Jawa
	13	Kadazan
	14	Kedayan
	15	Bumiputera
	16	Non-Malaysian
	17	Others
	777	Eating alone
	999	NA
Q10.1_Ethnicity_Companion_2_Recode	0	No Intake
	1	Non ? Malay Bumiputra
	2	Malay
	3	Indian
	4	Chinese/Cina/Sino
	5	Bajau
	6	Bidayuh
	7	Brunei
	8	Bugis
	9	Dusun
	10	Iban
	12	Jawa
	13	Kadazan
	14	Kedayan
	15	Bumiputera
	16	Non-Malaysian
	17	Others
	777	Eating alone
	999	NA
Q10.1_Ethnicity_Companion_3_Recode	0	No Intake
	1	Non ? Malay Bumiputra
	2	Malay
	3	Indian
	4	Chinese/Cina/Sino
	5	Bajau
	6	Bidayuh
	7	Brunei
	8	Bugis
	9	Dusun
	10	Iban
	12	Jawa
	13	Kadazan
	14	Kedayan
	15	Bumiputera
	16	Non-Malaysian
	17	Others
	777	Eating alone
	999	NA
Q10.1_Activity_1	0	No Intake
	1	Working
	2	Watching TV
	3	On a screen (tablet, phone, computer)
	4	Meal time
	5	Other distraction
	999	NA
Q10.1_Activity_1_Recode	0	No Intake
	1	Working
	2	Watching TV
	3	On a screen (tablet, phone, computer)
	4	Meal time
	5	Talking/Chatting/Gathering/Meeting
	6	Newspaper
	7	Driving
	8	Break/Rest
	9	Smoke
	10	Other distraction
	999	NA
Q10.1_Activity_2	0	No Intake
	1	Working
	2	Watching TV
	3	On a screen (tablet, phone, computer)
	4	Meal time
	5	Other distraction
	999	NA
Q10.1_Activity_2_Recode	0	No Intake
	1	Working
	2	Watching TV
	3	On a screen (tablet, phone, computer)
	4	Meal time
	5	Talking/Chatting/Gathering/Meeting
	6	Newspaper
	7	Driving
	8	Break/Rest
	9	Smoke
	10	Other distraction
	999	NA
Q10_Intake_2	1	No Intake 2
	2	Presence of intake 2
Q10.2_Intake_Place	0	No Intake
	1	At home
	2	Outside
	999	NA
Q10.2_Exact_Intake_Place	0	No Intake
	1	My place
	2	Friend's place
	3	In the office
	4	In a restaurant
	5	On the go
	999	NA
Q10.2_Food_Source	0	No Intake
	1	Cooked by you
	2	Cooked by friend / family
	3	Delivery & brought from outside
	999	NA
Q10.2_Exact_Food_Source	0	No Intake
	1	Hawkers, stalls, street food
	2	Convenience store, supermarket, pasar mini
	3	Fast - Food
	4	Food court
	5	Mamak, nasi kandar
	6	Restaurant
	7	Cooked at home (by you, friend or family)
	8	Other place
	999	NA
Q10.2_Exact_Food_Source_Recode	0	No Intake
	1	Hawkers, stalls, street food, Pasar malam
	2	Convenience store, supermarket, pasar mini, Petrol Station
	3	Fast - Food
	4	Food court
	5	Mamak, nasi kandar
	6	Restaurant
	7	Cooked at home (by you, friend or family)
	8	Café
	9	Canteen
	10	Cinema
	11	Other place
	999	NA
Q10.2_Name_Intake_Recode	0	No Intake
	1	Breakfast
	2	Lunch
	3	Tea Time
	4	Snack
	5	Dinner
	6	Supper
	7	Brunch
	8	Drink
	999	NA
Q10.2_Name_Intake_Recode2	0	No Intake
	1	Breakfast
	2	Lunch
	3	Tea Time
	4	Snack
	5	Dinner
	6	Supper
Q10.2_Name_Intake_Recode3_JC	.00	No Intake
	1.00	Breakfast
	2.00	Lunch
	3.00	Tea Time Morning
	4.00	Tea Time Afternoon
	5.00	Snack Morning
	6.00	Snack Afternoon
	7.00	Dinner
	8.00	Supper
	9.00	Wake-Up
Q10.2_Name_Intake_Recode4_10am_N_B4_JC	1.00	Breakfast
Q10.2_Morn_Eat_Occasion_JC	1.00	Drinks only
	2.00	Food +/- Drinks
Q10.2_Morn_Eat_Occasion_Recode_JC	1.00	Drinks only
	2.00	Food only
	3.00	Food & Drinks
Q10.2_Eat_After10_JC	1.00	Drinks only
	2.00	Food +/- Drinks
Q10.2_Eat_After10_Recode_JC	1.00	Drinks only
	2.00	Food only
	3.00	Food & Drinks
Q10.2_Eat_After10_Recode_JC_v2	1.00	Drinks only
	2.00	Food only
	3.00	Food & Drinks
Q10.2_Breakfast_1st_def_JC	1.00	Drinks only
	2.00	Food only
	3.00	Food & Drinks
Q10.2_Breakfast_New_def_JC	1.00	Drinks only
	2.00	Food only
	3.00	Food & Drinks
Q10.2_Breakfast_New_def_JC_v2	1.00	Drinks only
	2.00	Food only
	3.00	Food & Drinks
Q10.2_Structure_Q8_JC	.00	NA
	1.00	1 Dish of Rice / Noodles mixed with other food in the plate +/- Beverage
	2.00	1 Dish of Rice / Noodles with other food in the plate not mixed +/- Beverage
	3.00	1 Dish of Roti Canai / Thosai / Chapati mixed with curry +/- Beverage
	4.00	1 Dish of Rice / Noodles with shared dishes ( including lazy Suzan) +/- Beverage
	5.00	Sandwich / Burger +/- Beverage
	8.00	Only Beverage
	61.00	All day Breakfast with Sausage and Eggs +/- Beverage
	62.00	Breakfast with Toast +/- Beverage
	63.00	Cereals with Milk +/- Beverage
	71.00	Pastries or Dim Sum +/- Beverage
	72.00	Small items (Nuts, Fruits,Kuih-Muih,etc)+/- Beverage
Q10.2_Structure_Q8_recode_JC_Test99	1.00	Drink or no breakfast
	2.00	Asian
	3.00	Western
	4.00	Small Bites
Q10.2_Structure_Q8_Beverage_JC	1.00	Beverage only
	2.00	Food
Q10.2_Structure_Q8_Wakeup_JC	.00	NA
	1.00	1 Dish of Rice / Noodles mixed with other food in the plate +/- Beverage
	2.00	1 Dish of Rice / Noodles with other food in the plate not mixed +/- Beverage
	3.00	1 Dish of Roti Canai / Thosai / Chapati mixed with curry +/- Beverage
	4.00	1 Dish of Rice / Noodles with shared dishes ( including lazy Suzan) +/- Beverage
	5.00	Sandwich / Burger +/- Beverage
	8.00	Only Beverage
	61.00	All day Breakfast with Sausage and Eggs +/- Beverage
	62.00	Breakfast with Toast +/- Beverage
	63.00	Cereals with Milk +/- Beverage
	71.00	Pastries or Dim Sum +/- Beverage
	72.00	Small items (Nuts, Fruits,Kuih-Muih,etc)+/- Beverage
Q10.2_Structure_Q8_Morn_Snack_JC	.00	NA
	1.00	Local/Western Pastries (Kuih Muih, Cakes, Pastries, Sandwich) +/- Beverage
	2.00	Sweet / Savory Snacks (Biscuits, Chocolates, Candies, Chips, Nuts) +/- Beverage
	3.00	Rice / Roti Canai / Noodles +/- Beverage
	4.00	Fruits / Hot or Cold Dessert +/- Beverage
	5.00	Only Beverage
Q10.2_Structure_Q8_Morn_Teatime_JC	.00	NA
	1.00	Local/Western Pastries (Kuih Muih, Cakes, Pastries, Sandwich) +/- Beverage
	2.00	Sweet / Savory Snacks (Biscuits, Chocolates, Candies, Chips, Nuts) +/- Beverage
	3.00	Rice / Roti Canai / Noodles +/- Beverage
	4.00	Fruits / Hot or Cold Dessert +/- Beverage
	5.00	Only Beverage
Q10.2_Individual_Shared_Dishes	.00	No Intake
	1.00	Individual Dishes
	2.00	Shared Dishes
	3.00	Individual & Shared Dishes
Q10.2_Name_Intake_and_Type	.00	No Intake
	11.00	Individual Breakfast
	12.00	Individual Lunch
	13.00	Individual Tea Time
	14.00	Individual Snack
	15.00	Individual Dinner
	16.00	Individual Supper
	21.00	Shared Breakfast
	22.00	Shared Lunch
	23.00	Shared Tea Time
	24.00	Shared Snack
	25.00	Shared Dinner
	31.00	Individual & Shared Breakfast
	32.00	Individual & Shared Lunch
	33.00	Individual & Shared Tea Time
	34.00	Individual & Shared Snack
	35.00	Individual & Shared Dinner
Q10.2.Name_Intake_And_Type_Recode	.00	No Intake
	1.00	Individual Breakfast
	2.00	Shared Breakfast
	3.00	Individual Lunch
	4.00	Shared Lunch
	5.00	Individual Dinner
	6.00	Shared Dinner
	7.00	Individual Other Intakes
	8.00	Shared Other Intakes
Q10.2.Food_Drink_Recode_4_Rice_Noodle	.00	No Intake
	1.00	Rice
	2.00	Noodles
	3.00	Both Rice & Noodles
	4.00	No Rice & Noodles
Q10.2.Name_Intake_Rice_Noodle	.00	No Intake
	11.00	Breakfast Rice
	12.00	Lunch Rice
	13.00	Tea Time Rice
	14.00	Snack Rice
	15.00	Dinner Rice
	16.00	Supper Rice
	17.00	Wake-up Rice
	21.00	Breakfast Noodles
	22.00	Lunch Noodles
	23.00	Tea Time Noodles
	24.00	Snack Noodles
	25.00	Dinner Noodles
	26.00	Supper Noodles
	27.00	Wake-up Noodles
	31.00	Breakfast Both Rice & Noodles
	32.00	Lunch Both Rice & Noodles
	33.00	Tea Time Both Rice & Noodles
	34.00	Snack Both Rice & Noodles
	35.00	Dinner Both Rice & Noodles
	36.00	Supper Both Rice & Noodles
	37.00	Wake-up Both Rice & Noodles
	41.00	Breakfast No Rice & Noodles
	42.00	Lunch No Rice & Noodles
	43.00	Tea Time No Rice & Noodles
	44.00	Snack No Rice & Noodles
	45.00	Dinner No Rice & Noodles
	46.00	Supper No Rice & Noodles
	47.00	Wake-up No Rice & Noodles
Q10.2.Name_Intake_Rice_Noodle_Breakfast	.00	No Breakfast
	1.00	Presence of Rice
	2.00	Presence of Noodles
	3.00	Presence of Both Rice & Noodles
	4.00	Others
Q10.2.Name_Intake_Rice_Noodle_Lunch	.00	No Lunch
	1.00	Presence of Rice
	2.00	Presence of Noodles
	3.00	Presence of Both Rice & Noodles
	4.00	Others
Q10.2.Name_Intake_Rice_Noodle_Dinner	.00	No Dinner
	1.00	Presence of Rice
	2.00	Presence of Noodles
	3.00	Presence of Both Rice & Noodles
	4.00	Others
Q10.2_Social_Context	0	No Intake
	1	Alone
	2	With someone
	999	NA
Q10.2_Number_of_Adults	0	No Intake
	1	1
	2	2
	3	3
	4	4
	5	5
	6	6
	7	7
	8	8
	9	9
	10	10
	11	11
	12	12
	13	13
	14	14
	15	15
	16	16
	17	17
	18	18
	19	19
	20	20
	21	21
	22	22
	23	23
	24	24
	25	25
	777	Eating alone
	888	No other adults
	999	NA
Q10.2_Number_of_Children	0	No Intake
	1	1
	2	2
	3	3
	4	4
	5	5
	6	6
	7	7
	8	8
	9	9
	10	10
	11	11
	12	12
	13	13
	14	14
	15	15
	16	16
	17	17
	18	18
	19	19
	20	20
	21	21
	22	22
	23	23
	24	24
	25	25
	777	Eating alone
	888	No children
	999	NA
Q10.2_Ethnicity_Companion_1_Recode	0	No Intake
	1	Non ? Malay Bumiputra
	2	Malay
	3	Indian
	4	Chinese/Cina/Sino
	5	Bajau
	6	Bidayuh
	7	Brunei
	8	Bugis
	9	Dusun
	10	Iban
	12	Jawa
	13	Kadazan
	14	Kedayan
	15	Bumiputera
	16	Non-Malaysian
	17	Others
	777	Eating alone
	999	NA
Q10.2_Ethnicity_Companion_2_Recode	0	No Intake
	1	Non ? Malay Bumiputra
	2	Malay
	3	Indian
	4	Chinese/Cina/Sino
	5	Bajau
	6	Bidayuh
	7	Brunei
	8	Bugis
	9	Dusun
	10	Iban
	12	Jawa
	13	Kadazan
	14	Kedayan
	15	Bumiputera
	16	Non-Malaysian
	17	Others
	777	Eating alone
	999	NA
Q10.2_Ethnicity_Companion_3_Recode	0	No Intake
	1	Non ? Malay Bumiputra
	2	Malay
	3	Indian
	4	Chinese/Cina/Sino
	5	Bajau
	6	Bidayuh
	7	Brunei
	8	Bugis
	9	Dusun
	10	Iban
	12	Jawa
	13	Kadazan
	14	Kedayan
	15	Bumiputera
	16	Non-Malaysian
	17	Others
	777	Eating alone
	999	NA
Q10.2_Activity_1	0	No Intake
	1	Working
	2	Watching TV
	3	On a screen (tablet, phone, computer)
	4	Meal time
	5	Other distraction
	999	NA
Q10.2_Activity_1_Recode	0	No Intake
	1	Working
	2	Watching TV
	3	On a screen (tablet, phone, computer)
	4	Meal time
	5	Talking/Chatting/Gathering/Meeting
	6	Newspaper
	7	Driving
	8	Break/Rest
	9	Smoke
	10	Other distraction
	999	NA
Q10.2_Activity_2	0	No Intake
	1	Working
	2	Watching TV
	3	On a screen (tablet, phone, computer)
	4	Meal time
	5	Other distraction
	999	NA
Q10.2_Activity_2_Recode	0	No Intake
	1	Working
	2	Watching TV
	3	On a screen (tablet, phone, computer)
	4	Meal time
	5	Talking/Chatting/Gathering/Meeting
	6	Newspaper
	7	Driving
	8	Break/Rest
	9	Smoke
	10	Other distraction
	999	NA
Q10.2_Activity_3	0	No Intake
	1	Working
	2	Watching TV
	3	On a screen (tablet, phone, computer)
	4	Meal time
	5	Other distraction
	999	NA
Q10.2_Activity_3_Recode	0	No Intake
	1	Working
	2	Watching TV
	3	On a screen (tablet, phone, computer)
	4	Meal time
	5	Talking/Chatting/Gathering/Meeting
	6	Newspaper
	7	Driving
	8	Break/Rest
	9	Smoke
	10	Other distraction
	999	NA
Q10_Intake_3	1	No Intake 3
	2	Presence of intake 3
Q10.3_Intake_Place	0	No Intake
	1	At home
	2	Outside
	999	NA
Q10.3_Exact_Intake_Place	0	No Intake
	1	My place
	2	Friend's place
	3	In the office
	4	In a restaurant
	5	On the go
	999	NA
Q10.3_Food_Source	0	No Intake
	1	Cooked by you
	2	Cooked by friend / family
	3	Delivery & brought from outside
	999	NA
Q10.3_Exact_Food_Source	0	No Intake
	1	Hawkers, stalls, street food
	2	Convenience store, supermarket, pasar mini
	3	Fast - Food
	4	Food court
	5	Mamak, nasi kandar
	6	Restaurant
	7	Cooked at home (by you, friend or family)
	8	Other place
	999	NA
Q10.3_Exact_Food_Source_Recode	0	No Intake
	1	Hawkers, stalls, street food, Pasar malam
	2	Convenience store, supermarket, pasar mini, Petrol Station
	3	Fast - Food
	4	Food court
	5	Mamak, nasi kandar
	6	Restaurant
	7	Cooked at home (by you, friend or family)
	8	Café
	9	Canteen
	10	Cinema
	11	Other place
	999	NA
Q10.3_Name_Intake_Recode	0	No Intake
	1	Breakfast
	2	Lunch
	3	Tea Time
	4	Snack
	5	Dinner
	6	Supper
	7	Brunch
	8	Drink
	999	NA
Q10.3_Name_Intake_Recode2	0	No Intake
	1	Breakfast
	2	Lunch
	3	Tea Time
	4	Snack
	5	Dinner
	6	Supper
Q10.3_Name_Intake_Recode3_JC	.00	No Intake
	1.00	Breakfast
	2.00	Lunch
	3.00	Tea Time Morning
	4.00	Tea Time Afternoon
	5.00	Snack Morning
	6.00	Snack Afternoon
	7.00	Dinner
	8.00	Supper
	9.00	Wake-Up
Q10.3_Name_Intake_Recode4_10am_N_B4_JC	1.00	Breakfast
Q10.3_Morn_Eat_Occasion_JC	1.00	Drinks only
	2.00	Food +/- Drinks
Q10.3_Morn_Eat_Occasion_Recode_JC	1.00	Drinks only
	2.00	Food only
	3.00	Food & Drinks
Q10.3_Eat_After10_JC	1.00	Drinks only
	2.00	Food +/- Drinks
Q10.3_Eat_After10_Recode_JC	1.00	Drinks only
	2.00	Food only
	3.00	Food & Drinks
Q10.3_Eat_After10_Recode_JC_v2	1.00	Drinks only
	2.00	Food only
	3.00	Food & Drinks
Q10.3_Structure_Q8_JC	.00	NA
	1.00	1 Dish of Rice / Noodles mixed with other food in the plate +/- Beverage
	2.00	1 Dish of Rice / Noodles with other food in the plate not mixed +/- Beverage
	3.00	1 Dish of Roti Canai / Thosai / Chapati mixed with curry +/- Beverage
	4.00	1 Dish of Rice / Noodles with shared dishes ( including lazy Suzan) +/- Beverage
	5.00	Sandwich / Burger +/- Beverage
	8.00	Only Beverage
	61.00	All day Breakfast with Sausage and Eggs +/- Beverage
	62.00	Breakfast with Toast +/- Beverage
	63.00	Cereals with Milk +/- Beverage
	71.00	Pastries or Dim Sum +/- Beverage
	72.00	Small items (Nuts, Fruits,Kuih-Muih,etc)+/- Beverage
Q10.3_Structure_Q8_Recode_JC	1.00	Drink or no breakfast
	2.00	Asian
	3.00	Western
	4.00	Small Bites
Q10.3_Structure_Q8_Beverage_JC	1.00	Beverage only
	2.00	Food
Q10.3_Structure_Q8_Wakeup_JC	.00	NA
	1.00	1 Dish of Rice / Noodles mixed with other food in the plate +/- Beverage
	2.00	1 Dish of Rice / Noodles with other food in the plate not mixed +/- Beverage
	3.00	1 Dish of Roti Canai / Thosai / Chapati mixed with curry +/- Beverage
	4.00	1 Dish of Rice / Noodles with shared dishes ( including lazy Suzan) +/- Beverage
	5.00	Sandwich / Burger +/- Beverage
	8.00	Only Beverage
	61.00	All day Breakfast with Sausage and Eggs +/- Beverage
	62.00	Breakfast with Toast +/- Beverage
	63.00	Cereals with Milk +/- Beverage
	71.00	Pastries or Dim Sum +/- Beverage
	72.00	Small items (Nuts, Fruits,Kuih-Muih,etc)+/- Beverage
Q10.3_Structure_Q8_Morn_Snack_JC	.00	NA
	1.00	Local/Western Pastries (Kuih Muih, Cakes, Pastries, Sandwich) +/- Beverage
	2.00	Sweet / Savory Snacks (Biscuits, Chocolates, Candies, Chips, Nuts) +/- Beverage
	3.00	Rice / Roti Canai / Noodles +/- Beverage
	4.00	Fruits / Hot or Cold Dessert +/- Beverage
	5.00	Only Beverage
Q10.3_Structure_Q8_Morn_Teatime_JC	.00	NA
	1.00	Local/Western Pastries (Kuih Muih, Cakes, Pastries, Sandwich) +/- Beverage
	2.00	Sweet / Savory Snacks (Biscuits, Chocolates, Candies, Chips, Nuts) +/- Beverage
	3.00	Rice / Roti Canai / Noodles +/- Beverage
	4.00	Fruits / Hot or Cold Dessert +/- Beverage
	5.00	Only Beverage
Q10.3_Individual_Shared_Dishes	.00	No Intake
	1.00	Individual Dishes
	2.00	Shared Dishes
	3.00	Individual & Shared Dishes
Q10.3_Name_Intake_and_Type	.00	No Intake
	11.00	Individual Breakfast
	12.00	Individual Lunch
	13.00	Individual Tea Time
	14.00	Individual Snack
	15.00	Individual Dinner
	16.00	Individual Supper
	21.00	Shared Breakfast
	22.00	Shared Lunch
	23.00	Shared Tea Time
	24.00	Shared Snack
	25.00	Shared Dinner
	31.00	Individual & Shared Breakfast
	32.00	Individual & Shared Lunch
	33.00	Individual & Shared Tea Time
	34.00	Individual & Shared Snack
	35.00	Individual & Shared Dinner
Q10.3.Name_Intake_And_Type_Recode	.00	No Intake
	1.00	Individual Breakfast
	2.00	Shared Breakfast
	3.00	Individual Lunch
	4.00	Shared Lunch
	5.00	Individual Dinner
	6.00	Shared Dinner
	7.00	Individual Other Intakes
	8.00	Shared Other Intakes
Q10.3.Food_Drink_Recode_4_Rice_Noodle	.00	No Intake
	1.00	Rice
	2.00	Noodles
	3.00	Both Rice & Noodles
	4.00	No Rice & Noodles
Q10.3.Name_Intake_Rice_Noodle	.00	No Intake
	11.00	Breakfast Rice
	12.00	Lunch Rice
	13.00	Tea Time Rice
	14.00	Snack Rice
	15.00	Dinner Rice
	16.00	Supper Rice
	17.00	Wake-up Rice
	21.00	Breakfast Noodles
	22.00	Lunch Noodles
	23.00	Tea Time Noodles
	24.00	Snack Noodles
	25.00	Dinner Noodles
	26.00	Supper Noodles
	27.00	Wake-up Noodles
	31.00	Breakfast Both Rice & Noodles
	32.00	Lunch Both Rice & Noodles
	33.00	Tea Time Both Rice & Noodles
	34.00	Snack Both Rice & Noodles
	35.00	Dinner Both Rice & Noodles
	36.00	Supper Both Rice & Noodles
	37.00	Wake-up Both Rice & Noodles
	41.00	Breakfast No Rice & Noodles
	42.00	Lunch No Rice & Noodles
	43.00	Tea Time No Rice & Noodles
	44.00	Snack No Rice & Noodles
	45.00	Dinner No Rice & Noodles
	46.00	Supper No Rice & Noodles
	47.00	Wake-up No Rice & Noodles
Q10.3.Name_Intake_Rice_Noodle_Breakfast	.00	No Breakfast
	1.00	Presence of Rice
	2.00	Presence of Noodles
	3.00	Presence of Both Rice & Noodles
	4.00	Others
Q10.3.Name_Intake_Rice_Noodle_Lunch	.00	No Lunch
	1.00	Presence of Rice
	2.00	Presence of Noodles
	3.00	Presence of Both Rice & Noodles
	4.00	Others
Q10.3.Name_Intake_Rice_Noodle_Dinner	.00	No Dinner
	1.00	Presence of Rice
	2.00	Presence of Noodles
	3.00	Presence of Both Rice & Noodles
	4.00	Others
Q10.3_Social_Context	0	No Intake
	1	Alone
	2	With someone
	999	NA
Q10.3_Number_of_Adults	0	No Intake
	1	1
	2	2
	3	3
	4	4
	5	5
	6	6
	7	7
	8	8
	9	9
	10	10
	11	11
	12	12
	13	13
	14	14
	15	15
	16	16
	17	17
	18	18
	19	19
	20	20
	21	21
	22	22
	23	23
	24	24
	25	25
	777	Eating alone
	888	No other adults
	999	NA
Q10.3_Number_of_Children	0	No Intake
	1	1
	2	2
	3	3
	4	4
	5	5
	6	6
	7	7
	8	8
	9	9
	10	10
	11	11
	12	12
	13	13
	14	14
	15	15
	16	16
	17	17
	18	18
	19	19
	20	20
	21	21
	22	22
	23	23
	24	24
	25	25
	777	Eating alone
	888	No children
	999	NA
Q10.3_Ethnicity_Companion_1_Recode	0	No Intake
	1	Non ? Malay Bumiputra
	2	Malay
	3	Indian
	4	Chinese/Cina/Sino
	5	Bajau
	6	Bidayuh
	7	Brunei
	8	Bugis
	9	Dusun
	10	Iban
	12	Jawa
	13	Kadazan
	14	Kedayan
	15	Bumiputera
	16	Non-Malaysian
	17	Others
	777	Eating alone
	999	NA
Q10.3_Ethnicity_Companion_2_Recode	0	No Intake
	1	Non ? Malay Bumiputra
	2	Malay
	3	Indian
	4	Chinese/Cina/Sino
	5	Bajau
	6	Bidayuh
	7	Brunei
	8	Bugis
	9	Dusun
	10	Iban
	12	Jawa
	13	Kadazan
	14	Kedayan
	15	Bumiputera
	16	Non-Malaysian
	17	Others
	777	Eating alone
	999	NA
Q10.3_Ethnicity_Companion_3_Recode	0	No Intake
	1	Non ? Malay Bumiputra
	2	Malay
	3	Indian
	4	Chinese/Cina/Sino
	5	Bajau
	6	Bidayuh
	7	Brunei
	8	Bugis
	9	Dusun
	10	Iban
	12	Jawa
	13	Kadazan
	14	Kedayan
	15	Bumiputera
	16	Non-Malaysian
	17	Others
	777	Eating alone
	999	NA
Q10.3_Activity_1	0	No Intake
	1	Working
	2	Watching TV
	3	On a screen (tablet, phone, computer)
	4	Meal time
	5	Other distraction
	999	NA
Q10.3_Activity_1_Recode	0	No Intake
	1	Working
	2	Watching TV
	3	On a screen (tablet, phone, computer)
	4	Meal time
	5	Talking/Chatting/Gathering/Meeting
	6	Newspaper
	7	Driving
	8	Break/Rest
	9	Smoke
	10	Other distraction
	999	NA
Q10.3_Activity_2	0	No Intake
	1	Working
	2	Watching TV
	3	On a screen (tablet, phone, computer)
	4	Meal time
	5	Other distraction
	999	NA
Q10.3_Activity_2_Recode	0	No Intake
	1	Working
	2	Watching TV
	3	On a screen (tablet, phone, computer)
	4	Meal time
	5	Talking/Chatting/Gathering/Meeting
	6	Newspaper
	7	Driving
	8	Break/Rest
	9	Smoke
	10	Other distraction
	999	NA
Q10.3_Activity_3	0	No Intake
	1	Working
	2	Watching TV
	3	On a screen (tablet, phone, computer)
	4	Meal time
	5	Other distraction
	999	NA
Q10.3_Activity_3_Recode	0	No Intake
	1	Working
	2	Watching TV
	3	On a screen (tablet, phone, computer)
	4	Meal time
	5	Talking/Chatting/Gathering/Meeting
	6	Newspaper
	7	Driving
	8	Break/Rest
	9	Smoke
	10	Other distraction
	999	NA
Q10_Intake_4	1	No Intake 4
	2	Presence of intake 4
Q10.4_Intake_Place	0	No Intake
	1	At home
	2	Outside
	999	NA
Q10.4_Exact_Intake_Place	0	No Intake
	1	My place
	2	Friend's place
	3	In the office
	4	In a restaurant
	5	On the go
	999	NA
Q10.4_Food_Source	0	No Intake
	1	Cooked by you
	2	Cooked by friend / family
	3	Delivery & brought from outside
	999	NA
Q10.4_Exact_Food_Source	0	No Intake
	1	Hawkers, stalls, street food
	2	Convenience store, supermarket, pasar mini
	3	Fast - Food
	4	Food court
	5	Mamak, nasi kandar
	6	Restaurant
	7	Cooked at home (by you, friend or family)
	8	Other place
	999	NA
Q10.4_Exact_Food_Source_Recode	0	No Intake
	1	Hawkers, stalls, street food, Pasar malam
	2	Convenience store, supermarket, pasar mini, Petrol Station
	3	Fast - Food
	4	Food court
	5	Mamak, nasi kandar
	6	Restaurant
	7	Cooked at home (by you, friend or family)
	8	Café
	9	Canteen
	10	Cinema
	11	Other place
	999	NA
Q10.4_Name_Intake_Recode	0	No Intake
	1	Breakfast
	2	Lunch
	3	Tea Time
	4	Snack
	5	Dinner
	6	Supper
	7	Brunch
	8	Drink
	999	NA
Q10.4_Name_Intake_Recode2	0	No Intake
	1	Breakfast
	2	Lunch
	3	Tea Time
	4	Snack
	5	Dinner
	6	Supper
Q10.4_Name_Intake_Recode3_JC	.00	No Intake
	1.00	Breakfast
	2.00	Lunch
	3.00	Tea Time Morning
	4.00	Tea Time Afternoon
	5.00	Snack Morning
	6.00	Snack Afternoon
	7.00	Dinner
	8.00	Supper
	9.00	Wake-Up
Q10.4_Name_Intake_Recode4_10am_N_B4_JC	1.00	Breakfast
Q10.4_Morn_Eat_Occasion_JC	1.00	Drinks only
	2.00	Food +/- Drinks
Q10.4_Morn_Eat_Occasion_Recode_JC	1.00	Drinks only
	2.00	Food only
	3.00	Food & Drinks
Q10.4_Eat_After10_JC	1.00	Drinks only
	2.00	Food +/- Drinks
Q10.4_Eat_After10_Recode_JC	1.00	Drinks only
	2.00	Food only
	3.00	Food & Drinks
Q10.4_Eat_After10_Recode_JC_V2	1.00	Drinks only
	2.00	Food only
	3.00	Food & Drinks
Q10.4_Breakfast_1st_def_JC	1.00	Drinks only
	2.00	Food only
	3.00	Food & Drinks
Q10.4_Breakfast_New_def_JC	1.00	Drinks only
	2.00	Food only
	3.00	Food & Drinks
Q10.4_Breakfast_New_def_JC_v2	1.00	Drinks only
	2.00	Food only
	3.00	Food & Drinks
Q10.4_Structure_Q8_JC	.00	NA
	1.00	1 Dish of Rice / Noodles mixed with other food in the plate +/- Beverage
	2.00	1 Dish of Rice / Noodles with other food in the plate not mixed +/- Beverage
	3.00	1 Dish of Roti Canai / Thosai / Chapati mixed with curry +/- Beverage
	4.00	1 Dish of Rice / Noodles with shared dishes ( including lazy Suzan) +/- Beverage
	5.00	Sandwich / Burger +/- Beverage
	8.00	Only Beverage
	61.00	All day Breakfast with Sausage and Eggs +/- Beverage
	62.00	Breakfast with Toast +/- Beverage
	63.00	Cereals with Milk +/- Beverage
	71.00	Pastries or Dim Sum +/- Beverage
	72.00	Small items (Nuts, Fruits,Kuih-Muih,etc)+/- Beverage
Q10.4_Structure_Q8_recode_JC_Test99	1.00	Drink or no breakfast
	2.00	Asian
	3.00	Western
	4.00	Small Bites
Q10.4_Structure_Q8_Beverage_JC	1.00	Beverage only
	2.00	Food
Q10.4_Structure_Q8_Wakeup_JC	.00	NA
	1.00	1 Dish of Rice / Noodles mixed with other food in the plate +/- Beverage
	2.00	1 Dish of Rice / Noodles with other food in the plate not mixed +/- Beverage
	3.00	1 Dish of Roti Canai / Thosai / Chapati mixed with curry +/- Beverage
	4.00	1 Dish of Rice / Noodles with shared dishes ( including lazy Suzan) +/- Beverage
	5.00	Sandwich / Burger +/- Beverage
	8.00	Only Beverage
	61.00	All day Breakfast with Sausage and Eggs +/- Beverage
	62.00	Breakfast with Toast +/- Beverage
	63.00	Cereals with Milk +/- Beverage
	71.00	Pastries or Dim Sum +/- Beverage
	72.00	Small items (Nuts, Fruits,Kuih-Muih,etc)+/- Beverage
Q10.4_Structure_Q8_Morn_Snack_JC	.00	NA
	1.00	Local/Western Pastries (Kuih Muih, Cakes, Pastries, Sandwich) +/- Beverage
	2.00	Sweet / Savory Snacks (Biscuits, Chocolates, Candies, Chips, Nuts) +/- Beverage
	3.00	Rice / Roti Canai / Noodles +/- Beverage
	4.00	Fruits / Hot or Cold Dessert +/- Beverage
	5.00	Only Beverage
Q10.4_Structure_Q8_Morn_Teatime_JC	.00	NA
	1.00	Local/Western Pastries (Kuih Muih, Cakes, Pastries, Sandwich) +/- Beverage
	2.00	Sweet / Savory Snacks (Biscuits, Chocolates, Candies, Chips, Nuts) +/- Beverage
	3.00	Rice / Roti Canai / Noodles +/- Beverage
	4.00	Fruits / Hot or Cold Dessert +/- Beverage
	5.00	Only Beverage
Q10.4_Individual_Shared_Dishes	.00	No Intake
	1.00	Individual Dishes
	2.00	Shared Dishes
	3.00	Individual & Shared Dishes
Q10.4_Name_Intake_and_Type	.00	No Intake
	11.00	Individual Breakfast
	12.00	Individual Lunch
	13.00	Individual Tea Time
	14.00	Individual Snack
	15.00	Individual Dinner
	16.00	Individual Supper
	21.00	Shared Breakfast
	22.00	Shared Lunch
	23.00	Shared Tea Time
	24.00	Shared Snack
	25.00	Shared Dinner
	26.00	Shared Supper
	31.00	Individual & Shared Breakfast
	32.00	Individual & Shared Lunch
	33.00	Individual & Shared Tea Time
	34.00	Individual & Shared Snack
	35.00	Individual & Shared Dinner
	36.00	Individual & Shared Supper
Q10.4.Name_Intake_And_Type_Recode	.00	No Intake
	1.00	Individual Breakfast
	2.00	Shared Breakfast
	3.00	Individual Lunch
	4.00	Shared Lunch
	5.00	Individual Dinner
	6.00	Shared Dinner
	7.00	Individual Other Intakes
	8.00	Shared Other Intakes
Q10.4.Food_Drink_Recode_4_Rice_Noodle	.00	No Intake
	1.00	Rice
	2.00	Noodles
	3.00	Both Rice & Noodles
	4.00	No Rice & Noodles
Q10.4.Name_Intake_Rice_Noodle	.00	No Intake
	11.00	Breakfast Rice
	12.00	Lunch Rice
	13.00	Tea Time Rice
	14.00	Snack Rice
	15.00	Dinner Rice
	16.00	Supper Rice
	17.00	Wake-up Rice
	21.00	Breakfast Noodles
	22.00	Lunch Noodles
	23.00	Tea Time Noodles
	24.00	Snack Noodles
	25.00	Dinner Noodles
	26.00	Supper Noodles
	27.00	Wake-up Noodles
	31.00	Breakfast Both Rice & Noodles
	32.00	Lunch Both Rice & Noodles
	33.00	Tea Time Both Rice & Noodles
	34.00	Snack Both Rice & Noodles
	35.00	Dinner Both Rice & Noodles
	36.00	Supper Both Rice & Noodles
	37.00	Wake-up Both Rice & Noodles
	41.00	Breakfast No Rice & Noodles
	42.00	Lunch No Rice & Noodles
	43.00	Tea Time No Rice & Noodles
	44.00	Snack No Rice & Noodles
	45.00	Dinner No Rice & Noodles
	46.00	Supper No Rice & Noodles
	47.00	Wake-up No Rice & Noodles
Q10.4.Name_Intake_Rice_Noodle_Breakfast	.00	No Breakfast
	1.00	Presence of Rice
	2.00	Presence of Noodles
	3.00	Presence of Both Rice & Noodles
	4.00	Others
Q10.4.Name_Intake_Rice_Noodle_Lunch	.00	No Lunch
	1.00	Presence of Rice
	2.00	Presence of Noodles
	3.00	Presence of Both Rice & Noodles
	4.00	Others
Q10.4.Name_Intake_Rice_Noodle_Dinner	.00	No Dinner
	1.00	Presence of Rice
	2.00	Presence of Noodles
	3.00	Presence of Both Rice & Noodles
	4.00	Others
Q10.4_Social_Context	0	No Intake
	1	Alone
	2	With someone
	999	NA
Q10.4_Number_of_Adults	0	No Intake
	1	1
	2	2
	3	3
	4	4
	5	5
	6	6
	7	7
	8	8
	9	9
	10	10
	11	11
	12	12
	13	13
	14	14
	15	15
	16	16
	17	17
	18	18
	19	19
	20	20
	21	21
	22	22
	23	23
	24	24
	25	25
	777	Eating alone
	888	No other adults
	999	NA
Q10.4_Number_of_Children	0	No Intake
	1	1
	2	2
	3	3
	4	4
	5	5
	6	6
	7	7
	8	8
	9	9
	10	10
	11	11
	12	12
	13	13
	14	14
	15	15
	16	16
	17	17
	18	18
	19	19
	20	20
	21	21
	22	22
	23	23
	24	24
	25	25
	777	Eating alone
	888	No children
	999	NA
Q10.4_Ethnicity_Companion_1_Recode	0	No Intake
	1	Non ? Malay Bumiputra
	2	Malay
	3	Indian
	4	Chinese/Cina/Sino
	5	Bajau
	6	Bidayuh
	7	Brunei
	8	Bugis
	9	Dusun
	10	Iban
	12	Jawa
	13	Kadazan
	14	Kedayan
	15	Bumiputera
	16	Non-Malaysian
	17	Others
	777	Eating alone
	999	NA
Q10.4_Ethnicity_Companion_2_Recode	0	No Intake
	1	Non ? Malay Bumiputra
	2	Malay
	3	Indian
	4	Chinese/Cina/Sino
	5	Bajau
	6	Bidayuh
	7	Brunei
	8	Bugis
	9	Dusun
	10	Iban
	12	Jawa
	13	Kadazan
	14	Kedayan
	15	Bumiputera
	16	Non-Malaysian
	17	Others
	777	Eating alone
	999	NA
Q10.4_Ethnicity_Companion_3_Recode	0	No Intake
	1	Non ? Malay Bumiputra
	2	Malay
	3	Indian
	4	Chinese/Cina/Sino
	5	Bajau
	6	Bidayuh
	7	Brunei
	8	Bugis
	9	Dusun
	10	Iban
	12	Jawa
	13	Kadazan
	14	Kedayan
	15	Bumiputera
	16	Non-Malaysian
	17	Others
	777	Eating alone
	999	NA
Q10.4_Activity_1	0	No Intake
	1	Working
	2	Watching TV
	3	On a screen (tablet, phone, computer)
	4	Meal time
	5	Other distraction
	999	NA
Q10.4_Activity_1_Recode	0	No Intake
	1	Working
	2	Watching TV
	3	On a screen (tablet, phone, computer)
	4	Meal time
	5	Talking/Chatting/Gathering/Meeting
	6	Newspaper
	7	Driving
	8	Break/Rest
	9	Smoke
	10	Other distraction
	999	NA
Q10.4_Activity_2	0	No Intake
	1	Working
	2	Watching TV
	3	On a screen (tablet, phone, computer)
	4	Meal time
	5	Other distraction
	999	NA
Q10.4_Activity_2_Recode	0	No Intake
	1	Working
	2	Watching TV
	3	On a screen (tablet, phone, computer)
	4	Meal time
	5	Talking/Chatting/Gathering/Meeting
	6	Newspaper
	7	Driving
	8	Break/Rest
	9	Smoke
	10	Other distraction
	999	NA
Q10.4_Activity_3	0	No Intake
	1	Working
	2	Watching TV
	3	On a screen (tablet, phone, computer)
	4	Meal time
	5	Other distraction
	999	NA
Q10.4_Activity_3_Recode	0	No Intake
	1	Working
	2	Watching TV
	3	On a screen (tablet, phone, computer)
	4	Meal time
	5	Talking/Chatting/Gathering/Meeting
	6	Newspaper
	7	Driving
	8	Break/Rest
	9	Smoke
	10	Other distraction
	999	NA
Q10_Intake_5	1	No Intake 5
	2	Presence of intake 5
Q10.5_Intake_Place	0	No Intake
	1	At home
	2	Outside
	999	NA
Q10.5_Exact_Intake_Place	0	No Intake
	1	My place
	2	Friend's place
	3	In the office
	4	In a restaurant
	5	On the go
	999	NA
Q10.5_Food_Source	0	No Intake
	1	Cooked by you
	2	Cooked by friend / family
	3	Delivery & brought from outside
	999	NA
Q10.5_Exact_Food_Source	0	No Intake
	1	Hawkers, stalls, street food
	2	Convenience store, supermarket, pasar mini
	3	Fast - Food
	4	Food court
	5	Mamak, nasi kandar
	6	Restaurant
	7	Cooked at home (by you, friend or family)
	8	Other place
	999	NA
Q10.5_Name_Intake_Recode	0	No Intake
	1	Breakfast
	2	Lunch
	3	Tea Time
	4	Snack
	5	Dinner
	6	Supper
	7	Brunch
	8	Drink
	999	NA
Q10.5_Name_Intake_Recode2	0	No Intake
	1	Breakfast
	2	Lunch
	3	Tea Time
	4	Snack
	5	Dinner
	6	Supper
Q10.5_Name_Intake_Recode3_JC	.00	No Intake
	1.00	Breakfast
	2.00	Lunch
	3.00	Tea Time Morning
	4.00	Tea Time Afternoon
	5.00	Snack Morning
	6.00	Snack Afternoon
	7.00	Dinner
	8.00	Supper
	9.00	Wake-Up
Q10.5_Name_Intake_Recode4_10am_N_B4_JC	1.00	Breakfast
Q10.5_Morn_Eat_Occasion_JC	1.00	Drinks only
	2.00	Food +/- Drinks
Q10.5_Morn_Eat_Occasion_Recode_JC	1.00	Drinks only
	2.00	Food only
	3.00	Food & Drinks
Q10.5_Eat_After10_JC	1.00	Drinks only
	2.00	Food +/- Drinks
Q10.5_Eat_After10_Recode_JC	1.00	Drinks only
	2.00	Food only
	3.00	Food & Drinks
Q10.5_Eat_After10_Recode_JC_V2	1.00	Drinks only
	2.00	Food only
	3.00	Food & Drinks
Q10.5_Structure_Q8_JC	.00	NA
	1.00	1 Dish of Rice / Noodles mixed with other food in the plate +/- Beverage
	2.00	1 Dish of Rice / Noodles with other food in the plate not mixed +/- Beverage
	3.00	1 Dish of Roti Canai / Thosai / Chapati mixed with curry +/- Beverage
	4.00	1 Dish of Rice / Noodles with shared dishes ( including lazy Suzan) +/- Beverage
	5.00	Sandwich / Burger +/- Beverage
	8.00	Only Beverage
	61.00	All day Breakfast with Sausage and Eggs +/- Beverage
	62.00	Breakfast with Toast +/- Beverage
	63.00	Cereals with Milk +/- Beverage
	71.00	Pastries or Dim Sum +/- Beverage
	72.00	Small items (Nuts, Fruits,Kuih-Muih,etc)+/- Beverage
Q10.5_Structure_Q8_Recode_JC	1.00	Drink or no breakfast
	2.00	Asian
	3.00	Western
	4.00	Small Bites
Q10.5_Structure_Q8_Beverage_JC	1.00	Beverage only
	2.00	Food
Q10.5_Structure_Q8_Wakeup_JC	.00	NA
	1.00	1 Dish of Rice / Noodles mixed with other food in the plate +/- Beverage
	2.00	1 Dish of Rice / Noodles with other food in the plate not mixed +/- Beverage
	3.00	1 Dish of Roti Canai / Thosai / Chapati mixed with curry +/- Beverage
	4.00	1 Dish of Rice / Noodles with shared dishes ( including lazy Suzan) +/- Beverage
	5.00	Sandwich / Burger +/- Beverage
	8.00	Only Beverage
	61.00	All day Breakfast with Sausage and Eggs +/- Beverage
	62.00	Breakfast with Toast +/- Beverage
	63.00	Cereals with Milk +/- Beverage
	71.00	Pastries or Dim Sum +/- Beverage
	72.00	Small items (Nuts, Fruits,Kuih-Muih,etc)+/- Beverage
Q10.5_Structure_Q8_Morn_Snack_JC	.00	NA
	1.00	Local/Western Pastries (Kuih Muih, Cakes, Pastries, Sandwich) +/- Beverage
	2.00	Sweet / Savory Snacks (Biscuits, Chocolates, Candies, Chips, Nuts) +/- Beverage
	3.00	Rice / Roti Canai / Noodles +/- Beverage
	4.00	Fruits / Hot or Cold Dessert +/- Beverage
	5.00	Only Beverage
Q10.5_Structure_Q8_Morn_Teatime_JC	.00	NA
	1.00	Local/Western Pastries (Kuih Muih, Cakes, Pastries, Sandwich) +/- Beverage
	2.00	Sweet / Savory Snacks (Biscuits, Chocolates, Candies, Chips, Nuts) +/- Beverage
	3.00	Rice / Roti Canai / Noodles +/- Beverage
	4.00	Fruits / Hot or Cold Dessert +/- Beverage
	5.00	Only Beverage
Q10.5_Individual_Shared_Dishes	.00	No Intake
	1.00	Individual Dishes
	2.00	Shared Dishes
	3.00	Individual & Shared Dishes
Q10.5_Name_Intake_and_Type	.00	No Intake
	11.00	Individual Breakfast
	12.00	Individual Lunch
	13.00	Individual Tea Time
	14.00	Individual Snack
	15.00	Individual Dinner
	16.00	Individual Supper
	21.00	Shared Breakfast
	22.00	Shared Lunch
	23.00	Shared Tea Time
	24.00	Shared Snack
	25.00	Shared Dinner
	26.00	Shared Supper
	31.00	Individual & Shared Breakfast
	32.00	Individual & Shared Lunch
	33.00	Individual & Shared Tea Time
	34.00	Individual & Shared Snack
	35.00	Individual & Shared Dinner
Q10.5.Name_Intake_And_Type_Recode	.00	No Intake
	1.00	Individual Breakfast
	2.00	Shared Breakfast
	3.00	Individual Lunch
	4.00	Shared Lunch
	5.00	Individual Dinner
	6.00	Shared Dinner
	7.00	Individual Other Intakes
	8.00	Shared Other Intakes
Q10.5.Food_Drink_Recode_4_Rice_Noodle	.00	No Intake
	1.00	Rice
	2.00	Noodles
	3.00	Both Rice & Noodles
	4.00	No Rice & Noodles
Q10.5.Name_Intake_Rice_Noodle	.00	No Intake
	11.00	Breakfast Rice
	12.00	Lunch Rice
	13.00	Tea Time Rice
	14.00	Snack Rice
	15.00	Dinner Rice
	16.00	Supper Rice
	17.00	Wake-up Rice
	21.00	Breakfast Noodles
	22.00	Lunch Noodles
	23.00	Tea Time Noodles
	24.00	Snack Noodles
	25.00	Dinner Noodles
	26.00	Supper Noodles
	27.00	Wake-up Noodles
	31.00	Breakfast Both Rice & Noodles
	32.00	Lunch Both Rice & Noodles
	33.00	Tea Time Both Rice & Noodles
	34.00	Snack Both Rice & Noodles
	35.00	Dinner Both Rice & Noodles
	36.00	Supper Both Rice & Noodles
	37.00	Wake-up Both Rice & Noodles
	41.00	Breakfast No Rice & Noodles
	42.00	Lunch No Rice & Noodles
	43.00	Tea Time No Rice & Noodles
	44.00	Snack No Rice & Noodles
	45.00	Dinner No Rice & Noodles
	46.00	Supper No Rice & Noodles
	47.00	Wake-up No Rice & Noodles
Q10.5.Name_Intake_Rice_Noodle_Breakfast	.00	No Breakfast
	1.00	Presence of Rice
	2.00	Presence of Noodles
	3.00	Presence of Both Rice & Noodles
	4.00	Others
Q10.5.Name_Intake_Rice_Noodle_Lunch	.00	No Lunch
	1.00	Presence of Rice
	2.00	Presence of Noodles
	3.00	Presence of Both Rice & Noodles
	4.00	Others
Q10.5.Name_Intake_Rice_Noodle_Dinner	.00	No Dinner
	1.00	Presence of Rice
	2.00	Presence of Noodles
	3.00	Presence of Both Rice & Noodles
	4.00	Others
Q10.5_Social_Context	0	No Intake
	1	Alone
	2	With someone
	999	NA
Q10.5_Number_of_Adults	0	No Intake
	1	1
	2	2
	3	3
	4	4
	5	5
	6	6
[truncated: 3,592 more rows]
