# Supplementary material for: The Malaysian Food Barometer 2 dataset: bridging socio-anthropology and nutrition through extended 24-h recall
Source: Front Nutr. 2026 Jan 2;12:1713959. doi: 10.3389/fnut.2025.1713959 (PMC12807946; doi:10.3389/fnut.2025.1713959)
Supplement: Supplementary file 2 [file Data_Sheet_1.xlsx]

## Sheet: MFB2 Frontiers in Nutrition
QID	State	Region	Q1.Malaysian_Citizen	Q2.Gender	Q3.Living_Area	Q4.4.Age	Q5.Ethnic_Group_Recode	Q6.Norms_Number_of_Meals_Per_Day	Q6.Norms_Number_of_Meals_Per_Day_Recode	Q7.Norms_Number_of_food_intakes_in_between_meals	Q8.1.Norms_for_Breakfast	Q8.2.Norms_for_Brunch	Q8.3.Norms_for_Lunch	Q8.4.Norms_for_Dinner	Q8.5.Norms_for_Supper	Q8.6.Norms_for_Snack	Q8.7.Norms_for_TeaTime	Q9.1.Number._of_Times_Eat_at_Home_Last_Week	Q9.2.Number_of_Times_Eat_Outside_Last_Week	Q9.Total_Food_Intake_the_Week_Before	Q10_Intake_1	Q10.1_Intake_Place	Q10.1_Exact_Intake_Place	Q10.1_Food_Source	Q10.1_Exact_Food_Source	Q10.1_Name_Intake	Q10.1_Intake_Time	Q10.1_Intake_Duration	Q10.1_Individual_Food_Drink_1	Q10.1_Individual_Food_Drink_2	Q10.1_Individual_Food_Drink_3	Q10.1_Shared_Food_Drink_1	Q10.1_Shared_Food_Drink_2	Q10.1_Shared_Food_Drink_3	Q10.1_Individual_Description_of_Food_Drink_1	Q10.1_Individual_Quantity_Food_Drink_1	Q10.1_Individual_Description_of_Food_Drink_2	Q10.1_Individual_Quantity_Food_Drink_2	Q10.1_Individual_Description_of_Food_Drink_3	Q10.1_Individual_Quantity_Food_Drink_3	Q10.1_Shared_Description_of_Food_1	Q10.1_Shared_Quantity_1	Q10.1_Shared_Description_of_Food_2	Q10.1_Shared_Quantity_2	Q10.1_Shared_Description_of_Food_3	Q10.1_Shared_Quantity_3	Q10.1_Social_Context	Q10.1_Number_of_Adults	Q10.1_No_children
475	Melaka	South	Yes	Female	Urban	25	Malay	2 meals per day	1 or 2 Meal(s)	Once or twice a day	NA	1 Dish of Rice / Noodles with shared dishes ( including lazy Suzan) +/- Beverage	NA	1 Dish of Rice / Noodles with shared dished (Including lazy Suzan) +/- Beverage	1 Dish of Rice / Noodles mixed with other food in the plate ( incl. Rice Porridge or Instant Noodles) +/- Beverage	NA	NA	21	0	21	Presence of intake 1	At home	My place	Cooked by friend / family	Cooked at home (by you, friend or family)	Brunch	1100	15	Nasi Goreng Cina	Ayam Goreng	NA	NA	NA	NA	NA	1	NA	1	NA	NA	NA	NA	NA	NA	NA	NA	Alone	Eating alone	Eating alone
20	Selangor	Central	Yes	Male	Urban	26	Indian	3 meals per day	3 Meals	Never	Sandwich / Burger +/- Beverage	1 Dish of Rice / Noodles with shared dishes ( including lazy Suzan) +/- Beverage	1 Dish of Rice / Noodles with shared dishes (Including lazy Suzan) +/- Beverage	Soup +/- Beverage	1 Dish of Roti Canai / Thosai / Chapati mixed with curry +/- Beverage	Sweet / Savory Snacks (Biscuits, Chocolates, Candies, Chips, Nuts) +/- Beverage	Only Beverage	3	12	15	Presence of intake 1	At home	My place	Delivery & brought from outside	Fast - Food	Lunch	1400	10	Pizza	Water	NA	NA	NA	NA	pineapple,cheese,chicken	1	NA	1	NA	NA	NA	NA	NA	NA	NA	NA	With someone	1	No children
139	Selangor	Central	Yes	Female	Urban	18	Chinese	3 meals per day	3 Meals	5 - 6 times a day	All day Breakfast with Sausage and Eggs +/- Beverage	1 Dish of Rice / Noodles with other food in the plate not mixed +/- Beverage	Buffet +/- Beverage	1 Dish of Rice / Noodles with shared dishes (Including lazy Suzan) +/- Beverage + Fruits/Desserts	1 Dish of Roti Canai / Thosai / Chapati mixed with curry +/- Beverage	Sweet / Savory Snacks (Biscuits, Chocolates, Candies, Chips, Nuts) +/- Beverage	Sweet / Savory Snacks (Biscuits, Chocolates, Candies, Chips, Nuts) +/- Beverage	3	18	21	Presence of intake 1	At home	My place	Delivery & brought from outside	Convenience store, supermarket, pasar mini	Dinner	1800	30	Sushi	NA	NA	NA	NA	NA	Prawn x2, Cucumber x3, Egg x1, Crab x1, Salad x3	1	NA	No Intake	NA	NA	NA	NA	NA	NA	NA	NA	Alone	Eating alone	Eating alone
315	Sabah	East Malaysia	Yes	Male	Rural	21	Non-Malay Bumiputra	2 meals per day	1 or 2 Meal(s)	3 - 4 times a day	Pastries or Dim Sum +/- Beverage	Only Beverage	Buffet +/- Beverage	1 Dish of Rice / Noodles with shared dishes (Including lazy Suzan) +/- Beverage + Fruits/Desserts	Only Beverage	Sweet / Savory Snacks (Biscuits, Chocolates, Candies, Chips, Nuts) +/- Beverage	Local/Western Pastries (Kuih Muih, Cakes, Pastries, Sandwich) +/- Beverage	0	14	14	Presence of intake 1	Outside	Friend's place	Delivery & brought from outside	Cooked at home (by you, friend or family)	Lunch	1200	20	Nasi Goreng USA	Coffee	NA	NA	NA	NA	NA	1 plate	3 in 1	No Intake	NA	NA	NA	NA	NA	NA	NA	NA	Alone	Eating alone	Eating alone
324	Sabah	East Malaysia	Yes	Female	SubUrban	21	Non-Malay Bumiputra	2 meals per day	1 or 2 Meal(s)	Once or twice a day	1 Dish of Rice / Noodles mixed with other food in the plate +/- Beverage	NA	1 Dish of Rice / Noodles mixed with other food in the plate ( incl Rice Porridge or Instant Noodles) +/- Beverage	NA	NA	NA	NA	7	7	14	Presence of intake 1	Outside	Friend's place	Delivery & brought from outside	Restaurant	Lunch	1500	20	Nasi Campur	100 plus	NA	NA	NA	NA	NA	2 scoop	NA	No Intake	NA	NA	NA	NA	NA	NA	NA	NA	Alone	Eating alone	Eating alone
334	Sabah	East Malaysia	Yes	Female	Urban	20	Non-Malay Bumiputra	2 meals per day	1 or 2 Meal(s)	Once or twice a day	Cereals with Milk +/- Beverage	1 Dish of Rice / Noodles mixed with other food in the plate +/- Beverage	1 Dish of Rice / Noddles with shared (Including lazy Suzan) +/- Beverage + Fruits/Desserts	Soup +/- Beverage	Only Beverage	Sweet / Savory Snacks (Biscuits, Chocolates, Candies, Chips, Nuts) +/- Beverage	Local/Western Pastries (Kuih Muih, Cakes, Pastries, Sandwich) +/- Beverage	0	14	14	Presence of intake 1	Outside	Friend's place	Delivery & brought from outside	Cooked at home (by you, friend or family)	Lunch	1300	15	Nasi ayam	NA	NA	NA	NA	NA	NA	1	NA	NA	NA	NA	NA	NA	NA	NA	NA	NA	With someone	1	No children
338	Sabah	East Malaysia	Yes	Male	Rural	21	Non-Malay Bumiputra	2 meals per day	1 or 2 Meal(s)	Once or twice a day	1 Dish of Roti Canai / Thosai / Chapati mixed with curry +/- Beverage	All day Breakfast with Sausage and Eggs +/- Beverage	1 Dish of Rice / Noodles mixed with other food in the plate ( incl Rice Porridge or Instant Noodles) +/- Beverage	Soup +/- Beverage	Only Beverage	Fruits / Hot or Cold Dessert +/- Beverage	Local/Western Pastries (Kuih Muih, Cakes, Pastries, Sandwich) +/- Beverage	0	14	14	Presence of intake 1	At home	My place	Cooked by you	Cooked at home (by you, friend or family)	Lunch	1300	20	Rice	Chicken	Tomato	NA	NA	NA	NA	3	kicap	1	NA	1	NA	NA	NA	NA	NA	NA	Alone	Eating alone	Eating alone
1555	Sarawak	East Malaysia	Yes	Female	SubUrban	37	Malay	1 meal per day	1 or 2 Meal(s)	Once or twice a day	Small items (Nuts, Fruits,Kuih-Muih,etc)+/- Beverage	Small items (Nuts, Fruits,Kuih-Muih,etc)+/- Beverage	1 Dish of Rice / Noodles mixed with other food in the plate ( incl Rice Porridge or Instant Noodles) +/- Beverage	1 Dish of Rice / Noodles with shared dished (Including lazy Suzan) +/- Beverage	1 Dish of Roti Canai / Thosai / Chapati mixed with curry +/- Beverage	Sweet / Savory Snacks (Biscuits, Chocolates, Candies, Chips, Nuts) +/- Beverage	Sweet / Savory Snacks (Biscuits, Chocolates, Candies, Chips, Nuts) +/- Beverage	14	7	21	Presence of intake 1	Outside	In a restaurant	Delivery & brought from outside	Restaurant	Lunch	1430	60	Nasi Kerabu	Sirap Bandung	NA	NA	NA	NA	rice, meat	1	sirap,milk	NA	NA	NA	NA	NA	NA	NA	NA	NA	With someone	2	1
1581	Sarawak	East Malaysia	Yes	Female	SubUrban	30	Malay	1 meal per day	1 or 2 Meal(s)	Once or twice a day	1 Dish of Rice / Noodles with other food in the plate not mixed +/- Beverage	1 Dish of Rice / Noodles with other food in the plate not mixed +/- Beverage	1 Dish of Rice / Noodles with other food in the plate not mixed +/- beverage	1 Dish of Rice / Noodles mixed with other food in the plate ( incl. Rice Porridge or Instant Noodles) +/- Beverage	1 Dish of Rice / Noodles mixed with other food in the plate ( incl. Rice Porridge or Instant Noodles) +/- Beverage	Sweet / Savory Snacks (Biscuits, Chocolates, Candies, Chips, Nuts) +/- Beverage	Only Beverage	10	10	20	Presence of intake 1	At home	My place	Cooked by you	Cooked at home (by you, friend or family)	Dinner	1830	60	Rice	Ikan Bakar	Orange Juice	NA	NA	NA	NA	1	Ikan	No Intake	Orange	1	NA	NA	NA	NA	NA	NA	With someone	4	2
1902	Kuala Lumpur	Central	Yes	Female	SubUrban	24	Indian	2 meals per day	1 or 2 Meal(s)	Never	1 Dish of Rice / Noodles with other food in the plate not mixed +/- Beverage	1 Dish of Rice / Noodles with other food in the plate not mixed +/- Beverage	1 Dish of Rice / Noodles with other food in the plate not mixed +/- beverage	1 Dish of Rice / Noodles with other food in the plate not mixed +/- Beverage + Fruits / Desserts	NA	Local/Western Pastries (Kuih Muih, Cakes, Pastries, Sandwich) +/- Beverage	Only Beverage	2	18	20	Presence of intake 1	At home	My place	Cooked by you	Cooked at home (by you, friend or family)	tea time	1730	30	Chapati	kuah fishball	NA	NA	NA	NA	NA	1	NA	1	NA	NA	NA	NA	NA	NA	NA	NA	Alone	Eating alone	Eating alone
1912	Kelantan	East Coast	Yes	Female	Rural	25	Malay	3 meals per day	3 Meals	Once or twice a day	1 Dish of Rice / Noodles with other food in the plate not mixed +/- Beverage	NA	1 Dish of Rice / Noodles mixed with other food in the plate ( incl Rice Porridge or Instant Noodles) +/- Beverage	1 Dish of Roti Canai / Thosai / Chapati mixed with curry +/- Beverage	NA	Sweet / Savory Snacks (Biscuits, Chocolates, Candies, Chips, Nuts) +/- Beverage	NA	12	9	21	Presence of intake 1	Outside	In a restaurant	Delivery & brought from outside	Cooked at home (by you, friend or family)	Brunch	1130	10	Burger	NA	NA	NA	NA	NA	Chicken	1	NA	NA	NA	NA	NA	NA	NA	NA	NA	NA	With someone	2	No children
857	Pahang	East Coast	Yes	Female	Rural	27	Malay	2 meals per day	1 or 2 Meal(s)	Once or twice a day	Sandwich / Burger +/- Beverage	NA	1 Dish of Rice / Noddles with shared (Including lazy Suzan) +/- Beverage + Fruits/Desserts	1 Dish of Rice / Noodles with shared dished (Including lazy Suzan) +/- Beverage	Only Beverage	Fruits / Hot or Cold Dessert +/- Beverage	Local/Western Pastries (Kuih Muih, Cakes, Pastries, Sandwich) +/- Beverage	7	14	21	Presence of intake 1	At home	My place	Cooked by you	Cooked at home (by you, friend or family)	Makan Tengah Hari	1200	30	Nasi	Sambal Telur	Potatoes	NA	NA	NA	Rice	1	egg	1	Potatoes	1	NA	NA	NA	NA	NA	NA	Alone	Eating alone	Eating alone
1924	Perak	Central	Yes	Female	Urban	22	Malay	1 meal per day	1 or 2 Meal(s)	Once or twice a day	Cereals with Milk +/- Beverage	Only Beverage	1 Dish of Rice / Noodles with shared dishes (Including lazy Suzan) +/- Beverage	Soup +/- Beverage	Sandwich / Burger / Savoury Patries +/- Beverage	Local/Western Pastries (Kuih Muih, Cakes, Pastries, Sandwich) +/- Beverage	Sweet / Savory Snacks (Biscuits, Chocolates, Candies, Chips, Nuts) +/- Beverage	8	9	17	Presence of intake 1	Outside	My place	Cooked by you	Cooked at home (by you, friend or family)	Lunch	1200	15	Chicken McD Deluxe	French Fries	Soft drink	NA	NA	NA	chicken	1	potatoes	1	coke cola	1	NA	NA	NA	NA	NA	NA	With someone	1	No children
369	Kelantan	East Coast	Yes	Female	Rural	29	Malay	1 meal per day	1 or 2 Meal(s)	Once or twice a day	Small items (Nuts, Fruits,Kuih-Muih,etc)+/- Beverage	NA	Buffet +/- Beverage	NA	NA	Sweet / Savory Snacks (Biscuits, Chocolates, Candies, Chips, Nuts) +/- Beverage	NA	21	0	21	Presence of intake 1	At home	My place	Cooked by friend / family	Cooked at home (by you, friend or family)	Brunch	1200	30	Nasi Putih	Ikan singgang	NA	NA	NA	NA	NA	3/2 scoop	NA	1 cup	NA	NA	NA	NA	NA	NA	NA	NA	With someone	1	No children
1217	Penang	North	Yes	Female	Urban	40	Chinese	2 meals per day	1 or 2 Meal(s)	Never	1 Dish of Rice / Noodles mixed with other food in the plate +/- Beverage	1 Dish of Rice / Noodles mixed with other food in the plate +/- Beverage	1 Dish of Rice / Noodles with other food in the plate not mixed +/- beverage	1 Dish of Rice / Noodles with shared dished (Including lazy Suzan) +/- Beverage	Small items (Nuts,Fruits,Kuih-Muih,etc) +/- Beverage	Sweet / Savory Snacks (Biscuits, Chocolates, Candies, Chips, Nuts) +/- Beverage	Local/Western Pastries (Kuih Muih, Cakes, Pastries, Sandwich) +/- Beverage	8	13	21	Presence of intake 1	Outside	In the office	Delivery & brought from outside	Food court	Lunch	1130	40	Rice	pork	cucumber	coffee	NA	NA	NA	1	NA	4	NA	NA	milk	NA	NA	NA	NA	NA	Alone	Eating alone	Eating alone
1228	Penang	North	Yes	Female	Urban	27	Malay	2 meals per day	1 or 2 Meal(s)	Never	1 Dish of Roti Canai / Thosai / Chapati mixed with curry +/- Beverage	1 Dish of Roti Canai / Thosai / Chapati mixed with curry +/- Beverage	1 Dish of Rice / Noodles with other food in the plate not mixed +/- beverage	1 Dish of Rice / Noodles with other food in the plate not mixed +/- Beverage	1 Dish of Roti Canai / Thosai / Chapati mixed with curry +/- Beverage	Local/Western Pastries (Kuih Muih, Cakes, Pastries, Sandwich) +/- Beverage	Local/Western Pastries (Kuih Muih, Cakes, Pastries, Sandwich) +/- Beverage	6	12	18	Presence of intake 1	At home	My place	Cooked by you	Cooked at home (by you, friend or family)	Lunch	1400	30	mee goreng basah	telur goreng	ikan billis	NA	NA	NA	NA	1	NA	No Intake	NA	1	NA	NA	NA	NA	NA	NA	Alone	Eating alone	Eating alone
685	Kuala Lumpur	Central	Yes	Male	Urban	20	Chinese	2 meals per day	1 or 2 Meal(s)	Never	1 Dish of Rice / Noodles with shared dishes ( including lazy Suzan) +/- Beverage	1 Dish of Rice / Noodles with other food in the plate not mixed +/- Beverage	1 Dish of Rice / Noodles with other food in the plate not mixed +/- beverage	1 Dish of Rice / Noodles with other food in the plate not mixed +/- Beverage	Sandwich / Burger / Savoury Patries +/- Beverage	Fruits / Hot or Cold Dessert +/- Beverage	Only Beverage	8	6	14	Presence of intake 1	At home	My place	Cooked by friend / family	Cooked at home (by you, friend or family)	Lunch	1230	25	Fried Rice	Egg	Water	NA	NA	NA	NA	1	NA	No Intake	NA	1	NA	NA	NA	NA	NA	NA	Alone	Eating alone	Eating alone
322	Sabah	East Malaysia	Yes	Female	Rural	22	Non-Malay Bumiputra	2 meals per day	1 or 2 Meal(s)	Once or twice a day	1 Dish of Rice / Noodles mixed with other food in the plate +/- Beverage	1 Dish of Rice / Noodles with other food in the plate not mixed +/- Beverage	1 Dish of Rice / Noodles with other food in the plate not mixed +/- beverage	1 Dish of Rice / Noodles mixed with other food in the plate ( incl. Rice Porridge or Instant Noodles) +/- Beverage	Only Beverage	Local/Western Pastries (Kuih Muih, Cakes, Pastries, Sandwich) +/- Beverage	Local/Western Pastries (Kuih Muih, Cakes, Pastries, Sandwich) +/- Beverage	0	14	14	Presence of intake 1	Outside	Friend's place	Delivery & brought from outside	Hawkers, stalls, street food	Lunch	1300	30	Nasi Campur	NA	NA	NA	NA	NA	NA	1 plate	NA	NA	NA	NA	NA	NA	NA	NA	NA	NA	With someone	3	No children
323	Sabah	East Malaysia	Yes	Female	Rural	22	Non-Malay Bumiputra	2 meals per day	1 or 2 Meal(s)	3 - 4 times a day	All day Breakfast with Sausage and Eggs +/- Beverage	1 Dish of Rice / Noodles with other food in the plate not mixed +/- Beverage	Buffet +/- Beverage	Buffet +/- Beverage	Sandwich / Burger / Savoury Patries +/- Beverage	Sweet / Savory Snacks (Biscuits, Chocolates, Candies, Chips, Nuts) +/- Beverage	Local/Western Pastries (Kuih Muih, Cakes, Pastries, Sandwich) +/- Beverage	0	14	14	Presence of intake 1	Outside	Friend's place	Delivery & brought from outside	Food court	Lunch	1200	15	Nasi Goreng	Milo Ais	NA	NA	NA	NA	NA	1 plate	NA	No Intake	NA	NA	NA	NA	NA	NA	NA	NA	Alone	Eating alone	Eating alone
479	Melaka	South	Yes	Female	Urban	20	Malay	2 meals per day	1 or 2 Meal(s)	Never	NA	1 Dish of Rice / Noodles with shared dishes ( including lazy Suzan) +/- Beverage	NA	1 Dish of Rice / Noodles with shared dished (Including lazy Suzan) +/- Beverage	NA	NA	NA	12	2	14	Presence of intake 1	At home	My place	Cooked by you	Cooked at home (by you, friend or family)	Brunch	1100	10	Nasi Putih	Sambal Daging	Bendi Goreng	NA	NA	NA	NA	1	NA	NA	NA	1	NA	NA	NA	NA	NA	NA	Alone	Eating alone	Eating alone
524	Penang	North	Yes	Male	Urban	27	Chinese	3 meals per day	3 Meals	Once or twice a day	Sandwich / Burger +/- Beverage	Sandwich / Burger +/- Beverage	1 Dish of Rice / Noodles mixed with other food in the plate ( incl Rice Porridge or Instant Noodles) +/- Beverage	Small items (Nuts,Fruits,Kuih-Muih,etc) +/- Beverage	1 Dish of Rice / Noodles with other food in the plate not mixed +/- Beverage	Sweet / Savory Snacks (Biscuits, Chocolates, Candies, Chips, Nuts) +/- Beverage	Fruits / Hot or Cold Dessert +/- Beverage	28	0	28	Presence of intake 1	Outside	In the office	Delivery & brought from outside	Hawkers, stalls, street food	Lunch	1200	30	Rice	Meat	Vege	NA	NA	NA	NA	1	NA	No Intake	NA	1	NA	NA	NA	NA	NA	NA	Alone	Eating alone	Eating alone
532	Penang	North	Yes	Male	Urban	21	Chinese	3 meals per day	3 Meals	Once or twice a day	All day Breakfast with Sausage and Eggs +/- Beverage	All day Breakfast with Sausage and Eggs +/- Beverage	1 Dish of Rice / Noodles with other food in the plate not mixed +/- beverage	1 Dish of Rice / Noodles with other food in the plate not mixed +/- Beverage	Sandwich / Burger / Savoury Patries +/- Beverage	Only Beverage	Only Beverage	8	20	28	Presence of intake 1	Outside	Friend's place	Delivery & brought from outside	Restaurant	Lunch	1300	90	NA	NA	NA	Pork leg	Fried sotong	Fried rice	NA	NA	NA	1	NA	NA	NA	1	NA	1	NA	1	With someone	2	No children
1582	Sarawak	East Malaysia	Yes	Male	SubUrban	56	Malay	2 meals per day	1 or 2 Meal(s)	Once or twice a day	Small items (Nuts, Fruits,Kuih-Muih,etc)+/- Beverage	Small items (Nuts, Fruits,Kuih-Muih,etc)+/- Beverage	1 Dish of Rice / Noodles with other food in the plate not mixed +/- beverage	1 Dish of Rice / Noodles with shared dished (Including lazy Suzan) +/- Beverage	1 Dish of Rice / Noodles with shared dished (Including lazy Suzan) +/- Beverage	Local/Western Pastries (Kuih Muih, Cakes, Pastries, Sandwich) +/- Beverage	Local/Western Pastries (Kuih Muih, Cakes, Pastries, Sandwich) +/- Beverage	14	3	17	Presence of intake 1	At home	My place	Delivery & brought from outside	Hawkers, stalls, street food	Tea time	1430	10	Keropok Lekor	NA	NA	NA	NA	NA	Fish cake	1	NA	No Intake	NA	NA	NA	NA	NA	NA	NA	NA	Alone	Eating alone	Eating alone
424	Johor	South	Yes	Male	Urban	32	Malay	2 meals per day	1 or 2 Meal(s)	Once or twice a day	1 Dish of Rice / Noodles with other food in the plate not mixed +/- Beverage	1 Dish of Rice / Noodles mixed with other food in the plate +/- Beverage	1 Dish of Rice / Noodles with other food in the plate not mixed +/- beverage	1 Dish of Rice / Noodles with shared dished (Including lazy Suzan) +/- Beverage	1 Dish of Roti Canai / Thosai / Chapati mixed with curry +/- Beverage	Rice / Roti Canai / Noodles +/- Beverage	Local/Western Pastries (Kuih Muih, Cakes, Pastries, Sandwich) +/- Beverage	9	5	14	Presence of intake 1	Outside	My place	Delivery & brought from outside	Food court	Lunch	1300	30	Chicken Rice	Water	NA	NA	NA	NA	NA	1	NA	NA	NA	NA	NA	NA	NA	NA	NA	NA	Alone	Eating alone	Eating alone
507	Penang	North	Yes	Male	Urban	28	Chinese	2 meals per day	1 or 2 Meal(s)	Never	Sandwich / Burger +/- Beverage	Sandwich / Burger +/- Beverage	1 Dish of Rice / Noodles with other food in the plate not mixed +/- beverage	1 Dish of Rice / Noodles with other food in the plate not mixed +/- Beverage	1 Dish of Rice / Noodles mixed with other food in the plate ( incl. Rice Porridge or Instant Noodles) +/- Beverage	Local/Western Pastries (Kuih Muih, Cakes, Pastries, Sandwich) +/- Beverage	Local/Western Pastries (Kuih Muih, Cakes, Pastries, Sandwich) +/- Beverage	4	10	14	Presence of intake 1	Outside	Friend's place	Delivery & brought from outside	Hawkers, stalls, street food	Lunch	1300	30	Rice	Chicken	Vege	NA	NA	NA	NA	1	NA	No Intake	NA	1	NA	NA	NA	NA	NA	NA	Alone	Eating alone	Eating alone
1225	Penang	North	Yes	Female	Urban	34	Malay	2 meals per day	1 or 2 Meal(s)	Never	Small items (Nuts, Fruits,Kuih-Muih,etc)+/- Beverage	Small items (Nuts, Fruits,Kuih-Muih,etc)+/- Beverage	1 Dish of Rice / Noodles with other food in the plate not mixed +/- beverage	1 Dish of Rice / Noodles with shared dished (Including lazy Suzan) +/- Beverage	1 Dish of Roti Canai / Thosai / Chapati mixed with curry +/- Beverage	Sweet / Savory Snacks (Biscuits, Chocolates, Candies, Chips, Nuts) +/- Beverage	Local/Western Pastries (Kuih Muih, Cakes, Pastries, Sandwich) +/- Beverage	9	12	21	Presence of intake 1	Outside	In a restaurant	Delivery & brought from outside	Food court	Lunch	1330	60	noodles	kopi tarik	NA	NA	NA	NA	NA	1	NA	No Intake	NA	NA	NA	NA	NA	NA	NA	NA	Alone	Eating alone	Eating alone
1558	Sarawak	East Malaysia	Yes	Female	SubUrban	25	Non-Malay Bumiputra	2 meals per day	1 or 2 Meal(s)	Once or twice a day	1 Dish of Rice / Noodles with other food in the plate not mixed +/- Beverage	1 Dish of Rice / Noodles with other food in the plate not mixed +/- Beverage	1 Dish of Rice / Noodles with other food in the plate not mixed +/- beverage	1 Dish of Rice / Noodles with other food in the plate not mixed +/- Beverage	1 Dish of Roti Canai / Thosai / Chapati mixed with curry +/- Beverage	Local/Western Pastries (Kuih Muih, Cakes, Pastries, Sandwich) +/- Beverage	Local/Western Pastries (Kuih Muih, Cakes, Pastries, Sandwich) +/- Beverage	14	6	20	Presence of intake 1	Outside	In a restaurant	Delivery & brought from outside	Restaurant	Lunch	1300	60	Laksa	NA	NA	NA	NA	NA	NA	1	NA	No Intake	NA	NA	NA	NA	NA	NA	NA	NA	Alone	Eating alone	Eating alone
27	Kuala Lumpur	Central	Yes	Female	Urban	22	Indian	3 meals per day	3 Meals	Once or twice a day	All day Breakfast with Sausage and Eggs +/- Beverage	1 Dish of Rice / Noodles mixed with other food in the plate +/- Beverage	1 Dish of Rice / Noodles with other food in the plate not mixed +/- beverage	1 Dish of Rice / Noodles with shared dished (Including lazy Suzan) +/- Beverage	Small items (Nuts,Fruits,Kuih-Muih,etc) +/- Beverage	Local/Western Pastries (Kuih Muih, Cakes, Pastries, Sandwich) +/- Beverage	Only Beverage	11	10	21	Presence of intake 1	Outside	Friend's place	Delivery & brought from outside	Restaurant	Lunch	1300	60	Fried Rice	water	NA	NA	NA	NA	chinese style	1	NA	No Intake	NA	NA	NA	NA	NA	NA	NA	NA	Alone	Eating alone	Eating alone
31	Kuala Lumpur	Central	Yes	Female	Urban	28	Malay	2 meals per day	1 or 2 Meal(s)	Once or twice a day	Small items (Nuts, Fruits,Kuih-Muih,etc)+/- Beverage	NA	1 Dish of Rice / Noodles with shared dishes (Including lazy Suzan) +/- Beverage	1 Dish of Rice / Noodles mixed with other food in the plate ( incl. Rice Porridge or Instant Noodles) +/- Beverage	NA	Local/Western Pastries (Kuih Muih, Cakes, Pastries, Sandwich) +/- Beverage	Local/Western Pastries (Kuih Muih, Cakes, Pastries, Sandwich) +/- Beverage	7	7	14	Presence of intake 1	Outside	Friend's place	Delivery & brought from outside	Restaurant	Lunch	1300	60	Fried noodles	Orange Juice	NA	NA	NA	NA	Extra sambal	1	NA	No Intake	NA	NA	NA	NA	NA	NA	NA	NA	With someone	1	No children
35	Selangor	Central	Yes	Female	Urban	24	Chinese	2 meals per day	1 or 2 Meal(s)	Never	Small items (Nuts, Fruits,Kuih-Muih,etc)+/- Beverage	1 Dish of Rice / Noodles mixed with other food in the plate +/- Beverage	1 Dish of Rice / Noodles mixed with other food in the plate ( incl Rice Porridge or Instant Noodles) +/- Beverage	1 Dish of Rice / Noodles with other food in the plate not mixed +/- Beverage	Sandwich / Burger / Savoury Patries +/- Beverage	Local/Western Pastries (Kuih Muih, Cakes, Pastries, Sandwich) +/- Beverage	Local/Western Pastries (Kuih Muih, Cakes, Pastries, Sandwich) +/- Beverage	10	4	14	Presence of intake 1	Outside	My place	Delivery & brought from outside	Fast - Food	Lunch	1300	60	Porridge	Strawberry drink	NA	NA	NA	NA	KFC Zinger	1	NA	No Intake	NA	NA	NA	NA	NA	NA	NA	NA	Alone	Eating alone	Eating alone
41	Kuala Lumpur	Central	Yes	Female	Urban	22	Malay	2 meals per day	1 or 2 Meal(s)	Never	1 Dish of Roti Canai / Thosai / Chapati mixed with curry +/- Beverage	NA	1 Dish of Rice / Noodles with other food in the plate not mixed +/- beverage	1 Dish of Rice / Noodles with shared dished (Including lazy Suzan) +/- Beverage	Sandwich / Burger / Savoury Patries +/- Beverage	Sweet / Savory Snacks (Biscuits, Chocolates, Candies, Chips, Nuts) +/- Beverage	Sweet / Savory Snacks (Biscuits, Chocolates, Candies, Chips, Nuts) +/- Beverage	0	14	14	Presence of intake 1	Outside	Friend's place	Delivery & brought from outside	Hawkers, stalls, street food	Lunch	1200	60	Rice	Sirap Bandung	NA	NA	NA	NA	Kailan vege, tempeh, ikan bilis	1	NA	No Intake	NA	NA	NA	NA	NA	NA	NA	NA	With someone	1	No children
275	Pahang	East Coast	Yes	Female	Urban	31	Malay	3 meals per day	3 Meals	Once or twice a day	1 Dish of Roti Canai / Thosai / Chapati mixed with curry +/- Beverage	Only Beverage	1 Dish of Rice / Noodles with shared dishes (Including lazy Suzan) +/- Beverage	1 Dish of Rice / Noodles with other food in the plate not mixed +/- Beverage	Only Beverage	Local/Western Pastries (Kuih Muih, Cakes, Pastries, Sandwich) +/- Beverage	Local/Western Pastries (Kuih Muih, Cakes, Pastries, Sandwich) +/- Beverage	15	6	21	Presence of intake 1	At home	My place	Delivery & brought from outside	Hawkers, stalls, street food	Afternoon tea	1700	30	Coffee O	Kuih keria	NA	NA	NA	NA	Sugar	2	NA	No Intake	NA	NA	NA	NA	NA	NA	NA	NA	With someone	1	1
510	Penang	North	Yes	Female	Urban	26	Malay	3 meals per day	3 Meals	Never	Cereals with Milk +/- Beverage	All day Breakfast with Sausage and Eggs +/- Beverage	1 Dish of Rice / Noodles with other food in the plate not mixed +/- beverage	1 Dish of Rice / Noodles with other food in the plate not mixed +/- Beverage	1 Dish of Rice / Noodles mixed with other food in the plate ( incl. Rice Porridge or Instant Noodles) +/- Beverage	Local/Western Pastries (Kuih Muih, Cakes, Pastries, Sandwich) +/- Beverage	Local/Western Pastries (Kuih Muih, Cakes, Pastries, Sandwich) +/- Beverage	7	7	14	Presence of intake 1	Outside	Friend's place	Delivery & brought from outside	Hawkers, stalls, street food	Lunch	1200	30	Rice	Fish	Vege	NA	NA	NA	NA	1	NA	No Intake	NA	1	NA	NA	NA	NA	NA	NA	Alone	Eating alone	Eating alone
521	Penang	North	Yes	Female	Urban	25	Chinese	3 meals per day	3 Meals	Never	Cereals with Milk +/- Beverage	All day Breakfast with Sausage and Eggs +/- Beverage	Sandwich / Burger / Savoury Patries +/- Beverage	1 Dish of Rice / Noodles mixed with other food in the plate ( incl. Rice Porridge or Instant Noodles) +/- Beverage	1 Dish of Rice / Noodles with shared dished (Including lazy Suzan) +/- Beverage	Sweet / Savory Snacks (Biscuits, Chocolates, Candies, Chips, Nuts) +/- Beverage	Sweet / Savory Snacks (Biscuits, Chocolates, Candies, Chips, Nuts) +/- Beverage	14	7	21	Presence of intake 1	Outside	In the office	Delivery & brought from outside	Hawkers, stalls, street food	Lunch	1300	30	Wan Tan Mee	NA	NA	NA	NA	NA	NA	1	NA	NA	NA	NA	NA	NA	NA	NA	NA	NA	With someone	2	No children
952	Kuala Lumpur	Central	Yes	Male	Urban	30	Malay	4 meals per day	4 Meals or more	3 - 4 times a day	1 Dish of Rice / Noodles with other food in the plate not mixed +/- Beverage	1 Dish of Rice / Noodles with other food in the plate not mixed +/- Beverage	1 Dish of Rice / Noodles with other food in the plate not mixed +/- beverage	1 Dish of Rice / Noodles with shared dished (Including lazy Suzan) +/- Beverage	Sandwich / Burger / Savoury Patries +/- Beverage	NA	NA	10	6	16	Presence of intake 1	Outside	In a restaurant	Delivery & brought from outside	Mamak, nasi kandar	Lunch	1200	45	Rice	Chicken	Vegetable	Tehtarik	NA	NA	NA	1	NA	1	NA	1	NA	1	NA	NA	NA	NA	With someone	2	No children
1018	Selangor	Central	Yes	Female	Urban	47	Malay	2 meals per day	1 or 2 Meal(s)	Never	1 Dish of Rice / Noodles mixed with other food in the plate +/- Beverage	1 Dish of Rice / Noodles with other food in the plate not mixed +/- Beverage	1 Dish of Rice / Noodles with other food in the plate not mixed +/- beverage	1 Dish of Rice / Noodles with other food in the plate not mixed +/- Beverage	Small items (Nuts,Fruits,Kuih-Muih,etc) +/- Beverage	Local/Western Pastries (Kuih Muih, Cakes, Pastries, Sandwich) +/- Beverage	Local/Western Pastries (Kuih Muih, Cakes, Pastries, Sandwich) +/- Beverage	14	6	20	Presence of intake 1	Outside	In a restaurant	Delivery & brought from outside	Food court	Lunch	1200	60	nasi goreng ayam	coffee	NA	NA	NA	NA	NA	1	NA	1	NA	NA	NA	NA	NA	NA	NA	NA	Alone	Eating alone	Eating alone
1118	Perak	Central	Yes	Female	SubUrban	23	Malay	2 meals per day	1 or 2 Meal(s)	Never	All day Breakfast with Sausage and Eggs +/- Beverage	All day Breakfast with Sausage and Eggs +/- Beverage	1 Dish of Rice / Noodles mixed with other food in the plate ( incl Rice Porridge or Instant Noodles) +/- Beverage	Soup +/- Beverage	1 Dish of Rice / Noodles with other food in the plate not mixed +/- Beverage	Sweet / Savory Snacks (Biscuits, Chocolates, Candies, Chips, Nuts) +/- Beverage	NA	10	13	23	Presence of intake 1	Outside	In a restaurant	Delivery & brought from outside	Food court	Lunch	1200	60	coffee	nasi goreng ayam	NA	NA	NA	NA	NA	1	NA	1	NA	NA	NA	NA	NA	NA	NA	NA	Alone	Eating alone	Eating alone
1119	Perak	Central	Yes	Male	Urban	41	Malay	2 meals per day	1 or 2 Meal(s)	Once or twice a day	1 Dish of Rice / Noodles mixed with other food in the plate +/- Beverage	1 Dish of Rice / Noodles mixed with other food in the plate +/- Beverage	Buffet +/- Beverage	1 Dish of Rice / Noodles mixed with other food in the plate ( incl. Rice Porridge or Instant Noodles) +/- Beverage	NA	NA	Only Beverage	4	12	16	Presence of intake 1	Outside	In a restaurant	Delivery & brought from outside	Restaurant	Lunch	1200	45	nasi campur	NA	NA	NA	NA	NA	vege, soup, fruit	1	NA	1	NA	NA	NA	NA	NA	NA	NA	NA	With someone	3	No children
1226	Penang	North	Yes	Male	Urban	32	Malay	2 meals per day	1 or 2 Meal(s)	Never	1 Dish of Rice / Noodles with other food in the plate not mixed +/- Beverage	1 Dish of Rice / Noodles with other food in the plate not mixed +/- Beverage	1 Dish of Rice / Noodles with other food in the plate not mixed +/- beverage	1 Dish of Rice / Noodles with other food in the plate not mixed +/- Beverage	Small items (Nuts,Fruits,Kuih-Muih,etc) +/- Beverage	Sweet / Savory Snacks (Biscuits, Chocolates, Candies, Chips, Nuts) +/- Beverage	Local/Western Pastries (Kuih Muih, Cakes, Pastries, Sandwich) +/- Beverage	8	12	20	Presence of intake 1	Outside	In the office	Delivery & brought from outside	Hawkers, stalls, street food	Lunch	1330	60	noodles	coffee	NA	NA	NA	NA	NA	1	NA	No Intake	NA	NA	NA	NA	NA	NA	NA	NA	Alone	Eating alone	Eating alone
1231	Penang	North	Yes	Female	Urban	49	Malay	2 meals per day	1 or 2 Meal(s)	Never	Small items (Nuts, Fruits,Kuih-Muih,etc)+/- Beverage	Small items (Nuts, Fruits,Kuih-Muih,etc)+/- Beverage	1 Dish of Rice / Noodles mixed with other food in the plate ( incl Rice Porridge or Instant Noodles) +/- Beverage	1 Dish of Rice / Noodles mixed with other food in the plate ( incl. Rice Porridge or Instant Noodles) +/- Beverage	1 Dish of Roti Canai / Thosai / Chapati mixed with curry +/- Beverage	Sweet / Savory Snacks (Biscuits, Chocolates, Candies, Chips, Nuts) +/- Beverage	Sweet / Savory Snacks (Biscuits, Chocolates, Candies, Chips, Nuts) +/- Beverage	7	14	21	Presence of intake 1	Outside	In a restaurant	Delivery & brought from outside	Food court	Lunch	1300	60	mee goreng	kopi	NA	NA	NA	NA	chicken\vege	1	no sugar	No Intake	NA	NA	NA	NA	NA	NA	NA	NA	Alone	Eating alone	Eating alone
1351	Sarawak	East Malaysia	Yes	Male	SubUrban	58	Malay	2 meals per day	1 or 2 Meal(s)	Once or twice a day	1 Dish of Rice / Noodles with other food in the plate not mixed +/- Beverage	1 Dish of Rice / Noodles with other food in the plate not mixed +/- Beverage	1 Dish of Rice / Noodles with other food in the plate not mixed +/- beverage	1 Dish of Rice / Noodles with shared dished (Including lazy Suzan) +/- Beverage	Small items (Nuts,Fruits,Kuih-Muih,etc) +/- Beverage	Rice / Roti Canai / Noodles +/- Beverage	Rice / Roti Canai / Noodles +/- Beverage	14	7	21	Presence of intake 1	Outside	In a restaurant	Delivery & brought from outside	Food court	Lunch	1200	60	fish	vege	juice	NA	NA	NA	kicap	1	bendi	NA	NA	1	NA	NA	NA	NA	NA	NA	Alone	Eating alone	Eating alone
1564	Sarawak	East Malaysia	Yes	Male	Urban	37	Non-Malay Bumiputra	2 meals per day	1 or 2 Meal(s)	Once or twice a day	1 Dish of Rice / Noodles with other food in the plate not mixed +/- Beverage	1 Dish of Rice / Noodles with other food in the plate not mixed +/- Beverage	1 Dish of Rice / Noodles with other food in the plate not mixed +/- beverage	1 Dish of Rice / Noodles with other food in the plate not mixed +/- Beverage	Small items (Nuts,Fruits,Kuih-Muih,etc) +/- Beverage	Rice / Roti Canai / Noodles +/- Beverage	Only Beverage	14	5	19	Presence of intake 1	Outside	In a restaurant	Delivery & brought from outside	Restaurant	Lunch	1300	45	Fish ball noodle	NA	NA	NA	NA	NA	NA	1	NA	NA	NA	NA	NA	NA	NA	NA	NA	NA	Alone	Eating alone	Eating alone
1572	Sarawak	East Malaysia	Yes	Female	Urban	36	Non-Malay Bumiputra	2 meals per day	1 or 2 Meal(s)	Once or twice a day	1 Dish of Rice / Noodles with other food in the plate not mixed +/- Beverage	NA	1 Dish of Rice / Noodles with other food in the plate not mixed +/- beverage	1 Dish of Rice / Noodles mixed with other food in the plate ( incl. Rice Porridge or Instant Noodles) +/- Beverage	Small items (Nuts,Fruits,Kuih-Muih,etc) +/- Beverage	Sweet / Savory Snacks (Biscuits, Chocolates, Candies, Chips, Nuts) +/- Beverage	Only Beverage	14	5	19	Presence of intake 1	Outside	In a restaurant	Delivery & brought from outside	Food court	Lunch	1300	50	Ayam Kunyit	Watermelon juice	NA	NA	NA	NA	NA	1	NA	No Intake	NA	NA	NA	NA	NA	NA	NA	NA	Alone	Eating alone	Eating alone
1576	Sarawak	East Malaysia	Yes	Male	Urban	48	Non-Malay Bumiputra	2 meals per day	1 or 2 Meal(s)	Never	1 Dish of Rice / Noodles mixed with other food in the plate +/- Beverage	1 Dish of Rice / Noodles with other food in the plate not mixed +/- Beverage	1 Dish of Rice / Noodles with other food in the plate not mixed +/- beverage	1 Dish of Rice / Noodles with other food in the plate not mixed +/- Beverage	NA	Fruits / Hot or Cold Dessert +/- Beverage	Only Beverage	14	7	21	Presence of intake 1	Outside	In a restaurant	Delivery & brought from outside	Restaurant	Lunch	1400	60	Kuey Teow Goreng	The limau	NA	NA	NA	NA	NA	1	NA	No Intake	NA	NA	NA	NA	NA	NA	NA	NA	Alone	Eating alone	Eating alone
52	Sabah	East Malaysia	Yes	Male	Urban	32	Non-Malay Bumiputra	2 meals per day	1 or 2 Meal(s)	Never	1 Dish of Rice / Noodles with shared dishes ( including lazy Suzan) +/- Beverage	NA	1 Dish of Rice / Noodles with other food in the plate not mixed +/- beverage	1 Dish of Rice / Noodles mixed with other food in the plate ( incl. Rice Porridge or Instant Noodles) +/- Beverage	NA	NA	NA	9	5	14	Presence of intake 1	Outside	Friend's place	Delivery & brought from outside	Hawkers, stalls, street food	Lunch	1200	30	Nasi Campur	NA	NA	NA	NA	NA	nasi, kangkung, babi	1	NA	NA	NA	NA	NA	NA	NA	NA	NA	NA	With someone	4	No children
586	Sarawak	East Malaysia	Yes	Female	Urban	25	Chinese	2 meals per day	1 or 2 Meal(s)	Never	Cereals with Milk +/- Beverage	Small items (Nuts, Fruits,Kuih-Muih,etc)+/- Beverage	1 Dish of Rice / Noodles with shared dishes (Including lazy Suzan) +/- Beverage	1 Dish of Rice / Noodles with shared dished (Including lazy Suzan) +/- Beverage	Sandwich / Burger / Savoury Patries +/- Beverage	Fruits / Hot or Cold Dessert +/- Beverage	Local/Western Pastries (Kuih Muih, Cakes, Pastries, Sandwich) +/- Beverage	7	7	14	Presence of intake 1	Outside	In a restaurant	Delivery & brought from outside	Hawkers, stalls, street food	Lunch	1300	45	Rice	NA	NA	Pork Bulgogi	NA	NA	NA	1	NA	1 plate	NA	NA	NA	1	NA	NA	NA	NA	With someone	3	No children
21	Selangor	Central	Yes	Male	Urban	22	Indian	2 meals per day	1 or 2 Meal(s)	Once or twice a day	All day Breakfast with Sausage and Eggs +/- Beverage	1 Dish of Roti Canai / Thosai / Chapati mixed with curry +/- Beverage	1 Dish of Rice / Noodles mixed with other food in the plate ( incl Rice Porridge or Instant Noodles) +/- Beverage	Soup +/- Beverage	NA	NA	Local/Western Pastries (Kuih Muih, Cakes, Pastries, Sandwich) +/- Beverage	7	7	14	Presence of intake 1	Outside	Friend's place	Delivery & brought from outside	Restaurant	Lunch	1400	60	Chilli pan mee	fried wan ton	Chinese tea	NA	NA	NA	NA	1	NA	No Intake	NA	NA	NA	NA	NA	NA	NA	NA	With someone	1	No children
25	Selangor	Central	Yes	Female	Urban	22	Indian	3 meals per day	3 Meals	Once or twice a day	1 Dish of Roti Canai / Thosai / Chapati mixed with curry +/- Beverage	1 Dish of Rice / Noodles with other food in the plate not mixed +/- Beverage	1 Dish of Rice / Noodles with shared dishes (Including lazy Suzan) +/- Beverage	Steamboat +/- Beverage	NA	NA	Local/Western Pastries (Kuih Muih, Cakes, Pastries, Sandwich) +/- Beverage	7	14	21	Presence of intake 1	Outside	Friend's place	Delivery & brought from outside	Restaurant	Lunch	1400	60	Fried Rice	Water	NA	NA	NA	NA	chicken tom yam, cabbage	1	NA	No Intake	NA	NA	NA	NA	NA	NA	NA	NA	With someone	3	No children
244	Sabah	East Malaysia	Yes	Male	Urban	21	Non-Malay Bumiputra	2 meals per day	1 or 2 Meal(s)	3 - 4 times a day	1 Dish of Rice / Noodles mixed with other food in the plate +/- Beverage	1 Dish of Rice / Noodles mixed with other food in the plate +/- Beverage	1 Dish of Rice / Noodles mixed with other food in the plate ( incl Rice Porridge or Instant Noodles) +/- Beverage	1 Dish of Rice / Noodles with shared dished (Including lazy Suzan) +/- Beverage	Sandwich / Burger / Savoury Patries +/- Beverage	Local/Western Pastries (Kuih Muih, Cakes, Pastries, Sandwich) +/- Beverage	Fruits / Hot or Cold Dessert +/- Beverage	0	14	14	Presence of intake 1	Outside	Friend's place	Delivery & brought from outside	Cooked at home (by you, friend or family)	Dinner	2000	120	Fried Rice	Fried Chicken	Horlicks	NA	NA	NA	chicken	1	NA	No Intake	NA	1	NA	NA	NA	NA	NA	NA	With someone	1	No children
333	Sabah	East Malaysia	Yes	Female	Urban	21	Non-Malay Bumiputra	2 meals per day	1 or 2 Meal(s)	Once or twice a day	1 Dish of Roti Canai / Thosai / Chapati mixed with curry +/- Beverage	Small items (Nuts, Fruits,Kuih-Muih,etc)+/- Beverage	1 Dish of Rice / Noodles with other food in the plate not mixed +/- beverage	1 Dish of Rice / Noodles with shared dished (Including lazy Suzan) +/- Beverage	Sandwich / Burger / Savoury Patries +/- Beverage	Sweet / Savory Snacks (Biscuits, Chocolates, Candies, Chips, Nuts) +/- Beverage	Local/Western Pastries (Kuih Muih, Cakes, Pastries, Sandwich) +/- Beverage	0	14	14	Presence of intake 1	Outside	In the office	Delivery & brought from outside	Convenience store, supermarket, pasar mini	Lunch	1500	20	Biscuit	100 plus	NA	NA	NA	NA	NA	20	NA	NA	NA	NA	NA	NA	NA	NA	NA	NA	Alone	Eating alone	Eating alone
355	Sabah	East Malaysia	Yes	Female	Urban	45	Chinese	3 meals per day	3 Meals	Once or twice a day	1 Dish of Rice / Noodles mixed with other food in the plate +/- Beverage	1 Dish of Rice / Noodles with other food in the plate not mixed +/- Beverage	1 Dish of Rice / Noodles with other food in the plate not mixed +/- Beverage + Fruits/Desserts	1 Dish of Rice / Noodles with other food in the plate not mixed +/- Beverage	NA	Local/Western Pastries (Kuih Muih, Cakes, Pastries, Sandwich) +/- Beverage	Local/Western Pastries (Kuih Muih, Cakes, Pastries, Sandwich) +/- Beverage	18	3	21	Presence of intake 1	At home	My place	Cooked by you	Cooked at home (by you, friend or family)	Lunch-dinner	1600	30	Nasi	Sayur bayam	Sup ayam	NA	NA	NA	NA	1	NA	2	NA	1 bowl	NA	NA	NA	NA	NA	NA	With someone	2	No children
827	N. Sembilan	South	Yes	Male	Urban	38	Chinese	2 meals per day	1 or 2 Meal(s)	Once or twice a day	NA	NA	1 Dish of Rice / Noodles with other food in the plate not mixed +/- beverage	1 Dish of Rice / Noodles with shared dished (Including lazy Suzan) +/- Beverage	NA	NA	Local/Western Pastries (Kuih Muih, Cakes, Pastries, Sandwich) +/- Beverage	0	14	14	Presence of intake 1	Outside	In the office	Cooked by you	Cooked at home (by you, friend or family)	Lunch	1300	15	Rice	Soup	NA	NA	NA	NA	Vege, chicken breast	1	Meat, white carrot	NA	NA	NA	NA	NA	NA	NA	NA	NA	With someone	1	No children
511	Penang	North	Yes	Male	Urban	32	Malay	2 meals per day	1 or 2 Meal(s)	Never	Breakfast with Toast +/- Beverage	Cereals with Milk +/- Beverage	1 Dish of Rice / Noodles with other food in the plate not mixed +/- beverage	1 Dish of Rice / Noodles with other food in the plate not mixed +/- Beverage	1 Dish of Rice / Noodles mixed with other food in the plate ( incl. Rice Porridge or Instant Noodles) +/- Beverage	Local/Western Pastries (Kuih Muih, Cakes, Pastries, Sandwich) +/- Beverage	Only Beverage	7	7	14	Presence of intake 1	Outside	Friend's place	Delivery & brought from outside	Mamak, nasi kandar	Lunch	1400	30	Rice	Fried Chicken	Vege	NA	NA	NA	NA	1	NA	1	NA	1	NA	NA	NA	NA	NA	NA	With someone	3	No children
99	Selangor	Central	Yes	Female	Urban	24	Malay	2 meals per day	1 or 2 Meal(s)	Once or twice a day	1 Dish of Rice / Noodles with other food in the plate not mixed +/- Beverage	1 Dish of Rice / Noodles with other food in the plate not mixed +/- Beverage	1 Dish of Rice / Noodles with shared dishes (Including lazy Suzan) +/- Beverage	Western Structure (Starter+/- Main Course+/-Desseert +/- Beverage	Only Beverage	Local/Western Pastries (Kuih Muih, Cakes, Pastries, Sandwich) +/- Beverage	Sweet / Savory Snacks (Biscuits, Chocolates, Candies, Chips, Nuts) +/- Beverage	3	16	19	Presence of intake 1	Outside	Friend's place	Delivery & brought from outside	Restaurant	Dinner	1700	45	Nasi goreng chilli	Sup kosong	Teh o ais	NA	NA	NA	NA	1 plate	NA	NA	NA	1 glass	NA	NA	NA	NA	NA	NA	With someone	1	No children
463	Melaka	South	Yes	Female	Urban	28	Chinese	3 meals per day	3 Meals	Never	1 Dish of Rice / Noodles with other food in the plate not mixed +/- Beverage	NA	1 Dish of Rice / Noodles with other food in the plate not mixed +/- beverage	1 Dish of Rice / Noodles with shared dished (Including lazy Suzan) +/- Beverage	NA	NA	Only Beverage	7	23	30	Presence of intake 1	Outside	In a restaurant	Delivery & brought from outside	Food court	Lunch	1500	60	Nasi Goreng Paprik	NA	NA	NA	NA	NA	NA	1	NA	NA	NA	NA	NA	NA	NA	NA	NA	NA	Alone	Eating alone	Eating alone
550	Sarawak	East Malaysia	Yes	Female	Urban	22	Non-Malay Bumiputra	3 meals per day	3 Meals	Once or twice a day	Small items (Nuts, Fruits,Kuih-Muih,etc)+/- Beverage	NA	1 Dish of Rice / Noodles mixed with other food in the plate ( incl Rice Porridge or Instant Noodles) +/- Beverage	1 Dish of Rice / Noodles with other food in the plate not mixed +/- Beverage	Small items (Nuts,Fruits,Kuih-Muih,etc) +/- Beverage	Sweet / Savory Snacks (Biscuits, Chocolates, Candies, Chips, Nuts) +/- Beverage	NA	15	5	20	Presence of intake 1	Outside	In a restaurant	Delivery & brought from outside	Mamak, nasi kandar	Lunch	1200	60	Nasi campur	Soya bean	NA	NA	NA	NA	NA	1 plate	NA	1 cup	NA	NA	NA	NA	NA	NA	NA	NA	Alone	Eating alone	Eating alone
134	Kuala Lumpur	Central	Yes	Female	Urban	22	Chinese	3 meals per day	3 Meals	Once or twice a day	Pastries or Dim Sum +/- Beverage	1 Dish of Rice / Noodles with other food in the plate not mixed +/- Beverage	1 Dish of Rice / Noodles mixed with other food in the plate ( incl Rice Porridge or Instant Noodles) +/- Beverage	1 Dish of Rice / Noodles with shared dished (Including lazy Suzan) +/- Beverage	Small items (Nuts,Fruits,Kuih-Muih,etc) +/- Beverage	Sweet / Savory Snacks (Biscuits, Chocolates, Candies, Chips, Nuts) +/- Beverage	Fruits / Hot or Cold Dessert +/- Beverage	8	10	18	Presence of intake 1	At home	My place	Cooked by you	Cooked at home (by you, friend or family)	Water Break	730	30	Water	NA	NA	NA	NA	NA	Warm	1	NA	NA	NA	NA	NA	NA	NA	NA	NA	NA	Alone	Eating alone	Eating alone
644	Kelantan	East Coast	Yes	Male	Urban	20	Malay	2 meals per day	1 or 2 Meal(s)	3 - 4 times a day	Cereals with Milk +/- Beverage	1 Dish of Rice / Noodles mixed with other food in the plate +/- Beverage	1 Dish of Rice / Noodles mixed with other food in the plate ( incl Rice Porridge or Instant Noodles) +/- Beverage	1 Dish of Rice / Noodles mixed with other food in the plate ( incl. Rice Porridge or Instant Noodles) +/- Beverage	Only Beverage	Local/Western Pastries (Kuih Muih, Cakes, Pastries, Sandwich) +/- Beverage	Local/Western Pastries (Kuih Muih, Cakes, Pastries, Sandwich) +/- Beverage	14	5	19	Presence of intake 1	At home	My place	Cooked by friend / family	Cooked at home (by you, friend or family)	Lunch	1400	30	Nasi putih	Air kosong	NA	NA	NA	NA	Telur	1	NA	1	NA	NA	NA	NA	NA	NA	NA	NA	With someone	2	No children
788	Kedah	North	Yes	Female	SubUrban	37	Malay	2 meals per day	1 or 2 Meal(s)	Once or twice a day	1 Dish of Rice / Noodles with other food in the plate not mixed +/- Beverage	Small items (Nuts, Fruits,Kuih-Muih,etc)+/- Beverage	1 Dish of Rice / Noodles with other food in the plate not mixed +/- beverage	Sandwich / Burger / Savoury Patries +/- Beverage	Only Beverage	Sweet / Savory Snacks (Biscuits, Chocolates, Candies, Chips, Nuts) +/- Beverage	Fruits / Hot or Cold Dessert +/- Beverage	14	0	14	Presence of intake 1	At home	My place	Delivery & brought from outside	Hawkers, stalls, street food	Breakfast	850	15	Nasi	Tea	Water	NA	NA	NA	ikan bilis, telur	1	NA	1	NA	1	NA	NA	NA	NA	NA	NA	With someone	2	No children
215	Johor	South	Yes	Female	Urban	29	Malay	2 meals per day	1 or 2 Meal(s)	Never	NA	NA	1 Dish of Rice / Noodles mixed with other food in the plate ( incl Rice Porridge or Instant Noodles) +/- Beverage	1 Dish of Rice / Noodles mixed with other food in the plate ( incl. Rice Porridge or Instant Noodles) +/- Beverage	NA	NA	NA	7	7	14	Presence of intake 1	Outside	In the office	Delivery & brought from outside	Food court	Lunch	1330	20	Nasi Putih	Ikan Goreng	Sayur	NA	NA	NA	NA	1	NA	NA	Kubis	1	NA	NA	NA	NA	NA	NA	Alone	Eating alone	Eating alone
128	Kuala Lumpur	Central	Yes	Female	Urban	22	Indian	3 meals per day	3 Meals	Once or twice a day	All day Breakfast with Sausage and Eggs +/- Beverage	1 Dish of Rice / Noodles with other food in the plate not mixed +/- Beverage	1 Dish of Rice / Noodles with other food in the plate not mixed +/- beverage	1 Dish of Roti Canai / Thosai / Chapati mixed with curry +/- Beverage	Sandwich / Burger / Savoury Patries +/- Beverage	Sweet / Savory Snacks (Biscuits, Chocolates, Candies, Chips, Nuts) +/- Beverage	Only Beverage	16	2	18	Presence of intake 1	At home	My place	Cooked by you	Cooked at home (by you, friend or family)	Water Break	1300	1	Water	NA	NA	NA	NA	NA	Warm	1	NA	NA	NA	NA	NA	NA	NA	NA	NA	NA	Alone	Eating alone	Eating alone
48	Kuala Lumpur	Central	Yes	Female	Urban	26	Malay	2 meals per day	1 or 2 Meal(s)	3 - 4 times a day	NA	1 Dish of Rice / Noodles with other food in the plate not mixed +/- Beverage	Small items (Nuts,Fruits,Kuih-Muih,etc) +/- Beverage	1 Dish of Rice / Noodles mixed with other food in the plate ( incl. Rice Porridge or Instant Noodles) +/- Beverage	1 Dish of Rice / Noodles with other food in the plate not mixed +/- Beverage	Sweet / Savory Snacks (Biscuits, Chocolates, Candies, Chips, Nuts) +/- Beverage	Sweet / Savory Snacks (Biscuits, Chocolates, Candies, Chips, Nuts) +/- Beverage	0	21	21	Presence of intake 1	Outside	Friend's place	Delivery & brought from outside	Hawkers, stalls, street food	Brunch	1100	60	Roti Canai	Limau Suam	NA	Roti Telur	NA	NA	Kuah Dhal	1	NA	NA	NA	NA	NA	1	NA	NA	NA	NA	With someone	2	No children
635	Kelantan	East Coast	Yes	Male	Urban	28	Malay	3 meals per day	3 Meals	Once or twice a day	1 Dish of Rice / Noodles with other food in the plate not mixed +/- Beverage	1 Dish of Rice / Noodles mixed with other food in the plate +/- Beverage	1 Dish of Rice / Noodles mixed with other food in the plate ( incl Rice Porridge or Instant Noodles) +/- Beverage	1 Dish of Roti Canai / Thosai / Chapati mixed with curry +/- Beverage	1 Dish of Rice / Noodles with shared dished (Including lazy Suzan) +/- Beverage	Sweet / Savory Snacks (Biscuits, Chocolates, Candies, Chips, Nuts) +/- Beverage	Sweet / Savory Snacks (Biscuits, Chocolates, Candies, Chips, Nuts) +/- Beverage	19	2	21	Presence of intake 1	At home	My place	Cooked by friend / family	Cooked at home (by you, friend or family)	Lunch	1500	30	Nasi putih	Air suam	NA	NA	NA	NA	Ayam, telur	1	NA	NA	NA	NA	NA	NA	NA	NA	NA	NA	Alone	Eating alone	Eating alone
1537	Sarawak	East Malaysia	Yes	Female	SubUrban	21	Non-Malay Bumiputra	2 meals per day	1 or 2 Meal(s)	Never	1 Dish of Rice / Noodles with other food in the plate not mixed +/- Beverage	NA	1 Dish of Rice / Noodles with other food in the plate not mixed +/- beverage	1 Dish of Rice / Noodles with other food in the plate not mixed +/- Beverage	NA	NA	Only Beverage	6	14	20	Presence of intake 1	Outside	In the office	Delivery & brought from outside	Food court	Lunch	1200	60	Nasi	Chicken	Teh	NA	NA	NA	Nasi Tomatoes	1	Ayam Goreng	1	Teh O Limau	NA	NA	NA	NA	NA	NA	NA	With someone	3	No children
148	Selangor	Central	Yes	Female	Urban	24	Chinese	3 meals per day	3 Meals	Once or twice a day	All day Breakfast with Sausage and Eggs +/- Beverage	Sandwich / Burger +/- Beverage	Sandwich / Burger / Savoury Patries +/- Beverage	1 Dish of Rice / Noodles with other food in the plate not mixed +/- Beverage	Sandwich / Burger / Savoury Patries +/- Beverage	Sweet / Savory Snacks (Biscuits, Chocolates, Candies, Chips, Nuts) +/- Beverage	Sweet / Savory Snacks (Biscuits, Chocolates, Candies, Chips, Nuts) +/- Beverage	6	15	21	Presence of intake 1	Outside	Friend's place	Delivery & brought from outside	Restaurant	Brunch	1300	20	Rice	Roaster Chicken	Coffee	NA	NA	NA	NA	1	Breast meat	NA	Condensed milk	1	NA	NA	NA	NA	NA	NA	With someone	3	No children
1483	Perak	Central	Yes	Male	SubUrban	21	Malay	2 meals per day	1 or 2 Meal(s)	Once or twice a day	1 Dish of Rice / Noodles mixed with other food in the plate +/- Beverage	1 Dish of Rice / Noodles mixed with other food in the plate +/- Beverage	1 Dish of Rice / Noodles mixed with other food in the plate ( incl Rice Porridge or Instant Noodles) +/- Beverage	1 Dish of Rice / Noodles with other food in the plate not mixed +/- Beverage	Sandwich / Burger / Savoury Patries +/- Beverage	Local/Western Pastries (Kuih Muih, Cakes, Pastries, Sandwich) +/- Beverage	Local/Western Pastries (Kuih Muih, Cakes, Pastries, Sandwich) +/- Beverage	11	12	23	Presence of intake 1	Outside	In a restaurant	Delivery & brought from outside	Mamak, nasi kandar	Lunch	1200	60	mee goreng	the AIs	NA	NA	NA	NA	ayam	1	NA	1	NA	NA	NA	NA	NA	NA	NA	NA	With someone	2	No children
1461	Sarawak	East Malaysia	Yes	Male	SubUrban	21	Malay	3 meals per day	3 Meals	Once or twice a day	Small items (Nuts, Fruits,Kuih-Muih,etc)+/- Beverage	Small items (Nuts, Fruits,Kuih-Muih,etc)+/- Beverage	1 Dish of Rice / Noodles with other food in the plate not mixed +/- beverage	1 Dish of Rice / Noodles with other food in the plate not mixed +/- Beverage	Sandwich / Burger / Savoury Patries +/- Beverage	Local/Western Pastries (Kuih Muih, Cakes, Pastries, Sandwich) +/- Beverage	Local/Western Pastries (Kuih Muih, Cakes, Pastries, Sandwich) +/- Beverage	14	7	21	Presence of intake 1	Outside	In a restaurant	Delivery & brought from outside	Fast - Food	Brunch	1200	60	McD	Coca Cola	NA	NA	NA	NA	McChicken set	1	NA	1	NA	NA	NA	NA	NA	NA	NA	NA	With someone	4	No children
1314	Sabah	East Malaysia	Yes	Male	SubUrban	21	Chinese	3 meals per day	3 Meals	Once or twice a day	1 Dish of Roti Canai / Thosai / Chapati mixed with curry +/- Beverage	NA	1 Dish of Rice / Noodles with other food in the plate not mixed +/- beverage	1 Dish of Rice / Noodles with shared dished (Including lazy Suzan) +/- Beverage	1 Dish of Roti Canai / Thosai / Chapati mixed with curry +/- Beverage	Fruits / Hot or Cold Dessert +/- Beverage	Only Beverage	6	14	20	Presence of intake 1	At home	My place	Cooked by friend / family	Cooked at home (by you, friend or family)	Brunch	1100	60	mee soup	plain water	NA	NA	NA	NA	NA	1	NA	1	NA	NA	NA	NA	NA	NA	NA	NA	Alone	Eating alone	Eating alone
17	Kuala Lumpur	Central	Yes	Female	Urban	23	Chinese	2 meals per day	1 or 2 Meal(s)	Never	Cereals with Milk +/- Beverage	All day Breakfast with Sausage and Eggs +/- Beverage	Sandwich / Burger / Savoury Patries +/- Beverage	1 Dish of Rice / Noodles with shared dished (Including lazy Suzan) +/- Beverage	NA	NA	Local/Western Pastries (Kuih Muih, Cakes, Pastries, Sandwich) +/- Beverage	12	2	14	Presence of intake 1	Outside	In the office	Delivery & brought from outside	Hawkers, stalls, street food	Lunch	1300	60	Currypuff	Lemon water	NA	NA	NA	NA	Chicken	1	NA	1	NA	NA	NA	NA	NA	NA	NA	NA	With someone	2	No children
155	Selangor	Central	Yes	Female	Urban	18	Chinese	3 meals per day	3 Meals	Once or twice a day	All day Breakfast with Sausage and Eggs +/- Beverage	Sandwich / Burger +/- Beverage	1 Dish of Rice / Noodles with other food in the plate not mixed +/- beverage	1 Dish of Rice / Noodles with shared dished (Including lazy Suzan) +/- Beverage	Small items (Nuts,Fruits,Kuih-Muih,etc) +/- Beverage	Sweet / Savory Snacks (Biscuits, Chocolates, Candies, Chips, Nuts) +/- Beverage	Local/Western Pastries (Kuih Muih, Cakes, Pastries, Sandwich) +/- Beverage	14	7	21	Presence of intake 1	At home	My place	Delivery & brought from outside	Convenience store, supermarket, pasar mini	Brunch	1100	15	Nasi lemak	Water	NA	NA	NA	NA	Fried chicken, egg	NA	NA	6	NA	NA	NA	NA	NA	NA	NA	NA	Alone	Eating alone	Eating alone
332	Sabah	East Malaysia	Yes	Female	Rural	24	Non-Malay Bumiputra	3 meals per day	3 Meals	Once or twice a day	1 Dish of Rice / Noodles mixed with other food in the plate +/- Beverage	Only Beverage	1 Dish of Rice / Noodles with other food in the plate not mixed +/- beverage	1 Dish of Rice / Noodles with shared dished (Including lazy Suzan) +/- Beverage	Only Beverage	Sweet / Savory Snacks (Biscuits, Chocolates, Candies, Chips, Nuts) +/- Beverage	Only Beverage	7	14	21	Presence of intake 1	Outside	Friend's place	Delivery & brought from outside	Hawkers, stalls, street food	Lunch	1220	40	Rice	Fried Fish	Spinach	Insntant mee	NA	NA	NA	1.5	NA	NA	NA	1	chicken	0.67	NA	NA	NA	NA	With someone	1	No children
678	Kelantan	East Coast	Yes	Female	Urban	21	Malay	2 meals per day	1 or 2 Meal(s)	Once or twice a day	NA	1 Dish of Rice / Noodles with shared dishes ( including lazy Suzan) +/- Beverage	NA	Western Structure (Starter+/- Main Course+/-Desseert +/- Beverage	NA	Only Beverage	NA	14	8	22	Presence of intake 1	At home	My place	Cooked by friend / family	Cooked at home (by you, friend or family)	Lunch	1400	35	Mixed Rice	Fruits	Water	NA	NA	NA	NA	0.5	NA	NA	NA	3	NA	NA	NA	NA	NA	NA	With someone	4	2
636	Kelantan	East Coast	Yes	Male	Urban	31	Malay	2 meals per day	1 or 2 Meal(s)	Once or twice a day	1 Dish of Rice / Noodles mixed with other food in the plate +/- Beverage	NA	1 Dish of Rice / Noodles with other food in the plate not mixed +/- beverage	1 Dish of Rice / Noodles mixed with other food in the plate ( incl. Rice Porridge or Instant Noodles) +/- Beverage	NA	NA	Rice / Roti Canai / Noodles +/- Beverage	7	7	14	Presence of intake 1	Outside	In a restaurant	Delivery & brought from outside	Fast - Food	Tea time	1600	20	Burger	7 up	NA	NA	NA	NA	NA	1	NA	NA	NA	NA	NA	NA	NA	NA	NA	NA	Alone	Eating alone	Eating alone
4	Selangor	Central	Yes	Male	Urban	22	Indian	2 meals per day	1 or 2 Meal(s)	Once or twice a day	1 Dish of Rice / Noodles mixed with other food in the plate +/- Beverage	1 Dish of Rice / Noodles with other food in the plate not mixed +/- Beverage	1 Dish of Rice / Noodles with other food in the plate not mixed +/- beverage	1 Dish of Rice / Noodles with shared dished (Including lazy Suzan) +/- Beverage	Small items (Nuts,Fruits,Kuih-Muih,etc) +/- Beverage	Sweet / Savory Snacks (Biscuits, Chocolates, Candies, Chips, Nuts) +/- Beverage	Only Beverage	4	10	14	Presence of intake 1	Outside	In a restaurant	Delivery & brought from outside	Restaurant	Lunch	1400	60	Pork Noodles	Chinese Tea	NA	NA	NA	NA	NA	1	NA	1	NA	NA	NA	NA	NA	NA	NA	NA	With someone	5	No children
1229	Penang	North	Yes	Male	Urban	35	Malay	2 meals per day	1 or 2 Meal(s)	Once or twice a day	1 Dish of Rice / Noodles with other food in the plate not mixed +/- Beverage	1 Dish of Rice / Noodles with other food in the plate not mixed +/- Beverage	1 Dish of Rice / Noodles with other food in the plate not mixed +/- beverage	1 Dish of Rice / Noodles with shared dished (Including lazy Suzan) +/- Beverage	Sandwich / Burger / Savoury Patries +/- Beverage	Rice / Roti Canai / Noodles +/- Beverage	Local/Western Pastries (Kuih Muih, Cakes, Pastries, Sandwich) +/- Beverage	13	7	20	Presence of intake 1	At home	My place	Cooked by friend / family	Cooked at home (by you, friend or family)	Lunch	1300	40	noodles	coffee	NA	NA	NA	NA	NA	1	NA	No Intake	NA	NA	NA	NA	NA	NA	NA	NA	Alone	Eating alone	Eating alone
611	Kelantan	East Coast	Yes	Female	SubUrban	34	Malay	2 meals per day	1 or 2 Meal(s)	Once or twice a day	NA	1 Dish of Rice / Noodles mixed with other food in the plate +/- Beverage	NA	1 Dish of Rice / Noodles with other food in the plate not mixed +/- Beverage	Only Beverage	Only Beverage	Rice / Roti Canai / Noodles +/- Beverage	7	14	21	Presence of intake 1	Outside	In a restaurant	Delivery & brought from outside	Fast - Food	Lunch	1230	60	NA	NA	NA	Fried Chicken	Biscuits	Coke	NA	NA	NA	1	NA	NA	NA	1	NA	1	NA	2	With someone	1	No children
618	Kuala Lumpur	Central	Yes	Female	Urban	34	Indian	2 meals per day	1 or 2 Meal(s)	Once or twice a day	Only Beverage	NA	1 Dish of Rice / Noodles with other food in the plate not mixed +/- beverage	1 Dish of Rice / Noodles with shared dished (Including lazy Suzan) +/- Beverage	Sandwich / Burger / Savoury Patries +/- Beverage	NA	NA	17	11	28	Presence of intake 1	Outside	Friend's place	Delivery & brought from outside	Mamak, nasi kandar	Lunch	1400	60	Rice	Fried Chicken Wings	Papadom	NA	NA	NA	NA	1	NA	1	NA	3	NA	NA	NA	NA	NA	NA	With someone	2	No children
1885	Terengganu	East Coast	Yes	Female	Urban	26	Malay	2 meals per day	1 or 2 Meal(s)	Once or twice a day	1 Dish of Rice / Noodles mixed with other food in the plate +/- Beverage	1 Dish of Rice / Noodles with other food in the plate not mixed +/- Beverage	1 Dish of Rice / Noodles with other food in the plate not mixed +/- beverage	1 Dish of Rice / Noodles mixed with other food in the plate ( incl. Rice Porridge or Instant Noodles) +/- Beverage	1 Dish of Rice / Noodles mixed with other food in the plate ( incl. Rice Porridge or Instant Noodles) +/- Beverage	Sweet / Savory Snacks (Biscuits, Chocolates, Candies, Chips, Nuts) +/- Beverage	Local/Western Pastries (Kuih Muih, Cakes, Pastries, Sandwich) +/- Beverage	7	7	14	Presence of intake 1	Outside	In a restaurant	Delivery & brought from outside	Food court	Brunch	1150	15	nasi putih	ayam gulai	internal organ goreng	NA	NA	NA	NA	2 scoops	peha	1 ekor	NA	3 tbsp	NA	NA	NA	NA	NA	NA	Alone	Eating alone	Eating alone
1906	Selangor	Central	Yes	Female	Rural	23	Malay	3 meals per day	3 Meals	Once or twice a day	All day Breakfast with Sausage and Eggs +/- Beverage	NA	1 Dish of Rice / Noodles with other food in the plate not mixed +/- beverage	1 Dish of Rice / Noodles with other food in the plate not mixed +/- Beverage	Soup +/- Beverage	Sweet / Savory Snacks (Biscuits, Chocolates, Candies, Chips, Nuts) +/- Beverage	NA	13	7	20	Presence of intake 1	Outside	In a restaurant	Delivery & brought from outside	Cooked at home (by you, friend or family)	Lunch	1130	15	Nasi Putih Ayam masak Merah	NA	NA	NA	NA	NA	Aya	1	NA	1 owl	NA	NA	NA	NA	NA	NA	NA	NA	With someone	2	No children
751	Kedah	North	Yes	Female	Urban	26	Malay	2 meals per day	1 or 2 Meal(s)	Once or twice a day	Cereals with Milk +/- Beverage	1 Dish of Rice / Noodles mixed with other food in the plate +/- Beverage	Buffet +/- Beverage	1 Dish of Rice / Noodles mixed with other food in the plate ( incl. Rice Porridge or Instant Noodles) +/- Beverage	Only Beverage	Fruits / Hot or Cold Dessert +/- Beverage	Local/Western Pastries (Kuih Muih, Cakes, Pastries, Sandwich) +/- Beverage	10	3	13	Presence of intake 1	At home	My place	Cooked by you	Cooked at home (by you, friend or family)	Lunch	1440	25	Rice	NA	NA	Chicken	Carrot	NA	NA	1	NA	NA	NA	NA	NA	1	NA	1	NA	NA	Alone	Eating alone	Eating alone
26	Selangor	Central	Yes	Male	Urban	36	Indian	2 meals per day	1 or 2 Meal(s)	Once or twice a day	Cereals with Milk +/- Beverage	1 Dish of Rice / Noodles with other food in the plate not mixed +/- Beverage	Buffet +/- Beverage	Buffet +/- Beverage	1 Dish of Roti Canai / Thosai / Chapati mixed with curry +/- Beverage	Rice / Roti Canai / Noodles +/- Beverage	Fruits / Hot or Cold Dessert +/- Beverage	7	7	14	Presence of intake 1	Outside	My place	Delivery & brought from outside	Hawkers, stalls, street food	Lunch	1230	60	Chicken rice	Chinese Team	NA	NA	NA	NA	NA	1	NA	1	NA	NA	NA	NA	NA	NA	NA	NA	Alone	Eating alone	Eating alone
468	Melaka	South	Yes	Female	Urban	35	Malay	2 meals per day	1 or 2 Meal(s)	Once or twice a day	NA	NA	1 Dish of Rice / Noodles with shared dishes (Including lazy Suzan) +/- Beverage	1 Dish of Rice / Noodles with shared dished (Including lazy Suzan) +/- Beverage	NA	NA	Local/Western Pastries (Kuih Muih, Cakes, Pastries, Sandwich) +/- Beverage	20	1	21	Presence of intake 1	At home	My place	Cooked by you	Cooked at home (by you, friend or family)	Lunch	1300	15	Nasi Putih	Sup Ayam	NA	NA	NA	NA	NA	1	NA	1	NA	NA	NA	NA	NA	NA	NA	NA	Alone	Eating alone	Eating alone
30	Selangor	Central	Yes	Male	Urban	23	Indian	2 meals per day	1 or 2 Meal(s)	Once or twice a day	1 Dish of Rice / Noodles mixed with other food in the plate +/- Beverage	1 Dish of Rice / Noodles with other food in the plate not mixed +/- Beverage	1 Dish of Rice / Noodles with shared dishes (Including lazy Suzan) +/- Beverage	Western Structure (Starter+/- Main Course+/-Desseert +/- Beverage	1 Dish of Roti Canai / Thosai / Chapati mixed with curry +/- Beverage	NA	Only Beverage	4	10	14	Presence of intake 1	Outside	Friend's place	Delivery & brought from outside	Restaurant	Lunch	1400	60	Pork fried rice	Water	NA	NA	NA	NA	NA	1	NA	1	NA	NA	NA	NA	NA	NA	NA	NA	With someone	2	No children
382	Selangor	Central	Yes	Male	Urban	38	Malay	3 meals per day	3 Meals	Once or twice a day	NA	NA	NA	NA	NA	NA	NA	6	15	21	Presence of intake 1	Outside	In a restaurant	Delivery & brought from outside	Fast - Food	Lunch	1130	30	McDonald ayam goreng	Fries	Coke	NA	NA	NA	NA	2 pieces	Large	300 ml	Large	1	NA	NA	NA	NA	NA	NA	With someone	2	No children
931	Kuala Lumpur	Central	Yes	Female	Urban	21	Chinese	3 meals per day	3 Meals	Never	1 Dish of Rice / Noodles mixed with other food in the plate +/- Beverage	1 Dish of Rice / Noodles with other food in the plate not mixed +/- Beverage	1 Dish of Rice / Noodles with other food in the plate not mixed +/- beverage	1 Dish of Rice / Noodles with other food in the plate not mixed +/- Beverage	Small items (Nuts,Fruits,Kuih-Muih,etc) +/- Beverage	Local/Western Pastries (Kuih Muih, Cakes, Pastries, Sandwich) +/- Beverage	Local/Western Pastries (Kuih Muih, Cakes, Pastries, Sandwich) +/- Beverage	15	6	21	Presence of intake 1	Outside	In a restaurant	Delivery & brought from outside	Restaurant	Brunch	1100	60	Fish Paste Yee Mee	Herbal tea	NA	NA	NA	NA	Fish Paste, green vege, eggs, pork	1	NA	1	NA	NA	NA	NA	NA	NA	NA	NA	With someone	2	No children
212	Johor	South	Yes	Female	SubUrban	48	Malay	2 meals per day	1 or 2 Meal(s)	Once or twice a day	NA	1 Dish of Rice / Noodles mixed with other food in the plate +/- Beverage	NA	1 Dish of Rice / Noodles mixed with other food in the plate ( incl. Rice Porridge or Instant Noodles) +/- Beverage	NA	Local/Western Pastries (Kuih Muih, Cakes, Pastries, Sandwich) +/- Beverage	NA	1	13	14	Presence of intake 1	Outside	In a restaurant	Delivery & brought from outside	Restaurant	Brunch	1130	30	Nasi putih	Sotong	Sayur	NA	NA	NA	NA	1	NA	NA	kacang buncis	1	NA	NA	NA	NA	NA	NA	With someone	2	No children
229	Terengganu	East Coast	Yes	Male	Rural	18	Malay	2 meals per day	1 or 2 Meal(s)	Once or twice a day	Only Beverage	NA	1 Dish of Rice / Noodles with other food in the plate not mixed +/- beverage	Western Structure (Starter+/- Main Course+/-Desseert +/- Beverage	Only Beverage	NA	NA	4	11	15	Presence of intake 1	At home	My place	Delivery & brought from outside	Hawkers, stalls, street food	Brunch	1300	20	Nasi Putih	Ayam Goreng	NA	NA	NA	NA	NA	3	Wing and Breast	3 pieces	NA	NA	NA	NA	NA	NA	NA	NA	With someone	1	No children
453	N. Sembilan	South	Yes	Male	SubUrban	46	Malay	2 meals per day	1 or 2 Meal(s)	Once or twice a day	1 Dish of Rice / Noodles with other food in the plate not mixed +/- Beverage	1 Dish of Rice / Noodles with other food in the plate not mixed +/- Beverage	1 Dish of Rice / Noodles with other food in the plate not mixed +/- beverage	1 Dish of Rice / Noodles with shared dished (Including lazy Suzan) +/- Beverage	NA	Sweet / Savory Snacks (Biscuits, Chocolates, Candies, Chips, Nuts) +/- Beverage	Local/Western Pastries (Kuih Muih, Cakes, Pastries, Sandwich) +/- Beverage	4	18	22	Presence of intake 1	Outside	In a restaurant	Delivery & brought from outside	Food court	Brunch	1200	30	Nasi	Sup Kambing	Nescafe	NA	NA	NA	NA	1	NA	1 plate	NA	300ml	NA	NA	NA	NA	NA	NA	With someone	3	No children
140	Kuala Lumpur	Central	Yes	Male	Urban	18	Chinese	4 meals per day	4 Meals or more	Once or twice a day	1 Dish of Rice / Noodles with other food in the plate not mixed +/- Beverage	Sandwich / Burger +/- Beverage	NA	1 Dish of Rice / Noodles with shared dished (Including lazy Suzan) +/- Beverage	NA	NA	Fruits / Hot or Cold Dessert +/- Beverage	8	20	28	Presence of intake 1	At home	My place	Delivery & brought from outside	Mamak, nasi kandar	Lunch	1400	10	Maggi Goreng	Milo Ice	NA	NA	NA	NA	Fried chicken drumstick	1	NA	NA	NA	NA	NA	NA	NA	NA	NA	NA	Alone	Eating alone	Eating alone
1913	Kelantan	East Coast	Yes	Female	Urban	26	Malay	3 meals per day	3 Meals	Once or twice a day	1 Dish of Roti Canai / Thosai / Chapati mixed with curry +/- Beverage	NA	Buffet +/- Beverage	Sandwich / Burger / Savoury Patries +/- Beverage	1 Dish of Rice / Noodles with other food in the plate not mixed +/- Beverage	NA	NA	12	12	24	Presence of intake 1	Outside	In a restaurant	Delivery & brought from outside	Cooked at home (by you, friend or family)	Brunch	1100	30	Porridge	NA	NA	NA	NA	NA	Rice	1	NA	NA	NA	NA	NA	NA	NA	NA	NA	NA	With someone	2	No children
612	Melaka	South	Yes	Male	SubUrban	42	Malay	2 meals per day	1 or 2 Meal(s)	Once or twice a day	1 Dish of Rice / Noodles mixed with other food in the plate +/- Beverage	NA	1 Dish of Rice / Noodles with other food in the plate not mixed +/- beverage	1 Dish of Rice / Noodles with other food in the plate not mixed +/- Beverage	Sandwich / Burger / Savoury Patries +/- Beverage	NA	Only Beverage	4	7	11	Presence of intake 1	Outside	In a restaurant	Delivery & brought from outside	Restaurant	Lunch	1300	60	Nasi Campur	NA	NA	NA	NA	NA	Ayam goreng, sayur campur	1	NA	NA	NA	NA	NA	NA	NA	NA	NA	NA	With someone	1	No children
342	Sabah	East Malaysia	Yes	Female	Rural	21	Non-Malay Bumiputra	2 meals per day	1 or 2 Meal(s)	Once or twice a day	Cereals with Milk +/- Beverage	1 Dish of Rice / Noodles mixed with other food in the plate +/- Beverage	Buffet +/- Beverage	Sandwich / Burger / Savoury Patries +/- Beverage	1 Dish of Rice / Noodles mixed with other food in the plate ( incl. Rice Porridge or Instant Noodles) +/- Beverage	Local/Western Pastries (Kuih Muih, Cakes, Pastries, Sandwich) +/- Beverage	Only Beverage	5	7	12	Presence of intake 1	Outside	Friend's place	Delivery & brought from outside	Restaurant	Lunch	1230	30	Nasi Goreng	Ayam Goreng	NA	NA	NA	NA	NA	2	NA	NA	NA	NA	NA	NA	NA	NA	NA	NA	Alone	Eating alone	Eating alone
1903	Kuala Lumpur	Central	Yes	Male	SubUrban	26	Malay	3 meals per day	3 Meals	Once or twice a day	1 Dish of Rice / Noodles with other food in the plate not mixed +/- Beverage	1 Dish of Rice / Noodles with other food in the plate not mixed +/- Beverage	1 Dish of Rice / Noodles with other food in the plate not mixed +/- beverage	1 Dish of Rice / Noodles with shared dished (Including lazy Suzan) +/- Beverage	NA	Local/Western Pastries (Kuih Muih, Cakes, Pastries, Sandwich) +/- Beverage	Local/Western Pastries (Kuih Muih, Cakes, Pastries, Sandwich) +/- Beverage	7	14	21	Presence of intake 1	Outside	On the go	Delivery & brought from outside	Restaurant	Lunch	1230	30	nasi	terung beladu	siput senduk	NA	NA	NA	NA	1 plate	NA	2 pc	NA	8 biji	NA	NA	NA	NA	NA	NA	With someone	1	No children
219	Penang	North	Yes	Female	Urban	25	Malay	2 meals per day	1 or 2 Meal(s)	3 - 4 times a day	Cereals with Milk +/- Beverage	NA	1 Dish of Rice / Noodles with other food in the plate not mixed +/- beverage	1 Dish of Rice / Noodles with other food in the plate not mixed +/- Beverage	1 Dish of Rice / Noodles mixed with other food in the plate ( incl. Rice Porridge or Instant Noodles) +/- Beverage	Sweet / Savory Snacks (Biscuits, Chocolates, Candies, Chips, Nuts) +/- Beverage	Fruits / Hot or Cold Dessert +/- Beverage	21	3	24	Presence of intake 1	Outside	In a restaurant	Delivery & brought from outside	Restaurant	Lunch	1245	30	Quarter Roast Chicken	Scones	Teh O Ais Limau	Lepat Pisang	Plain Water	NA	Breast	1	Jam and cream	5 pieces	NA	1	NA	1	NA	2	NA	NA	With someone	2	No children
362	Kelantan	East Coast	Yes	Female	Urban	32	Malay	3 meals per day	3 Meals	Once or twice a day	Breakfast with Toast +/- Beverage	NA	1 Dish of Rice / Noodles with other food in the plate not mixed +/- beverage	1 Dish of Rice / Noodles with other food in the plate not mixed +/- Beverage	NA	Sweet / Savory Snacks (Biscuits, Chocolates, Candies, Chips, Nuts) +/- Beverage	Only Beverage	14	7	21	Presence of intake 1	Outside	Friend's place	Delivery & brought from outside	Food court	Brunch	1200	20	Nasi putih	Ayam	Milo ais	NA	NA	NA	NA	1 plate	Piece	NA	Glass	1	NA	NA	NA	NA	NA	NA	Alone	Eating alone	Eating alone
44	Kuala Lumpur	Central	Yes	Female	Urban	21	Malay	3 meals per day	3 Meals	Never	NA	1 Dish of Rice / Noodles mixed with other food in the plate +/- Beverage	Buffet +/- Beverage	Soup +/- Beverage	1 Dish of Rice / Noodles mixed with other food in the plate ( incl. Rice Porridge or Instant Noodles) +/- Beverage	Fruits / Hot or Cold Dessert +/- Beverage	Only Beverage	20	1	21	Presence of intake 1	Outside	My place	Delivery & brought from outside	Food court	Lunch	1200	5	Nasi putih	Ayam Rendang	Sambal Belacan	NA	NA	NA	NA	1	NA	NA	NA	NA	NA	NA	NA	NA	NA	NA	With someone	1	No children
3	Selangor	Central	Yes	Female	Urban	30	Malay	2 meals per day	1 or 2 Meal(s)	Never	1 Dish of Rice / Noodles with other food in the plate not mixed +/- Beverage	1 Dish of Rice / Noodles with other food in the plate not mixed +/- Beverage	1 Dish of Rice / Noodles mixed with other food in the plate ( incl Rice Porridge or Instant Noodles) +/- Beverage	1 Dish of Rice / Noodles mixed with other food in the plate ( incl. Rice Porridge or Instant Noodles) +/- Beverage	Only Beverage	NA	NA	2	12	14	Presence of intake 1	Outside	My place	Delivery & brought from outside	Hawkers, stalls, street food	Brunch	1200	15	Nasi berlauk	Nescafe	NA	NA	NA	NA	Ayam kari	1	Gula	NA	NA	NA	NA	NA	NA	NA	NA	NA	With someone	No other adults	1
8	Selangor	Central	Yes	Male	SubUrban	25	Indian	3 meals per day	3 Meals	3 - 4 times a day	1 Dish of Roti Canai / Thosai / Chapati mixed with curry +/- Beverage	NA	1 Dish of Rice / Noodles with other food in the plate not mixed +/- beverage	1 Dish of Rice / Noodles with other food in the plate not mixed +/- Beverage	1 Dish of Rice / Noodles with other food in the plate not mixed +/- Beverage	NA	NA	15	6	21	Presence of intake 1	Outside	In a restaurant	Delivery & brought from outside	Mamak, nasi kandar	Lunch	1600	30	Mixed Rice	Water	NA	NA	NA	NA	chicken	1	NA	1	NA	NA	NA	NA	NA	NA	NA	NA	Alone	Eating alone	Eating alone
13	Selangor	Central	Yes	Male	Urban	32	Indian	2 meals per day	1 or 2 Meal(s)	3 - 4 times a day	1 Dish of Roti Canai / Thosai / Chapati mixed with curry +/- Beverage	1 Dish of Rice / Noodles mixed with other food in the plate +/- Beverage	Buffet +/- Beverage	1 Dish of Rice / Noodles with shared dished (Including lazy Suzan) +/- Beverage	1 Dish of Rice / Noodles mixed with other food in the plate ( incl. Rice Porridge or Instant Noodles) +/- Beverage	Sweet / Savory Snacks (Biscuits, Chocolates, Candies, Chips, Nuts) +/- Beverage	Fruits / Hot or Cold Dessert +/- Beverage	17	4	21	Presence of intake 1	At home	My place	Cooked by friend / family	Cooked at home (by you, friend or family)	Lunch	1200	60	Rice	Water	Prawn sambal	NA	NA	NA	NA	1	NA	1	NA	1	NA	NA	NA	NA	NA	NA	Alone	Eating alone	Eating alone
173	Johor	South	Yes	Female	Urban	22	Malay	2 meals per day	1 or 2 Meal(s)	Once or twice a day	NA	NA	1 Dish of Rice / Noodles mixed with other food in the plate ( incl Rice Porridge or Instant Noodles) +/- Beverage	1 Dish of Rice / Noodles mixed with other food in the plate ( incl. Rice Porridge or Instant Noodles) +/- Beverage	NA	Sweet / Savory Snacks (Biscuits, Chocolates, Candies, Chips, Nuts) +/- Beverage	NA	3	11	14	Presence of intake 1	Outside	In the office	Delivery & brought from outside	Mamak, nasi kandar	Lunch	1200	30	Rice	NA	NA	NA	NA	NA	Fried Chicken	1	NA	1	NA	NA	NA	NA	NA	NA	NA	NA	Alone	Eating alone	Eating alone
265	Pahang	East Coast	Yes	Female	Urban	31	Malay	3 meals per day	3 Meals	Once or twice a day	1 Dish of Rice / Noodles mixed with other food in the plate +/- Beverage	Only Beverage	1 Dish of Rice / Noddles with shared (Including lazy Suzan) +/- Beverage + Fruits/Desserts	Small items (Nuts,Fruits,Kuih-Muih,etc) +/- Beverage	NA	Local/Western Pastries (Kuih Muih, Cakes, Pastries, Sandwich) +/- Beverage	Only Beverage	0	21	21	Presence of intake 1	At home	Friend's place	Cooked by friend / family	Cooked at home (by you, friend or family)	Makan makan	1230	30	Nasi briyani	Ayam masak merah	Fruit cocktail	NA	NA	NA	NA	3 scoop	NA	NA	NA	1 cup	NA	NA	NA	NA	NA	NA	With someone	10	No children
571	Sarawak	East Malaysia	Yes	Female	Urban	22	Chinese	3 meals per day	3 Meals	Once or twice a day	Small items (Nuts, Fruits,Kuih-Muih,etc)+/- Beverage	NA	1 Dish of Rice / Noodles mixed with other food in the plate ( incl Rice Porridge or Instant Noodles) +/- Beverage	1 Dish of Rice / Noodles with shared dished (Including lazy Suzan) +/- Beverage	Sandwich / Burger / Savoury Patries +/- Beverage	Sweet / Savory Snacks (Biscuits, Chocolates, Candies, Chips, Nuts) +/- Beverage	NA	8	13	21	Presence of intake 1	Outside	Friend's place	Cooked by you	Cooked at home (by you, friend or family)	Lunch	1300	40	Mee	Milo	NA	NA	NA	NA	NA	1 plate	NA	NA	NA	NA	NA	NA	NA	NA	NA	NA	Alone	Eating alone	Eating alone
153	Selangor	Central	Yes	Male	Urban	19	Chinese	3 meals per day	3 Meals	Once or twice a day	All day Breakfast with Sausage and Eggs +/- Beverage	NA	NA	Sandwich / Burger / Savoury Patries +/- Beverage	NA	Sweet / Savory Snacks (Biscuits, Chocolates, Candies, Chips, Nuts) +/- Beverage	Sweet / Savory Snacks (Biscuits, Chocolates, Candies, Chips, Nuts) +/- Beverage	19	2	21	Presence of intake 1	Outside	Friend's place	Delivery & brought from outside	Restaurant	Lunch	1300	60	Spicy Chicken Linguine	Ice Lemonade	Garlic Bread	calamari	NA	NA	chicken breast	1	NA	NA	NA	4	salted egg	1	NA	NA	NA	NA	With someone	2	No children
782	Kedah	North	Yes	Female	SubUrban	33	Malay	2 meals per day	1 or 2 Meal(s)	Once or twice a day	Only Beverage	Only Beverage	1 Dish of Rice / Noodles with other food in the plate not mixed +/- beverage	1 Dish of Rice / Noodles with other food in the plate not mixed +/- Beverage	Only Beverage	Local/Western Pastries (Kuih Muih, Cakes, Pastries, Sandwich) +/- Beverage	Only Beverage	13	1	14	Presence of intake 1	At home	My place	Cooked by you	Cooked at home (by you, friend or family)	Breakfast	800	5	Soya	NA	NA	NA	NA	NA	NA	1	NA	1	NA	NA	NA	NA	NA	NA	NA	NA	Alone	Eating alone	Eating alone
126	Johor	South	Yes	Male	Urban	24	Indian	2 meals per day	1 or 2 Meal(s)	Once or twice a day	Sandwich / Burger +/- Beverage	1 Dish of Rice / Noodles with other food in the plate not mixed +/- Beverage	1 Dish of Rice / Noodles mixed with other food in the plate ( incl Rice Porridge or Instant Noodles) +/- Beverage	1 Dish of Roti Canai / Thosai / Chapati mixed with curry +/- Beverage	Small items (Nuts,Fruits,Kuih-Muih,etc) +/- Beverage	Sweet / Savory Snacks (Biscuits, Chocolates, Candies, Chips, Nuts) +/- Beverage	Local/Western Pastries (Kuih Muih, Cakes, Pastries, Sandwich) +/- Beverage	9	5	14	Presence of intake 1	At home	My place	Cooked by you	Cooked at home (by you, friend or family)	Drink	700	5	Water	NA	NA	NA	NA	NA	Warm	1	NA	NA	NA	NA	NA	NA	NA	NA	NA	NA	Alone	Eating alone	Eating alone
138	Selangor	Central	Yes	Female	Urban	40	Chinese	2 meals per day	1 or 2 Meal(s)	Once or twice a day	1 Dish of Rice / Noodles mixed with other food in the plate +/- Beverage	1 Dish of Rice / Noodles with other food in the plate not mixed +/- Beverage	Only Beverage	1 Dish of Rice / Noodles with other food in the plate not mixed +/- Beverage + Fruits / Desserts	Soup +/- Beverage	Sweet / Savory Snacks (Biscuits, Chocolates, Candies, Chips, Nuts) +/- Beverage	Only Beverage	5	9	14	Presence of intake 1	At home	My place	Cooked by you	Cooked at home (by you, friend or family)	wake up drink	530	1	Apple Vinegar	NA	NA	NA	NA	NA	Spoons	3	NA	NA	NA	NA	NA	NA	NA	NA	NA	NA	Alone	Eating alone	Eating alone
102	Selangor	Central	Yes	Male	SubUrban	28	Indian	3 meals per day	3 Meals	Once or twice a day	All day Breakfast with Sausage and Eggs +/- Beverage	NA	1 Dish of Rice / Noodles with other food in the plate not mixed +/- beverage	1 Dish of Rice / Noodles with other food in the plate not mixed +/- Beverage	NA	Sweet / Savory Snacks (Biscuits, Chocolates, Candies, Chips, Nuts) +/- Beverage	Sweet / Savory Snacks (Biscuits, Chocolates, Candies, Chips, Nuts) +/- Beverage	3	18	21	Presence of intake 1	At home	My place	Cooked by you	Cooked at home (by you, friend or family)	Pre-breakfast	800	2	Tumeric water	NA	NA	NA	NA	NA	NA	1	NA	1/2 piece	NA	NA	NA	NA	NA	NA	NA	NA	Alone	Eating alone	Eating alone
94	Selangor	Central	Yes	Male	Urban	29	Malay	3 meals per day	3 Meals	Once or twice a day	Breakfast with Toast +/- Beverage	1 Dish of Rice / Noodles with other food in the plate not mixed +/- Beverage	1 Dish of Rice / Noodles with other food in the plate not mixed +/- Beverage + Fruits/Desserts	1 Dish of Roti Canai / Thosai / Chapati mixed with curry +/- Beverage	Only Beverage	Sweet / Savory Snacks (Biscuits, Chocolates, Candies, Chips, Nuts) +/- Beverage	Only Beverage	11	11	22	Presence of intake 1	At home	My place	Cooked by you	Cooked at home (by you, friend or family)	Snack	630	10	Plain water	NA	NA	NA	NA	NA	NA	1 glass	NA	NA	NA	NA	NA	NA	NA	NA	NA	NA	Alone	Eating alone	Eating alone
109	Selangor	Central	Yes	Male	Urban	58	Chinese	3 meals per day	3 Meals	Never	1 Dish of Rice / Noodles mixed with other food in the plate +/- Beverage	1 Dish of Rice / Noodles with other food in the plate not mixed +/- Beverage	1 Dish of Rice / Noodles with shared dishes (Including lazy Suzan) +/- Beverage	1 Dish of Rice / Noodles with shared dished (Including lazy Suzan) +/- Beverage	NA	NA	NA	14	7	21	Presence of intake 1	At home	My place	Cooked by you	Cooked at home (by you, friend or family)	Drink	630	2	Plain water	NA	NA	NA	NA	NA	NA	300ml	NA	1 bowl	NA	NA	NA	NA	NA	NA	NA	NA	Alone	Eating alone	Eating alone
232	Selangor	Central	Yes	Female	SubUrban	52	Malay	3 meals per day	3 Meals	Once or twice a day	1 Dish of Rice / Noodles mixed with other food in the plate +/- Beverage	NA	1 Dish of Rice / Noodles with other food in the plate not mixed +/- beverage	1 Dish of Rice / Noodles with other food in the plate not mixed +/- Beverage	NA	Local/Western Pastries (Kuih Muih, Cakes, Pastries, Sandwich) +/- Beverage	Local/Western Pastries (Kuih Muih, Cakes, Pastries, Sandwich) +/- Beverage	16	5	21	Presence of intake 1	At home	My place	Cooked by you	Cooked at home (by you, friend or family)	Pre breakfast	500	5	Water	NA	NA	NA	NA	NA	NA	1	NA	NA	NA	NA	NA	NA	NA	NA	NA	NA	Alone	Eating alone	Eating alone
91	Selangor	Central	Yes	Female	Urban	30	Malay	2 meals per day	1 or 2 Meal(s)	Once or twice a day	Small items (Nuts, Fruits,Kuih-Muih,etc)+/- Beverage	NA	1 Dish of Rice / Noodles with other food in the plate not mixed +/- beverage	Sandwich / Burger / Savoury Patries +/- Beverage	NA	Only Beverage	Local/Western Pastries (Kuih Muih, Cakes, Pastries, Sandwich) +/- Beverage	10	12	22	Presence of intake 1	At home	My place	Cooked by you	Cooked at home (by you, friend or family)	Minum	800	1	Plain water	NA	NA	NA	NA	NA	Small cup 250 ml	1	NA	NA	NA	NA	NA	NA	NA	NA	NA	NA	With someone	2	No children
133	Selangor	Central	Yes	Male	Urban	32	Indian	3 meals per day	3 Meals	Once or twice a day	Sandwich / Burger +/- Beverage	1 Dish of Rice / Noodles mixed with other food in the plate +/- Beverage	Buffet +/- Beverage	1 Dish of Rice / Noodles with shared dished (Including lazy Suzan) +/- Beverage	1 Dish of Roti Canai / Thosai / Chapati mixed with curry +/- Beverage	Rice / Roti Canai / Noodles +/- Beverage	Fruits / Hot or Cold Dessert +/- Beverage	12	4	16	Presence of intake 1	At home	My place	Cooked by you	Cooked at home (by you, friend or family)	Breakfast	930	1	Water	NA	NA	NA	NA	NA	NA	1	NA	NA	NA	NA	NA	NA	NA	NA	NA	NA	Alone	Eating alone	Eating alone
104	Selangor	Central	Yes	Male	Urban	26	Malay	4 meals per day	4 Meals or more	Never	1 Dish of Roti Canai / Thosai / Chapati mixed with curry +/- Beverage	1 Dish of Rice / Noodles with other food in the plate not mixed +/- Beverage	1 Dish of Rice / Noodles with other food in the plate not mixed +/- beverage	1 Dish of Rice / Noodles mixed with other food in the plate ( incl. Rice Porridge or Instant Noodles) +/- Beverage	NA	Only Beverage	NA	8	13	21	Presence of intake 1	At home	My place	Cooked by you	Cooked at home (by you, friend or family)	Pre-breakfast	600	5	Plain water	NA	NA	NA	NA	NA	Glass	1	NA	1	NA	NA	NA	NA	NA	NA	NA	NA	With someone	1	No children
768	Kedah	North	Yes	Female	Rural	40	Malay	2 meals per day	1 or 2 Meal(s)	3 - 4 times a day	Sandwich / Burger +/- Beverage	Cereals with Milk +/- Beverage	1 Dish of Rice / Noodles mixed with other food in the plate ( incl Rice Porridge or Instant Noodles) +/- Beverage	1 Dish of Rice / Noodles mixed with other food in the plate ( incl. Rice Porridge or Instant Noodles) +/- Beverage	Sandwich / Burger / Savoury Patries +/- Beverage	Fruits / Hot or Cold Dessert +/- Beverage	Local/Western Pastries (Kuih Muih, Cakes, Pastries, Sandwich) +/- Beverage	8	13	21	Presence of intake 1	At home	My place	Delivery & brought from outside	Convenience store, supermarket, pasar mini	Snack	600	5	Water	Biscuits	NA	NA	NA	NA	Warm	1	Cream cracker	NA	NA	NA	NA	NA	NA	NA	NA	NA	Alone	Eating alone	Eating alone
775	Kedah	North	Yes	Male	Urban	44	Malay	3 meals per day	3 Meals	Once or twice a day	Sandwich / Burger +/- Beverage	1 Dish of Rice / Noodles mixed with other food in the plate +/- Beverage	Sandwich / Burger / Savoury Patries +/- Beverage	1 Dish of Rice / Noodles with shared dished (Including lazy Suzan) +/- Beverage	1 Dish of Rice / Noodles with shared dished (Including lazy Suzan) +/- Beverage	Local/Western Pastries (Kuih Muih, Cakes, Pastries, Sandwich) +/- Beverage	Local/Western Pastries (Kuih Muih, Cakes, Pastries, Sandwich) +/- Beverage	10	11	21	Presence of intake 1	At home	My place	Cooked by friend / family	Cooked at home (by you, friend or family)	Breakfast	630	5	Water	NA	NA	NA	NA	NA	NA	1	NA	1	NA	NA	NA	NA	NA	NA	NA	NA	Alone	Eating alone	Eating alone
1056	Sabah	East Malaysia	Yes	Female	SubUrban	51	Non-Malay Bumiputra	3 meals per day	3 Meals	Once or twice a day	1 Dish of Rice / Noodles with other food in the plate not mixed +/- Beverage	NA	1 Dish of Rice / Noodles mixed with other food in the plate ( incl Rice Porridge or Instant Noodles) +/- Beverage	1 Dish of Rice / Noodles with other food in the plate not mixed +/- Beverage	1 Dish of Roti Canai / Thosai / Chapati mixed with curry +/- Beverage	Sweet / Savory Snacks (Biscuits, Chocolates, Candies, Chips, Nuts) +/- Beverage	Sweet / Savory Snacks (Biscuits, Chocolates, Candies, Chips, Nuts) +/- Beverage	21	0	21	Presence of intake 1	At home	My place	Cooked by you	Cooked at home (by you, friend or family)	Morning tea	630	10	Nestum	NA	NA	NA	NA	NA	Hot	1	NA	1	NA	NA	NA	NA	NA	NA	NA	NA	Alone	Eating alone	Eating alone
114	Selangor	Central	Yes	Male	Urban	28	Malay	3 meals per day	3 Meals	Never	Sandwich / Burger +/- Beverage	NA	1 Dish of Rice / Noodles with shared dishes (Including lazy Suzan) +/- Beverage	1 Dish of Rice / Noodles with shared dished (Including lazy Suzan) +/- Beverage	NA	NA	NA	14	7	21	Presence of intake 1	At home	My place	Cooked by you	Cooked at home (by you, friend or family)	Drink	700	1	Plain water	NA	NA	NA	NA	NA	NA	500ml	NA	1	NA	NA	NA	NA	NA	NA	NA	NA	Alone	Eating alone	Eating alone
93	Kuala Lumpur	Central	Yes	Male	Urban	28	Malay	3 meals per day	3 Meals	Once or twice a day	1 Dish of Roti Canai / Thosai / Chapati mixed with curry +/- Beverage	Only Beverage	1 Dish of Rice / Noodles with other food in the plate not mixed +/- beverage	1 Dish of Rice / Noodles with other food in the plate not mixed +/- Beverage	Only Beverage	NA	Only Beverage	15	10	25	Presence of intake 1	At home	My place	Cooked by you	Cooked at home (by you, friend or family)	Minum	600	2	Plain water	NA	NA	NA	NA	NA	NA	300ml	NA	300ml	NA	NA	NA	NA	NA	NA	NA	NA	Alone	Eating alone	Eating alone
694	Kedah	North	Yes	Male	Urban	38	Malay	2 meals per day	1 or 2 Meal(s)	Once or twice a day	Sandwich / Burger +/- Beverage	1 Dish of Rice / Noodles with shared dishes ( including lazy Suzan) +/- Beverage	1 Dish of Rice / Noodles mixed with other food in the plate ( incl Rice Porridge or Instant Noodles) +/- Beverage	1 Dish of Rice / Noodles mixed with other food in the plate ( incl. Rice Porridge or Instant Noodles) +/- Beverage	Sandwich / Burger / Savoury Patries +/- Beverage	Sweet / Savory Snacks (Biscuits, Chocolates, Candies, Chips, Nuts) +/- Beverage	Local/Western Pastries (Kuih Muih, Cakes, Pastries, Sandwich) +/- Beverage	8	14	22	Presence of intake 1	At home	My place	Cooked by you	Cooked at home (by you, friend or family)	Breakfast	730	5	Plain Water	NA	NA	NA	NA	NA	NA	1	NA	1	NA	NA	NA	NA	NA	NA	NA	NA	Alone	Eating alone	Eating alone
278	Pahang	East Coast	Yes	Male	Urban	31	Indian	3 meals per day	3 Meals	Never	1 Dish of Roti Canai / Thosai / Chapati mixed with curry +/- Beverage	NA	1 Dish of Rice / Noodles with shared dishes (Including lazy Suzan) +/- Beverage	Steamboat +/- Beverage	NA	NA	Only Beverage	15	6	21	Presence of intake 1	At home	My place	Cooked by friend / family	Cooked at home (by you, friend or family)	Lunch	1000	30	Roti canai	Curry gravy	Teh tarik	NA	NA	NA	NA	1	NA	No Intake	Full cream milk	1 glass	NA	NA	NA	NA	NA	NA	With someone	1	No children
1032	Selangor	Central	Yes	Male	SubUrban	55	Malay	1 meal per day	1 or 2 Meal(s)	Once or twice a day	1 Dish of Rice / Noodles with other food in the plate not mixed +/- Beverage	1 Dish of Rice / Noodles with other food in the plate not mixed +/- Beverage	1 Dish of Rice / Noodles mixed with other food in the plate ( incl Rice Porridge or Instant Noodles) +/- Beverage	1 Dish of Rice / Noodles mixed with other food in the plate ( incl. Rice Porridge or Instant Noodles) +/- Beverage	1 Dish of Rice / Noodles with other food in the plate not mixed +/- Beverage	NA	Sweet / Savory Snacks (Biscuits, Chocolates, Candies, Chips, Nuts) +/- Beverage	3	15	18	Presence of intake 1	At home	My place	Cooked by friend / family	Cooked at home (by you, friend or family)	Breakfast Tea	700	30	Biscuit	kopi	NA	NA	NA	NA	NA	2	susu	1	NA	NA	NA	NA	NA	NA	NA	NA	Alone	Eating alone	Eating alone
926	Kuala Lumpur	Central	Yes	Male	Urban	21	Chinese	3 meals per day	3 Meals	Once or twice a day	Cereals with Milk +/- Beverage	Cereals with Milk +/- Beverage	1 Dish of Rice / Noodles mixed with other food in the plate ( incl Rice Porridge or Instant Noodles) +/- Beverage	1 Dish of Rice / Noodles mixed with other food in the plate ( incl. Rice Porridge or Instant Noodles) +/- Beverage	1 Dish of Roti Canai / Thosai / Chapati mixed with curry +/- Beverage	Sweet / Savory Snacks (Biscuits, Chocolates, Candies, Chips, Nuts) +/- Beverage	Only Beverage	16	10	26	Presence of intake 1	At home	My place	Cooked by friend / family	Cooked at home (by you, friend or family)	Morning Drink	800	10	Chocolate Milk	NA	NA	NA	NA	NA	NA	1	NA	NA	NA	NA	NA	NA	NA	NA	NA	NA	Alone	Eating alone	Eating alone
568	Sarawak	East Malaysia	Yes	Male	Urban	64	Chinese	3 meals per day	3 Meals	Once or twice a day	Cereals with Milk +/- Beverage	NA	1 Dish of Rice / Noodles mixed with other food in the plate ( incl Rice Porridge or Instant Noodles) +/- Beverage	NA	Sandwich /Burger /Savoury Patries +/- Beverage + Fruits/Desserts	Local/Western Pastries (Kuih Muih, Cakes, Pastries, Sandwich) +/- Beverage	NA	7	14	21	Presence of intake 1	At home	My place	Cooked by you	Cooked at home (by you, friend or family)	Breakfast	1840	10	Soya	NA	NA	NA	NA	NA	NA	1 cup	NA	1 plate	NA	NA	NA	NA	NA	NA	NA	NA	Alone	Eating alone	Eating alone
609	Kuala Lumpur	Central	Yes	Male	Urban	37	Malay	3 meals per day	3 Meals	3 - 4 times a day	1 Dish of Roti Canai / Thosai / Chapati mixed with curry +/- Beverage	NA	1 Dish of Rice / Noodles mixed with other food in the plate ( incl Rice Porridge or Instant Noodles) +/- Beverage	1 Dish of Roti Canai / Thosai / Chapati mixed with curry +/- Beverage	Only Beverage	Sweet / Savory Snacks (Biscuits, Chocolates, Candies, Chips, Nuts) +/- Beverage	Local/Western Pastries (Kuih Muih, Cakes, Pastries, Sandwich) +/- Beverage	5	14	19	Presence of intake 1	At home	My place	Cooked by you	Cooked at home (by you, friend or family)	Breakfast	700	5	Water	NA	NA	NA	NA	NA	Warm	1	NA	NA	NA	NA	NA	NA	NA	NA	NA	NA	Alone	Eating alone	Eating alone
1295	Selangor	Central	Yes	Female	Urban	65	Chinese	3 meals per day	3 Meals	Once or twice a day	1 Dish of Rice / Noodles mixed with other food in the plate +/- Beverage	Sandwich / Burger +/- Beverage	1 Dish of Rice / Noodles mixed with other food in the plate ( incl Rice Porridge or Instant Noodles) +/- Beverage	Western Structure (Starter+/- Main Course+/-Desseert +/- Beverage	Only Beverage	NA	Only Beverage	12	9	21	Presence of intake 1	At home	My place	Cooked by you	Cooked at home (by you, friend or family)	Breakfast	700	10	coffee	NA	NA	NA	NA	NA	no sugar	1	NA	NA	NA	NA	NA	NA	NA	NA	NA	NA	Alone	Eating alone	Eating alone
796	N. Sembilan	South	Yes	Female	Urban	46	Chinese	4 meals per day	4 Meals or more	Once or twice a day	1 Dish of Rice / Noodles mixed with other food in the plate +/- Beverage	NA	1 Dish of Rice / Noodles mixed with other food in the plate ( incl Rice Porridge or Instant Noodles) +/- Beverage	1 Dish of Rice / Noodles mixed with other food in the plate ( incl. Rice Porridge or Instant Noodles) +/- Beverage	NA	Local/Western Pastries (Kuih Muih, Cakes, Pastries, Sandwich) +/- Beverage	NA	14	7	21	Presence of intake 1	At home	My place	Cooked by you	Cooked at home (by you, friend or family)	Breakfast	700	20	Nestum	NA	NA	NA	NA	NA	susu	1	NA	1	NA	NA	NA	NA	NA	NA	NA	NA	Alone	Eating alone	Eating alone
210	Johor	South	Yes	Male	Urban	28	Malay	2 meals per day	1 or 2 Meal(s)	Once or twice a day	1 Dish of Rice / Noodles mixed with other food in the plate +/- Beverage	NA	NA	1 Dish of Rice / Noodles mixed with other food in the plate ( incl. Rice Porridge or Instant Noodles) +/- Beverage	NA	Only Beverage	NA	4	10	14	Presence of intake 1	At home	My place	Cooked by friend / family	Cooked at home (by you, friend or family)	Breakfast	1100	5	Tea O	NA	NA	NA	NA	NA	Sugar	1	NA	NA	NA	NA	NA	NA	NA	NA	NA	NA	Alone	Eating alone	Eating alone
715	Kedah	North	Yes	Female	Urban	60	Chinese	3 meals per day	3 Meals	Once or twice a day	All day Breakfast with Sausage and Eggs +/- Beverage	1 Dish of Rice / Noodles mixed with other food in the plate +/- Beverage	Buffet +/- Beverage	Buffet +/- Beverage	Only Beverage	Sweet / Savory Snacks (Biscuits, Chocolates, Candies, Chips, Nuts) +/- Beverage	Local/Western Pastries (Kuih Muih, Cakes, Pastries, Sandwich) +/- Beverage	20	1	21	Presence of intake 1	At home	My place	Cooked by you	Cooked at home (by you, friend or family)	Breakfast	700	5	Air bijirin	NA	NA	NA	NA	NA	Nestum	1	NA	1	NA	NA	NA	NA	NA	NA	NA	NA	Alone	Eating alone	Eating alone
780	Kedah	North	Yes	Female	SubUrban	31	Malay	2 meals per day	1 or 2 Meal(s)	Once or twice a day	Only Beverage	Only Beverage	1 Dish of Rice / Noodles with other food in the plate not mixed +/- beverage	1 Dish of Rice / Noodles with other food in the plate not mixed +/- Beverage	Only Beverage	Local/Western Pastries (Kuih Muih, Cakes, Pastries, Sandwich) +/- Beverage	Local/Western Pastries (Kuih Muih, Cakes, Pastries, Sandwich) +/- Beverage	14	0	14	Presence of intake 1	At home	My place	Cooked by you	Cooked at home (by you, friend or family)	Breakfast	800	5	Water	NA	NA	NA	NA	NA	NA	1	NA	NA	NA	NA	NA	NA	NA	NA	NA	NA	Alone	Eating alone	Eating alone
221	Selangor	Central	Yes	Male	Urban	26	Non-Malay Bumiputra	2 meals per day	1 or 2 Meal(s)	Once or twice a day	1 Dish of Rice / Noodles with other food in the plate not mixed +/- Beverage	NA	1 Dish of Rice / Noodles with other food in the plate not mixed +/- beverage	1 Dish of Rice / Noodles with other food in the plate not mixed +/- Beverage	NA	NA	NA	0	14	14	Presence of intake 1	At home	My place	Cooked by you	Cooked at home (by you, friend or family)	Breakfast	900	1	Water	NA	NA	NA	NA	NA	NA	2	NA	NA	NA	NA	NA	NA	NA	NA	NA	NA	Alone	Eating alone	Eating alone
1113	Kedah	North	Yes	Female	Urban	62	Malay	3 meals per day	3 Meals	Once or twice a day	1 Dish of Rice / Noodles mixed with other food in the plate +/- Beverage	1 Dish of Rice / Noodles mixed with other food in the plate +/- Beverage	1 Dish of Rice / Noodles with other food in the plate not mixed +/- Beverage + Fruits/Desserts	Buffet +/- Beverage	Only Beverage	Local/Western Pastries (Kuih Muih, Cakes, Pastries, Sandwich) +/- Beverage	Local/Western Pastries (Kuih Muih, Cakes, Pastries, Sandwich) +/- Beverage	20	1	21	Presence of intake 1	At home	My place	Cooked by you	Cooked at home (by you, friend or family)	Breakfast	700	30	Nestum	NA	NA	NA	NA	NA	Cereal	1	NA	NA	NA	NA	NA	NA	NA	NA	NA	NA	Alone	Eating alone	Eating alone
891	Johor	South	Yes	Female	Urban	51	Chinese	4 meals per day	4 Meals or more	3 - 4 times a day	1 Dish of Rice / Noodles mixed with other food in the plate +/- Beverage	1 Dish of Rice / Noodles mixed with other food in the plate +/- Beverage	1 Dish of Rice / Noodles mixed with other food in the plate ( incl Rice Porridge or Instant Noodles) +/- Beverage	1 Dish of Rice / Noodles mixed with other food in the plate ( incl. Rice Porridge or Instant Noodles) +/- Beverage	Soup +/- Beverage	Sweet / Savory Snacks (Biscuits, Chocolates, Candies, Chips, Nuts) +/- Beverage	Sweet / Savory Snacks (Biscuits, Chocolates, Candies, Chips, Nuts) +/- Beverage	19	2	21	Presence of intake 1	At home	My place	Cooked by you	Cooked at home (by you, friend or family)	Breakfast	730	15	Nestum 3 in 1	NA	NA	NA	NA	NA	NA	1	NA	1	NA	NA	NA	NA	NA	NA	NA	NA	Alone	Eating alone	Eating alone
491	Melaka	South	Yes	Male	Urban	18	Malay	3 meals per day	3 Meals	Never	Only Beverage	NA	1 Dish of Rice / Noodles with shared dishes (Including lazy Suzan) +/- Beverage	1 Dish of Rice / Noodles with shared dished (Including lazy Suzan) +/- Beverage	NA	NA	NA	20	1	21	Presence of intake 1	At home	My place	Cooked by you	Cooked at home (by you, friend or family)	Breakfast	645	5	Nestum	NA	NA	NA	NA	NA	NA	1	NA	1	NA	NA	NA	NA	NA	NA	NA	NA	Alone	Eating alone	Eating alone
1111	Kedah	North	Yes	Female	Urban	21	Malay	3 meals per day	3 Meals	Once or twice a day	1 Dish of Rice / Noodles mixed with other food in the plate +/- Beverage	1 Dish of Rice / Noodles mixed with other food in the plate +/- Beverage	1 Dish of Rice / Noodles with other food in the plate not mixed +/- beverage	1 Dish of Rice / Noodles with other food in the plate not mixed +/- Beverage	1 Dish of Roti Canai / Thosai / Chapati mixed with curry +/- Beverage	Sweet / Savory Snacks (Biscuits, Chocolates, Candies, Chips, Nuts) +/- Beverage	Sweet / Savory Snacks (Biscuits, Chocolates, Candies, Chips, Nuts) +/- Beverage	5	14	19	Presence of intake 1	Outside	On the go	Delivery & brought from outside	Convenience store, supermarket, pasar mini	Breakfast	900	10	Soya	NA	NA	NA	NA	NA	Soya Bean	1	NA	1	NA	NA	NA	NA	NA	NA	NA	NA	Alone	Eating alone	Eating alone
189	Johor	South	Yes	Female	Urban	43	Indian	2 meals per day	1 or 2 Meal(s)	Once or twice a day	NA	NA	1 Dish of Rice / Noodles mixed with other food in the plate ( incl Rice Porridge or Instant Noodles) +/- Beverage	1 Dish of Rice / Noodles mixed with other food in the plate ( incl. Rice Porridge or Instant Noodles) +/- Beverage	NA	Local/Western Pastries (Kuih Muih, Cakes, Pastries, Sandwich) +/- Beverage	NA	13	1	14	Presence of intake 1	At home	My place	Cooked by you	Cooked at home (by you, friend or family)	Breakfast	600	5	Tea O	NA	NA	NA	NA	NA	NA	1	NA	1	NA	NA	NA	NA	NA	NA	NA	NA	Alone	Eating alone	Eating alone
748	Kedah	North	Yes	Male	Urban	29	Malay	2 meals per day	1 or 2 Meal(s)	Once or twice a day	Only Beverage	1 Dish of Rice / Noodles with other food in the plate not mixed +/- Beverage	1 Dish of Rice / Noodles with other food in the plate not mixed +/- beverage	1 Dish of Roti Canai / Thosai / Chapati mixed with curry +/- Beverage	Only Beverage	Local/Western Pastries (Kuih Muih, Cakes, Pastries, Sandwich) +/- Beverage	Only Beverage	14	1	15	Presence of intake 1	At home	Friend's place	Cooked by friend / family	Cooked at home (by you, friend or family)	Breakfast	900	5	Tea	NA	NA	NA	NA	NA	NA	1	NA	1	NA	NA	NA	NA	NA	NA	NA	NA	Alone	Eating alone	Eating alone
787	Kedah	North	Yes	Female	SubUrban	46	Malay	2 meals per day	1 or 2 Meal(s)	Once or twice a day	Only Beverage	Only Beverage	1 Dish of Rice / Noodles with other food in the plate not mixed +/- beverage	1 Dish of Rice / Noodles with other food in the plate not mixed +/- Beverage	Sandwich / Burger / Savoury Patries +/- Beverage	Only Beverage	Only Beverage	14	0	14	Presence of intake 1	At home	My place	Cooked by you	Cooked at home (by you, friend or family)	Breakfast	1100	5	Soya	Water	NA	NA	NA	NA	NA	1	NA	1	NA	NA	NA	NA	NA	NA	NA	NA	Alone	Eating alone	Eating alone
416	Johor	South	Yes	Male	SubUrban	45	Chinese	3 meals per day	3 Meals	Once or twice a day	Only Beverage	Breakfast with Toast +/- Beverage	1 Dish of Rice / Noodles with other food in the plate not mixed +/- beverage	1 Dish of Rice / Noodles with shared dished (Including lazy Suzan) +/- Beverage	Sandwich / Burger / Savoury Patries +/- Beverage	Sweet / Savory Snacks (Biscuits, Chocolates, Candies, Chips, Nuts) +/- Beverage	Only Beverage	5	21	26	Presence of intake 1	At home	My place	Cooked by you	Cooked at home (by you, friend or family)	Breakfast	815	3	Fibre drink	NA	NA	NA	NA	NA	NA	1	NA	NA	NA	NA	NA	NA	NA	NA	NA	NA	Alone	Eating alone	Eating alone
145	Selangor	Central	Yes	Female	Urban	18	Chinese	3 meals per day	3 Meals	Once or twice a day	All day Breakfast with Sausage and Eggs +/- Beverage	NA	1 Dish of Rice / Noodles mixed with other food in the plate ( incl Rice Porridge or Instant Noodles) +/- Beverage	1 Dish of Rice / Noodles with shared dished (Including lazy Suzan) +/- Beverage	1 Dish of Roti Canai / Thosai / Chapati mixed with curry +/- Beverage	Sweet / Savory Snacks (Biscuits, Chocolates, Candies, Chips, Nuts) +/- Beverage	Local/Western Pastries (Kuih Muih, Cakes, Pastries, Sandwich) +/- Beverage	12	9	21	Presence of intake 1	Outside	In the office	Cooked by you	Cooked at home (by you, friend or family)	Breakfast	1010	5	Herbal Life	NA	NA	NA	NA	NA	Banana	1	NA	NA	NA	NA	NA	NA	NA	NA	NA	NA	Alone	Eating alone	Eating alone
166	Johor	South	Yes	Female	Urban	40	Malay	1 meal per day	1 or 2 Meal(s)	Once or twice a day	NA	NA	1 Dish of Rice / Noodles mixed with other food in the plate ( incl Rice Porridge or Instant Noodles) +/- Beverage	NA	NA	Only Beverage	NA	7	7	14	Presence of intake 1	At home	My place	Cooked by you	Cooked at home (by you, friend or family)	Breakfast	830	5	Tea O	NA	NA	NA	NA	NA	Sugar	1	NA	NA	NA	NA	NA	NA	NA	NA	NA	NA	Alone	Eating alone	Eating alone
462	Melaka	South	Yes	Female	Urban	20	Chinese	2 meals per day	1 or 2 Meal(s)	Once or twice a day	NA	NA	1 Dish of Rice / Noodles with shared dishes (Including lazy Suzan) +/- Beverage	1 Dish of Rice / Noodles with shared dished (Including lazy Suzan) +/- Beverage	NA	Sweet / Savory Snacks (Biscuits, Chocolates, Candies, Chips, Nuts) +/- Beverage	NA	17	4	21	Presence of intake 1	At home	My place	Cooked by you	Cooked at home (by you, friend or family)	Breakfast	830	5	Milo	NA	NA	NA	NA	NA	NA	1	NA	1	NA	NA	NA	NA	NA	NA	NA	NA	Alone	Eating alone	Eating alone
1340	Perak	Central	Yes	Female	Urban	66	Chinese	3 meals per day	3 Meals	Never	1 Dish of Roti Canai / Thosai / Chapati mixed with curry +/- Beverage	1 Dish of Roti Canai / Thosai / Chapati mixed with curry +/- Beverage	1 Dish of Rice / Noodles with other food in the plate not mixed +/- beverage	1 Dish of Rice / Noodles with other food in the plate not mixed +/- Beverage	1 Dish of Rice / Noodles with other food in the plate not mixed +/- Beverage	Local/Western Pastries (Kuih Muih, Cakes, Pastries, Sandwich) +/- Beverage	Local/Western Pastries (Kuih Muih, Cakes, Pastries, Sandwich) +/- Beverage	13	8	21	Presence of intake 1	At home	My place	Cooked by you	Cooked at home (by you, friend or family)	Breakfast	600	10	Oat Drink	NA	NA	NA	NA	NA	Oat	1	NA	1	NA	NA	NA	NA	NA	NA	NA	NA	Alone	Eating alone	Eating alone
602	Sarawak	East Malaysia	Yes	Male	Urban	22	Chinese	3 meals per day	3 Meals	Never	1 Dish of Rice / Noodles with other food in the plate not mixed +/- Beverage	Only Beverage	1 Dish of Rice / Noodles mixed with other food in the plate ( incl Rice Porridge or Instant Noodles) +/- Beverage	1 Dish of Rice / Noodles with other food in the plate not mixed +/- Beverage	Sandwich / Burger / Savoury Patries +/- Beverage	Fruits / Hot or Cold Dessert +/- Beverage	Local/Western Pastries (Kuih Muih, Cakes, Pastries, Sandwich) +/- Beverage	16	5	21	Presence of intake 1	At home	My place	Cooked by you	Cooked at home (by you, friend or family)	Breakfast	730	10	Amway Nutrilite	NA	NA	NA	NA	NA	Protein	2	NA	No Intake	NA	NA	NA	NA	NA	NA	NA	NA	With someone	2	No children
373	Kelantan	East Coast	Yes	Female	Rural	22	Malay	2 meals per day	1 or 2 Meal(s)	Once or twice a day	All day Breakfast with Sausage and Eggs +/- Beverage	NA	1 Dish of Rice / Noodles with other food in the plate not mixed +/- beverage	Soup +/- Beverage	NA	Only Beverage	NA	14	0	14	Presence of intake 1	At home	My place	Cooked by you	Cooked at home (by you, friend or family)	Breakfast	1000	30	Neslo	NA	NA	NA	NA	NA	NA	1 cup	NA	No Intake	NA	NA	NA	NA	NA	NA	NA	NA	Alone	Eating alone	Eating alone
1260	Selangor	Central	Yes	Male	Urban	26	Malay	2 meals per day	1 or 2 Meal(s)	Once or twice a day	1 Dish of Rice / Noodles mixed with other food in the plate +/- Beverage	1 Dish of Rice / Noodles with other food in the plate not mixed +/- Beverage	1 Dish of Rice / Noodles with other food in the plate not mixed +/- beverage	1 Dish of Rice / Noodles with other food in the plate not mixed +/- Beverage	1 Dish of Rice / Noodles mixed with other food in the plate ( incl. Rice Porridge or Instant Noodles) +/- Beverage	Local/Western Pastries (Kuih Muih, Cakes, Pastries, Sandwich) +/- Beverage	Local/Western Pastries (Kuih Muih, Cakes, Pastries, Sandwich) +/- Beverage	18	2	20	Presence of intake 1	At home	My place	Cooked by you	Cooked at home (by you, friend or family)	Breakfast	700	5	Nescafe 3 in 1	NA	NA	NA	NA	NA	NA	1	NA	NA	NA	NA	NA	NA	NA	NA	NA	NA	Alone	Eating alone	Eating alone
984	Selangor	Central	Yes	Male	Urban	27	Malay	3 meals per day	3 Meals	Once or twice a day	1 Dish of Rice / Noodles with other food in the plate not mixed +/- Beverage	1 Dish of Rice / Noodles mixed with other food in the plate +/- Beverage	1 Dish of Rice / Noodles with other food in the plate not mixed +/- Beverage + Fruits/Desserts	1 Dish of Rice / Noodles with shared dished (Including lazy Suzan) +/- Beverage	1 Dish of Roti Canai / Thosai / Chapati mixed with curry +/- Beverage	Rice / Roti Canai / Noodles +/- Beverage	Local/Western Pastries (Kuih Muih, Cakes, Pastries, Sandwich) +/- Beverage	17	4	21	Presence of intake 1	At home	My place	Cooked by you	Cooked at home (by you, friend or family)	Morning drink	600	10	Nescafe	NA	NA	NA	NA	NA	NA	1	NA	NA	NA	NA	NA	NA	NA	NA	NA	NA	Alone	Eating alone	Eating alone
917	Pahang	East Coast	Yes	Male	SubUrban	35	Indian	3 meals per day	3 Meals	Once or twice a day	1 Dish of Rice / Noodles mixed with other food in the plate +/- Beverage	1 Dish of Rice / Noodles mixed with other food in the plate +/- Beverage	1 Dish of Rice / Noodles with other food in the plate not mixed +/- beverage	1 Dish of Rice / Noodles with shared dished (Including lazy Suzan) +/- Beverage	Sandwich / Burger / Savoury Patries +/- Beverage	Local/Western Pastries (Kuih Muih, Cakes, Pastries, Sandwich) +/- Beverage	Rice / Roti Canai / Noodles +/- Beverage	11	11	22	Presence of intake 1	At home	My place	Cooked by you	Cooked at home (by you, friend or family)	Breakfast	700	15	nescafe	NA	NA	NA	NA	NA	NA	1	NA	1	NA	NA	NA	NA	NA	NA	NA	NA	Alone	Eating alone	Eating alone
175	Johor	South	Yes	Female	Urban	29	Non-Malay Bumiputra	3 meals per day	3 Meals	Never	Breakfast with Toast +/- Beverage	NA	1 Dish of Rice / Noodles mixed with other food in the plate ( incl Rice Porridge or Instant Noodles) +/- Beverage	1 Dish of Rice / Noodles mixed with other food in the plate ( incl. Rice Porridge or Instant Noodles) +/- Beverage	NA	NA	NA	20	1	21	Presence of intake 1	At home	My place	Cooked by you	Cooked at home (by you, friend or family)	Breakfast	914	5	Nescafe	NA	NA	NA	NA	NA	NA	1	NA	NA	NA	NA	NA	NA	NA	NA	NA	NA	Alone	Eating alone	Eating alone
970	Selangor	Central	Yes	Male	Urban	22	Malay	More than 4 meals per day	4 Meals or more	Once or twice a day	1 Dish of Rice / Noodles mixed with other food in the plate +/- Beverage	1 Dish of Rice / Noodles with other food in the plate not mixed +/- Beverage	1 Dish of Rice / Noodles mixed with other food in the plate ( incl Rice Porridge or Instant Noodles) +/- Beverage	1 Dish of Rice / Noodles with other food in the plate not mixed +/- Beverage	1 Dish of Roti Canai / Thosai / Chapati mixed with curry +/- Beverage	Local/Western Pastries (Kuih Muih, Cakes, Pastries, Sandwich) +/- Beverage	Local/Western Pastries (Kuih Muih, Cakes, Pastries, Sandwich) +/- Beverage	14	14	28	Presence of intake 1	At home	My place	Cooked by you	Cooked at home (by you, friend or family)	Morning drink	630	15	Nescafe 3 in 1	NA	NA	NA	NA	NA	NA	1	NA	2	NA	NA	NA	NA	NA	NA	NA	NA	Alone	Eating alone	Eating alone
1486	Perak	Central	Yes	Female	Urban	57	Chinese	3 meals per day	3 Meals	Never	Breakfast with Toast +/- Beverage	1 Dish of Rice / Noodles with shared dishes ( including lazy Suzan) +/- Beverage	1 Dish of Rice / Noodles with other food in the plate not mixed +/- beverage	1 Dish of Rice / Noodles mixed with other food in the plate ( incl. Rice Porridge or Instant Noodles) +/- Beverage	1 Dish of Roti Canai / Thosai / Chapati mixed with curry +/- Beverage	Local/Western Pastries (Kuih Muih, Cakes, Pastries, Sandwich) +/- Beverage	Local/Western Pastries (Kuih Muih, Cakes, Pastries, Sandwich) +/- Beverage	14	7	21	Presence of intake 1	At home	My place	Cooked by you	Cooked at home (by you, friend or family)	Breakfast	830	15	Nescafe	NA	NA	NA	NA	NA	Coffee, creamer	1	NA	1	NA	NA	NA	NA	NA	NA	NA	NA	Alone	Eating alone	Eating alone
610	Selangor	Central	Yes	Male	Urban	51	Malay	3 meals per day	3 Meals	Once or twice a day	Only Beverage	NA	1 Dish of Rice / Noodles with other food in the plate not mixed +/- beverage	1 Dish of Rice / Noodles mixed with other food in the plate ( incl. Rice Porridge or Instant Noodles) +/- Beverage	Small items (Nuts,Fruits,Kuih-Muih,etc) +/- Beverage	NA	Only Beverage	14	3	17	Presence of intake 1	At home	My place	Cooked by you	Cooked at home (by you, friend or family)	Breakfast	800	60	Nescafe Ice	NA	NA	NA	NA	NA	NA	1	NA	1	NA	NA	NA	NA	NA	NA	NA	NA	Alone	Eating alone	Eating alone
1887	Terengganu	East Coast	Yes	Female	Rural	74	Malay	1 meal per day	1 or 2 Meal(s)	Once or twice a day	1 Dish of Rice / Noodles mixed with other food in the plate +/- Beverage	NA	1 Dish of Rice / Noodles with other food in the plate not mixed +/- beverage	Sandwich / Burger / Savoury Patries +/- Beverage	NA	Local/Western Pastries (Kuih Muih, Cakes, Pastries, Sandwich) +/- Beverage	NA	19	2	21	Presence of intake 1	At home	My place	Cooked by you	Cooked at home (by you, friend or family)	Breakfast	700	5	nescafe panas	NA	NA	NA	NA	NA	susu pekat, nescafe	1	NA	No Intake	NA	NA	NA	NA	NA	NA	NA	NA	Alone	Eating alone	Eating alone
1263	Selangor	Central	Yes	Female	Urban	26	Malay	2 meals per day	1 or 2 Meal(s)	Once or twice a day	1 Dish of Rice / Noodles mixed with other food in the plate +/- Beverage	1 Dish of Rice / Noodles with other food in the plate not mixed +/- Beverage	1 Dish of Rice / Noodles mixed with other food in the plate ( incl Rice Porridge or Instant Noodles) +/- Beverage	1 Dish of Rice / Noodles with other food in the plate not mixed +/- Beverage	1 Dish of Roti Canai / Thosai / Chapati mixed with curry +/- Beverage	Sweet / Savory Snacks (Biscuits, Chocolates, Candies, Chips, Nuts) +/- Beverage	Sweet / Savory Snacks (Biscuits, Chocolates, Candies, Chips, Nuts) +/- Beverage	14	7	21	Presence of intake 1	At home	My place	Cooked by you	Cooked at home (by you, friend or family)	Breakfast	800	10	Nescafe	NA	NA	NA	NA	NA	NA	1	NA	1	NA	NA	NA	NA	NA	NA	NA	NA	With someone	2	No children
1540	Sarawak	East Malaysia	Yes	Female	Urban	28	Non-Malay Bumiputra	2 meals per day	1 or 2 Meal(s)	Once or twice a day	1 Dish of Rice / Noodles with other food in the plate not mixed +/- Beverage	NA	1 Dish of Rice / Noodles with other food in the plate not mixed +/- beverage	1 Dish of Rice / Noodles with shared dished (Including lazy Suzan) +/- Beverage	Only Beverage	Sweet / Savory Snacks (Biscuits, Chocolates, Candies, Chips, Nuts) +/- Beverage	NA	6	10	16	Presence of intake 1	Outside	In the office	Cooked by you	Cooked at home (by you, friend or family)	Breakfast	900	10	Nescafe	NA	NA	NA	NA	NA	kopi	1	NA	1	NA	NA	NA	NA	NA	NA	NA	NA	Alone	Eating alone	Eating alone
270	Johor	South	Yes	Female	Urban	28	Chinese	3 meals per day	3 Meals	Once or twice a day	Cereals with Milk +/- Beverage	1 Dish of Rice / Noodles with other food in the plate not mixed +/- Beverage	1 Dish of Rice / Noodles with other food in the plate not mixed +/- beverage	1 Dish of Rice / Noodles with shared dished (Including lazy Suzan) +/- Beverage	1 Dish of Roti Canai / Thosai / Chapati mixed with curry +/- Beverage	Local/Western Pastries (Kuih Muih, Cakes, Pastries, Sandwich) +/- Beverage	Only Beverage	7	14	21	Presence of intake 1	At home	My place	Cooked by you	Cooked at home (by you, friend or family)	Breakfast	730	30	Nescafe 3 in 1	NA	NA	NA	NA	NA	NA	1 cup	NA	NA	NA	NA	NA	NA	NA	NA	NA	NA	Alone	Eating alone	Eating alone
958	Selangor	Central	Yes	Male	SubUrban	24	Malay	3 meals per day	3 Meals	3 - 4 times a day	Only Beverage	Only Beverage	1 Dish of Rice / Noodles with other food in the plate not mixed +/- beverage	Sandwich / Burger / Savoury Patries +/- Beverage	1 Dish of Rice / Noodles with shared dished (Including lazy Suzan) +/- Beverage	Only Beverage	Fruits / Hot or Cold Dessert +/- Beverage	7	12	19	Presence of intake 1	At home	My place	Cooked by you	Cooked at home (by you, friend or family)	Breakfast	700	15	Nescafe	NA	NA	NA	NA	NA	3 in 1	1	NA	1	NA	NA	NA	NA	NA	NA	NA	NA	Alone	Eating alone	Eating alone
1259	Selangor	Central	Yes	Male	SubUrban	26	Malay	3 meals per day	3 Meals	Once or twice a day	Breakfast with Toast +/- Beverage	1 Dish of Rice / Noodles with other food in the plate not mixed +/- Beverage	1 Dish of Rice / Noodles mixed with other food in the plate ( incl Rice Porridge or Instant Noodles) +/- Beverage	1 Dish of Rice / Noodles mixed with other food in the plate ( incl. Rice Porridge or Instant Noodles) +/- Beverage	1 Dish of Roti Canai / Thosai / Chapati mixed with curry +/- Beverage	Local/Western Pastries (Kuih Muih, Cakes, Pastries, Sandwich) +/- Beverage	Only Beverage	21	3	24	Presence of intake 1	At home	My place	Cooked by you	Cooked at home (by you, friend or family)	Breakfast	700	15	Nescafe 3 in 1	NA	NA	NA	NA	NA	NA	1	NA	NA	NA	NA	NA	NA	NA	NA	NA	NA	Alone	Eating alone	Eating alone
1586	Johor	South	Yes	Male	SubUrban	61	Malay	2 meals per day	1 or 2 Meal(s)	3 - 4 times a day	1 Dish of Rice / Noodles with other food in the plate not mixed +/- Beverage	1 Dish of Rice / Noodles with other food in the plate not mixed +/- Beverage	1 Dish of Rice / Noodles with other food in the plate not mixed +/- beverage	1 Dish of Rice / Noodles with other food in the plate not mixed +/- Beverage	Only Beverage	Fruits / Hot or Cold Dessert +/- Beverage	Fruits / Hot or Cold Dessert +/- Beverage	18	3	21	Presence of intake 1	At home	My place	Cooked by you	Cooked at home (by you, friend or family)	Morning kopi	700	10	Kopi	NA	NA	NA	NA	NA	Nescafe susu	1	NA	4	NA	NA	NA	NA	NA	NA	NA	NA	Alone	Eating alone	Eating alone
717	Kedah	North	Yes	Male	Urban	60	Malay	4 meals per day	4 Meals or more	Once or twice a day	1 Dish of Rice / Noodles with other food in the plate not mixed +/- Beverage	1 Dish of Roti Canai / Thosai / Chapati mixed with curry +/- Beverage	1 Dish of Rice / Noodles with other food in the plate not mixed +/- beverage	1 Dish of Rice / Noodles mixed with other food in the plate ( incl. Rice Porridge or Instant Noodles) +/- Beverage	Only Beverage	Local/Western Pastries (Kuih Muih, Cakes, Pastries, Sandwich) +/- Beverage	Only Beverage	26	3	29	Presence of intake 1	At home	My place	Cooked by friend / family	Cooked at home (by you, friend or family)	Minum pagi	700	10	Nescafe panas	NA	NA	NA	NA	NA	NA	1	NA	1	NA	NA	NA	NA	NA	NA	NA	NA	Alone	Eating alone	Eating alone
1515	Sarawak	East Malaysia	Yes	Female	SubUrban	43	Non-Malay Bumiputra	3 meals per day	3 Meals	Never	1 Dish of Rice / Noodles with other food in the plate not mixed +/- Beverage	1 Dish of Rice / Noodles with other food in the plate not mixed +/- Beverage	1 Dish of Rice / Noodles with other food in the plate not mixed +/- beverage	1 Dish of Rice / Noodles with shared dished (Including lazy Suzan) +/- Beverage	1 Dish of Rice / Noodles mixed with other food in the plate ( incl. Rice Porridge or Instant Noodles) +/- Beverage	Local/Western Pastries (Kuih Muih, Cakes, Pastries, Sandwich) +/- Beverage	Local/Western Pastries (Kuih Muih, Cakes, Pastries, Sandwich) +/- Beverage	6	14	20	Presence of intake 1	At home	My place	Cooked by you	Cooked at home (by you, friend or family)	Morning Tea	730	10	Nescafe	NA	NA	NA	NA	NA	Kopi	1	NA	1	NA	NA	NA	NA	NA	NA	NA	NA	Alone	Eating alone	Eating alone
753	Kedah	North	Yes	Male	SubUrban	56	Malay	2 meals per day	1 or 2 Meal(s)	Once or twice a day	Small items (Nuts, Fruits,Kuih-Muih,etc)+/- Beverage	Only Beverage	1 Dish of Rice / Noodles with other food in the plate not mixed +/- beverage	1 Dish of Rice / Noodles with other food in the plate not mixed +/- Beverage	Small items (Nuts,Fruits,Kuih-Muih,etc) +/- Beverage	Sweet / Savory Snacks (Biscuits, Chocolates, Candies, Chips, Nuts) +/- Beverage	Only Beverage	13	1	14	Presence of intake 1	At home	My place	Cooked by friend / family	Cooked at home (by you, friend or family)	Breakfast	600	4	Nescafe	NA	NA	NA	NA	NA	NA	1	NA	1	NA	NA	NA	NA	NA	NA	NA	NA	Alone	Eating alone	Eating alone
7	Selangor	Central	Yes	Male	SubUrban	23	Indian	3 meals per day	3 Meals	Never	Small items (Nuts, Fruits,Kuih-Muih,etc)+/- Beverage	Sandwich / Burger +/- Beverage	1 Dish of Rice / Noodles with shared dishes (Including lazy Suzan) +/- Beverage	Western Structure (Starter+/- Main Course+/-Desseert +/- Beverage	Only Beverage	Sweet / Savory Snacks (Biscuits, Chocolates, Candies, Chips, Nuts) +/- Beverage	Only Beverage	7	14	21	Presence of intake 1	At home	My place	Cooked by you	Cooked at home (by you, friend or family)	Breakfast	600	2	Nescafe	NA	NA	NA	NA	NA	NA	1	NA	1	NA	NA	NA	NA	NA	NA	NA	NA	Alone	Eating alone	Eating alone
1203	Johor	South	Yes	Female	Urban	20	Malay	2 meals per day	1 or 2 Meal(s)	3 - 4 times a day	1 Dish of Rice / Noodles with other food in the plate not mixed +/- Beverage	1 Dish of Rice / Noodles with other food in the plate not mixed +/- Beverage	1 Dish of Rice / Noodles with other food in the plate not mixed +/- beverage	1 Dish of Rice / Noodles with other food in the plate not mixed +/- Beverage	1 Dish of Roti Canai / Thosai / Chapati mixed with curry +/- Beverage	Local/Western Pastries (Kuih Muih, Cakes, Pastries, Sandwich) +/- Beverage	Local/Western Pastries (Kuih Muih, Cakes, Pastries, Sandwich) +/- Beverage	21	0	21	Presence of intake 1	Outside	On the go	Delivery & brought from outside	Convenience store, supermarket, pasar mini	Breakfast	930	10	Soya bean	NA	NA	NA	NA	NA	NA	1	NA	1	NA	NA	NA	NA	NA	NA	NA	NA	Alone	Eating alone	Eating alone
209	Johor	South	Yes	Female	Urban	23	Chinese	2 meals per day	1 or 2 Meal(s)	Once or twice a day	1 Dish of Rice / Noodles mixed with other food in the plate +/- Beverage	NA	1 Dish of Rice / Noodles mixed with other food in the plate ( incl Rice Porridge or Instant Noodles) +/- Beverage	1 Dish of Rice / Noodles mixed with other food in the plate ( incl. Rice Porridge or Instant Noodles) +/- Beverage	NA	NA	Sweet / Savory Snacks (Biscuits, Chocolates, Candies, Chips, Nuts) +/- Beverage	15	6	21	Presence of intake 1	At home	My place	Cooked by you	Cooked at home (by you, friend or family)	Breakfast	945	5	Tea	Milk	NA	NA	NA	NA	NA	NA	Milk	NA	NA	NA	NA	NA	NA	NA	NA	NA	Alone	Eating alone	Eating alone
1321	Sabah	East Malaysia	Yes	Female	SubUrban	39	Chinese	3 meals per day	3 Meals	Never	1 Dish of Rice / Noodles with other food in the plate not mixed +/- Beverage	NA	1 Dish of Rice / Noodles with other food in the plate not mixed +/- beverage	1 Dish of Rice / Noodles with shared dished (Including lazy Suzan) +/- Beverage	Only Beverage	Sweet / Savory Snacks (Biscuits, Chocolates, Candies, Chips, Nuts) +/- Beverage	Local/Western Pastries (Kuih Muih, Cakes, Pastries, Sandwich) +/- Beverage	18	2	20	Presence of intake 1	At home	My place	Cooked by you	Cooked at home (by you, friend or family)	Breakfast	700	10	Teh Tarik	NA	NA	NA	NA	NA	NA	1	NA	1	NA	NA	NA	NA	NA	NA	NA	NA	Alone	Eating alone	Eating alone
1057	Sabah	East Malaysia	Yes	Female	Urban	66	Non-Malay Bumiputra	2 meals per day	1 or 2 Meal(s)	3 - 4 times a day	1 Dish of Rice / Noodles with other food in the plate not mixed +/- Beverage	1 Dish of Rice / Noodles with other food in the plate not mixed +/- Beverage	1 Dish of Rice / Noodles with other food in the plate not mixed +/- beverage	1 Dish of Rice / Noodles with other food in the plate not mixed +/- Beverage	NA	Local/Western Pastries (Kuih Muih, Cakes, Pastries, Sandwich) +/- Beverage	Local/Western Pastries (Kuih Muih, Cakes, Pastries, Sandwich) +/- Beverage	10	13	23	Presence of intake 1	At home	My place	Cooked by friend / family	Cooked at home (by you, friend or family)	Morning tea	800	10	Teh Tarik	NA	NA	NA	NA	NA	NA	1	NA	1	NA	NA	NA	NA	NA	NA	NA	NA	Alone	Eating alone	Eating alone
543	Penang	North	Yes	Male	Rural	36	Indian	3 meals per day	3 Meals	Never	1 Dish of Roti Canai / Thosai / Chapati mixed with curry +/- Beverage	1 Dish of Roti Canai / Thosai / Chapati mixed with curry +/- Beverage	1 Dish of Rice / Noodles with other food in the plate not mixed +/- beverage	1 Dish of Rice / Noodles with other food in the plate not mixed +/- Beverage	Sandwich / Burger / Savoury Patries +/- Beverage	Local/Western Pastries (Kuih Muih, Cakes, Pastries, Sandwich) +/- Beverage	Local/Western Pastries (Kuih Muih, Cakes, Pastries, Sandwich) +/- Beverage	7	14	21	Presence of intake 1	Outside	In the office	Delivery & brought from outside	Hawkers, stalls, street food	Breakfast	900	20	Tea	NA	NA	NA	NA	NA	NA	1 glass	NA	NA	NA	NA	NA	NA	NA	NA	NA	NA	Alone	Eating alone	Eating alone
24	Selangor	Central	Yes	Male	Urban	35	Indian	2 meals per day	1 or 2 Meal(s)	Once or twice a day	All day Breakfast with Sausage and Eggs +/- Beverage	All day Breakfast with Sausage and Eggs +/- Beverage	1 Dish of Rice / Noodles mixed with other food in the plate ( incl Rice Porridge or Instant Noodles) +/- Beverage	1 Dish of Rice / Noodles with shared dished (Including lazy Suzan) +/- Beverage	Small items (Nuts,Fruits,Kuih-Muih,etc) +/- Beverage	Sweet / Savory Snacks (Biscuits, Chocolates, Candies, Chips, Nuts) +/- Beverage	Local/Western Pastries (Kuih Muih, Cakes, Pastries, Sandwich) +/- Beverage	4	10	14	Presence of intake 1	At home	My place	Cooked by you	Cooked at home (by you, friend or family)	Breakfast	700	20	Tea	NA	NA	NA	NA	NA	NA	1	NA	1	NA	NA	NA	NA	NA	NA	NA	NA	Alone	Eating alone	Eating alone
1174	Terengganu	East Coast	Yes	Male	Urban	32	Malay	2 meals per day	1 or 2 Meal(s)	Once or twice a day	1 Dish of Roti Canai / Thosai / Chapati mixed with curry +/- Beverage	1 Dish of Roti Canai / Thosai / Chapati mixed with curry +/- Beverage	1 Dish of Rice / Noodles with other food in the plate not mixed +/- beverage	1 Dish of Rice / Noodles with shared dished (Including lazy Suzan) +/- Beverage	Small items (Nuts,Fruits,Kuih-Muih,etc) +/- Beverage	Local/Western Pastries (Kuih Muih, Cakes, Pastries, Sandwich) +/- Beverage	Local/Western Pastries (Kuih Muih, Cakes, Pastries, Sandwich) +/- Beverage	7	7	14	Presence of intake 1	Outside	In a restaurant	Delivery & brought from outside	Mamak, nasi kandar	minum pagi	1000	15	Teh Tarik	NA	NA	NA	NA	NA	NA	1	NA	1	NA	NA	NA	NA	NA	NA	NA	NA	With someone	2	No children
1918	Kelantan	East Coast	Yes	Female	Urban	69	Malay	3 meals per day	3 Meals	3 - 4 times a day	Sandwich / Burger +/- Beverage	NA	1 Dish of Rice / Noodles with shared dishes (Including lazy Suzan) +/- Beverage	Soup +/- Beverage	NA	Fruits / Hot or Cold Dessert +/- Beverage	NA	14	2	16	Presence of intake 1	At home	My place	Cooked by you	Cooked at home (by you, friend or family)	Alas perut	830	10	Tea	NA	NA	NA	NA	NA	Sugar	1	NA	1	NA	NA	NA	NA	NA	NA	NA	NA	Alone	Eating alone	Eating alone
1236	Kuala Lumpur	Central	Yes	Female	Urban	65	Chinese	4 meals per day	4 Meals or more	Once or twice a day	1 Dish of Rice / Noodles with other food in the plate not mixed +/- Beverage	1 Dish of Rice / Noodles with other food in the plate not mixed +/- Beverage	1 Dish of Rice / Noodles with other food in the plate not mixed +/- beverage	1 Dish of Rice / Noodles with shared dished (Including lazy Suzan) +/- Beverage	Sandwich / Burger / Savoury Patries +/- Beverage	Sweet / Savory Snacks (Biscuits, Chocolates, Candies, Chips, Nuts) +/- Beverage	Only Beverage	25	0	25	Presence of intake 1	At home	My place	Cooked by you	Cooked at home (by you, friend or family)	Breakfast	730	15	Milk	NA	NA	NA	NA	NA	NA	1	NA	NA	NA	NA	NA	NA	NA	NA	NA	NA	With someone	1	No children
526	Penang	North	Yes	Female	Urban	50	Chinese	3 meals per day	3 Meals	Never	Sandwich / Burger +/- Beverage	1 Dish of Rice / Noodles with shared dishes ( including lazy Suzan) +/- Beverage	1 Dish of Rice / Noodles with shared dishes (Including lazy Suzan) +/- Beverage	1 Dish of Rice / Noodles mixed with other food in the plate ( incl. Rice Porridge or Instant Noodles) +/- Beverage	Only Beverage	Only Beverage	Only Beverage	9	7	16	Presence of intake 1	At home	My place	Cooked by you	Cooked at home (by you, friend or family)	Breakfast	630	4	Milk	NA	NA	NA	NA	NA	NA	NA	NA	1	NA	NA	NA	NA	NA	NA	NA	NA	Alone	Eating alone	Eating alone
1388	Pahang	East Coast	Yes	Female	Urban	62	Indian	3 meals per day	3 Meals	Once or twice a day	1 Dish of Rice / Noodles mixed with other food in the plate +/- Beverage	NA	1 Dish of Rice / Noodles with other food in the plate not mixed +/- beverage	1 Dish of Rice / Noodles with shared dished (Including lazy Suzan) +/- Beverage	NA	Sweet / Savory Snacks (Biscuits, Chocolates, Candies, Chips, Nuts) +/- Beverage	Local/Western Pastries (Kuih Muih, Cakes, Pastries, Sandwich) +/- Beverage	20	1	21	Presence of intake 1	At home	My place	Cooked by you	Cooked at home (by you, friend or family)	Breakfast	600	15	Nestrum	NA	NA	NA	NA	NA	Cereal	1	NA	NA	NA	NA	NA	NA	NA	NA	NA	NA	Alone	Eating alone	Eating alone
1381	Perak	Central	Yes	Female	SubUrban	35	Malay	1 meal per day	1 or 2 Meal(s)	Never	1 Dish of Roti Canai / Thosai / Chapati mixed with curry +/- Beverage	1 Dish of Rice / Noodles mixed with other food in the plate +/- Beverage	1 Dish of Rice / Noodles mixed with other food in the plate ( incl Rice Porridge or Instant Noodles) +/- Beverage	1 Dish of Rice / Noodles with shared dished (Including lazy Suzan) +/- Beverage	Only Beverage	Local/Western Pastries (Kuih Muih, Cakes, Pastries, Sandwich) +/- Beverage	Only Beverage	7	14	21	Presence of intake 1	At home	My place	Cooked by you	Cooked at home (by you, friend or family)	Minum Pagi	700	5	Susu	NA	NA	NA	NA	NA	Milk	1	NA	1	NA	NA	NA	NA	NA	NA	NA	NA	Alone	Eating alone	Eating alone
71	Sabah	East Malaysia	Yes	Female	Urban	32	Non-Malay Bumiputra	3 meals per day	3 Meals	Once or twice a day	1 Dish of Rice / Noodles mixed with other food in the plate +/- Beverage	NA	Buffet +/- Beverage	1 Dish of Rice / Noodles with other food in the plate not mixed +/- Beverage	NA	Sweet / Savory Snacks (Biscuits, Chocolates, Candies, Chips, Nuts) +/- Beverage	Local/Western Pastries (Kuih Muih, Cakes, Pastries, Sandwich) +/- Beverage	7	14	21	Presence of intake 1	Outside	My place	Cooked by you	Cooked at home (by you, friend or family)	Breakfast	800	5	Shake	NA	NA	NA	NA	NA	Nutrisi	1	NA	1 glass	NA	NA	NA	NA	NA	NA	NA	NA	Alone	Eating alone	Eating alone
393	Kuala Lumpur	Central	Yes	Male	Urban	31	Malay	3 meals per day	3 Meals	Once or twice a day	1 Dish of Rice / Noodles with other food in the plate not mixed +/- Beverage	NA	1 Dish of Rice / Noodles with other food in the plate not mixed +/- beverage	1 Dish of Rice / Noodles with shared dished (Including lazy Suzan) +/- Beverage	NA	Sweet / Savory Snacks (Biscuits, Chocolates, Candies, Chips, Nuts) +/- Beverage	Local/Western Pastries (Kuih Muih, Cakes, Pastries, Sandwich) +/- Beverage	10	15	25	Presence of intake 1	Outside	My place	Delivery & brought from outside	Fast - Food	Breakfast	845	60	Nestum	Warm water	NA	NA	NA	NA	1 in 1	400ml	NA	250ml	NA	NA	NA	NA	NA	NA	NA	NA	With someone	1	No children
654	Kelantan	East Coast	Yes	Female	Urban	21	Malay	4 meals per day	4 Meals or more	3 - 4 times a day	Only Beverage	1 Dish of Roti Canai / Thosai / Chapati mixed with curry +/- Beverage	1 Dish of Rice / Noodles mixed with other food in the plate ( incl Rice Porridge or Instant Noodles) +/- Beverage	1 Dish of Rice / Noodles with shared dished (Including lazy Suzan) +/- Beverage	1 Dish of Rice / Noodles mixed with other food in the plate ( incl. Rice Porridge or Instant Noodles) +/- Beverage	Sweet / Savory Snacks (Biscuits, Chocolates, Candies, Chips, Nuts) +/- Beverage	Fruits / Hot or Cold Dessert +/- Beverage	21	4	25	Presence of intake 1	At home	My place	Cooked by you	Cooked at home (by you, friend or family)	Breakfast	1000	5	Susu	NA	NA	NA	NA	NA	NA	1	NA	1	NA	NA	NA	NA	NA	NA	NA	NA	Alone	Eating alone	Eating alone
158	Selangor	Central	Yes	Female	Urban	32	Chinese	3 meals per day	3 Meals	Once or twice a day	Breakfast with Toast +/- Beverage	1 Dish of Rice / Noodles with other food in the plate not mixed +/- Beverage	1 Dish of Rice / Noodles with other food in the plate not mixed +/- beverage	1 Dish of Rice / Noodles with other food in the plate not mixed +/- Beverage	1 Dish of Roti Canai / Thosai / Chapati mixed with curry +/- Beverage	Local/Western Pastries (Kuih Muih, Cakes, Pastries, Sandwich) +/- Beverage	Local/Western Pastries (Kuih Muih, Cakes, Pastries, Sandwich) +/- Beverage	7	14	21	Presence of intake 1	At home	My place	Cooked by you	Cooked at home (by you, friend or family)	Morning Drink	630	2	Fruit Juice	NA	NA	NA	NA	NA	NA	1	NA	1	NA	NA	NA	NA	NA	NA	NA	NA	Alone	Eating alone	Eating alone
647	Kelantan	East Coast	Yes	Female	Urban	21	Malay	3 meals per day	3 Meals	3 - 4 times a day	Only Beverage	1 Dish of Roti Canai / Thosai / Chapati mixed with curry +/- Beverage	1 Dish of Rice / Noodles mixed with other food in the plate ( incl Rice Porridge or Instant Noodles) +/- Beverage	1 Dish of Rice / Noodles with shared dished (Including lazy Suzan) +/- Beverage	1 Dish of Rice / Noodles mixed with other food in the plate ( incl. Rice Porridge or Instant Noodles) +/- Beverage	Sweet / Savory Snacks (Biscuits, Chocolates, Candies, Chips, Nuts) +/- Beverage	Fruits / Hot or Cold Dessert +/- Beverage	18	3	21	Presence of intake 1	At home	My place	Cooked by you	Cooked at home (by you, friend or family)	Breakfast	800	10	Susu	NA	NA	NA	NA	NA	NA	1	NA	1	NA	NA	NA	NA	NA	NA	NA	NA	Alone	Eating alone	Eating alone
374	Kelantan	East Coast	Yes	Male	Rural	22	Malay	2 meals per day	1 or 2 Meal(s)	Once or twice a day	1 Dish of Rice / Noodles mixed with other food in the plate +/- Beverage	NA	1 Dish of Rice / Noodles with other food in the plate not mixed +/- beverage	1 Dish of Rice / Noodles with other food in the plate not mixed +/- Beverage	NA	Sweet / Savory Snacks (Biscuits, Chocolates, Candies, Chips, Nuts) +/- Beverage	NA	9	5	14	Presence of intake 1	At home	My place	Cooked by you	Cooked at home (by you, friend or family)	Breakfast	900	60	Vico	NA	NA	NA	NA	NA	NA	2	NA	NA	NA	NA	NA	NA	NA	NA	NA	NA	Alone	Eating alone	Eating alone
916	Penang	North	Yes	Female	Urban	60	Malay	2 meals per day	1 or 2 Meal(s)	Never	1 Dish of Rice / Noodles with other food in the plate not mixed +/- Beverage	1 Dish of Rice / Noodles with other food in the plate not mixed +/- Beverage	1 Dish of Rice / Noodles mixed with other food in the plate ( incl Rice Porridge or Instant Noodles) +/- Beverage	1 Dish of Rice / Noodles mixed with other food in the plate ( incl. Rice Porridge or Instant Noodles) +/- Beverage	1 Dish of Rice / Noodles mixed with other food in the plate ( incl. Rice Porridge or Instant Noodles) +/- Beverage	Local/Western Pastries (Kuih Muih, Cakes, Pastries, Sandwich) +/- Beverage	Sweet / Savory Snacks (Biscuits, Chocolates, Candies, Chips, Nuts) +/- Beverage	12	8	20	Presence of intake 1	At home	My place	Cooked by you	Cooked at home (by you, friend or family)	Breakfast	600	15	coffee	NA	NA	NA	NA	NA	Add Milk	1	NA	1	NA	NA	NA	NA	NA	NA	NA	NA	Alone	Eating alone	Eating alone
993	Selangor	Central	Yes	Male	Urban	31	Chinese	3 meals per day	3 Meals	Once or twice a day	All day Breakfast with Sausage and Eggs +/- Beverage	1 Dish of Roti Canai / Thosai / Chapati mixed with curry +/- Beverage	1 Dish of Rice / Noodles mixed with other food in the plate ( incl Rice Porridge or Instant Noodles) +/- Beverage	Soup +/- Beverage	1 Dish of Roti Canai / Thosai / Chapati mixed with curry +/- Beverage	Local/Western Pastries (Kuih Muih, Cakes, Pastries, Sandwich) +/- Beverage	Local/Western Pastries (Kuih Muih, Cakes, Pastries, Sandwich) +/- Beverage	0	21	21	Presence of intake 1	Outside	In the office	Cooked by you	Cooked at home (by you, friend or family)	Breakfast	800	10	coffee	NA	NA	NA	NA	NA	milk	1	NA	1	NA	NA	NA	NA	NA	NA	NA	NA	Alone	Eating alone	Eating alone
1520	Selangor	Central	Yes	Female	Urban	35	Chinese	3 meals per day	3 Meals	Once or twice a day	1 Dish of Rice / Noodles mixed with other food in the plate +/- Beverage	NA	1 Dish of Rice / Noodles with other food in the plate not mixed +/- Beverage + Fruits/Desserts	1 Dish of Rice / Noodles with shared dished (Including lazy Suzan) +/- Beverage	Only Beverage	Local/Western Pastries (Kuih Muih, Cakes, Pastries, Sandwich) +/- Beverage	Local/Western Pastries (Kuih Muih, Cakes, Pastries, Sandwich) +/- Beverage	14	7	21	Presence of intake 1	Outside	In the office	Cooked by you	Cooked at home (by you, friend or family)	Breakfast	830	10	coffee	NA	NA	NA	NA	NA	milk	1	NA	NA	NA	NA	NA	NA	NA	NA	NA	NA	Alone	Eating alone	Eating alone
1214	Penang	North	Yes	Female	Urban	37	Chinese	3 meals per day	3 Meals	Once or twice a day	1 Dish of Rice / Noodles with other food in the plate not mixed +/- Beverage	1 Dish of Rice / Noodles with other food in the plate not mixed +/- Beverage	1 Dish of Rice / Noodles with other food in the plate not mixed +/- beverage	1 Dish of Rice / Noodles with shared dished (Including lazy Suzan) +/- Beverage	1 Dish of Roti Canai / Thosai / Chapati mixed with curry +/- Beverage	Local/Western Pastries (Kuih Muih, Cakes, Pastries, Sandwich) +/- Beverage	Local/Western Pastries (Kuih Muih, Cakes, Pastries, Sandwich) +/- Beverage	12	10	22	Presence of intake 1	Outside	In the office	Cooked by you	Cooked at home (by you, friend or family)	Breakfast	830	30	Coffee	NA	NA	NA	NA	NA	Milk	1	NA	2	NA	NA	NA	NA	NA	NA	NA	NA	Alone	Eating alone	Eating alone
15	Johor	South	Yes	Male	Rural	25	Indian	3 meals per day	3 Meals	Once or twice a day	Only Beverage	1 Dish of Roti Canai / Thosai / Chapati mixed with curry +/- Beverage	Buffet +/- Beverage	1 Dish of Rice / Noodles with shared dished (Including lazy Suzan) +/- Beverage	1 Dish of Rice / Noodles with other food in the plate not mixed +/- Beverage	Local/Western Pastries (Kuih Muih, Cakes, Pastries, Sandwich) +/- Beverage	Fruits / Hot or Cold Dessert +/- Beverage	7	14	21	Presence of intake 1	Outside	On the go	Cooked by you	Cooked at home (by you, friend or family)	Breakfast	700	10	Coffee	NA	NA	NA	NA	NA	NA	1	NA	1	NA	NA	NA	NA	NA	NA	NA	NA	Alone	Eating alone	Eating alone
1067	Penang	North	Yes	Female	Urban	51	Chinese	2 meals per day	1 or 2 Meal(s)	Never	All day Breakfast with Sausage and Eggs +/- Beverage	1 Dish of Roti Canai / Thosai / Chapati mixed with curry +/- Beverage	1 Dish of Rice / Noodles mixed with other food in the plate ( incl Rice Porridge or Instant Noodles) +/- Beverage	Soup +/- Beverage	1 Dish of Roti Canai / Thosai / Chapati mixed with curry +/- Beverage	Local/Western Pastries (Kuih Muih, Cakes, Pastries, Sandwich) +/- Beverage	Local/Western Pastries (Kuih Muih, Cakes, Pastries, Sandwich) +/- Beverage	7	17	24	Presence of intake 1	Outside	In the office	Cooked by you	Cooked at home (by you, friend or family)	Breakfast	800	15	Coffee	NA	NA	NA	NA	NA	milk only	1	NA	NA	NA	NA	NA	NA	NA	NA	NA	NA	Alone	Eating alone	Eating alone
1109	Kedah	North	Yes	Female	Urban	41	Malay	3 meals per day	3 Meals	Once or twice a day	1 Dish of Rice / Noodles mixed with other food in the plate +/- Beverage	1 Dish of Rice / Noodles mixed with other food in the plate +/- Beverage	1 Dish of Rice / Noodles with other food in the plate not mixed +/- Beverage + Fruits/Desserts	Buffet +/- Beverage	Small items (Nuts,Fruits,Kuih-Muih,etc) +/- Beverage	Local/Western Pastries (Kuih Muih, Cakes, Pastries, Sandwich) +/- Beverage	Local/Western Pastries (Kuih Muih, Cakes, Pastries, Sandwich) +/- Beverage	20	3	23	Presence of intake 1	At home	My place	Cooked by you	Cooked at home (by you, friend or family)	Breakfast	530	30	Kopi	NA	NA	NA	NA	NA	Nescafe	1	NA	1	NA	NA	NA	NA	NA	NA	NA	NA	Alone	Eating alone	Eating alone
1528	Selangor	Central	Yes	Male	Urban	37	Chinese	3 meals per day	3 Meals	Never	1 Dish of Rice / Noodles mixed with other food in the plate +/- Beverage	1 Dish of Rice / Noodles with other food in the plate not mixed +/- Beverage	1 Dish of Rice / Noodles with other food in the plate not mixed +/- beverage	1 Dish of Rice / Noodles with shared dished (Including lazy Suzan) +/- Beverage	Small items (Nuts,Fruits,Kuih-Muih,etc) +/- Beverage	Sweet / Savory Snacks (Biscuits, Chocolates, Candies, Chips, Nuts) +/- Beverage	Only Beverage	0	21	21	Presence of intake 1	At home	Friend's place	Cooked by you	Cooked at home (by you, friend or family)	Breakfast	700	15	Coffee	NA	NA	NA	NA	NA	Kopi	1	NA	1	NA	NA	NA	NA	NA	NA	NA	NA	Alone	Eating alone	Eating alone
1363	Perak	Central	Yes	Female	Urban	40	Chinese	2 meals per day	1 or 2 Meal(s)	Once or twice a day	1 Dish of Rice / Noodles mixed with other food in the plate +/- Beverage	NA	1 Dish of Rice / Noodles mixed with other food in the plate ( incl Rice Porridge or Instant Noodles) +/- Beverage	1 Dish of Rice / Noodles with other food in the plate not mixed +/- Beverage	1 Dish of Roti Canai / Thosai / Chapati mixed with curry +/- Beverage	Local/Western Pastries (Kuih Muih, Cakes, Pastries, Sandwich) +/- Beverage	Sweet / Savory Snacks (Biscuits, Chocolates, Candies, Chips, Nuts) +/- Beverage	11	15	26	Presence of intake 1	Outside	In the office	Cooked by you	Cooked at home (by you, friend or family)	Breakfast	800	15	coffee	NA	NA	NA	NA	NA	creamer	1	NA	No Intake	NA	NA	NA	NA	NA	NA	NA	NA	Alone	Eating alone	Eating alone
1257	Kuala Lumpur	Central	Yes	Female	Urban	53	Malay	2 meals per day	1 or 2 Meal(s)	Once or twice a day	1 Dish of Roti Canai / Thosai / Chapati mixed with curry +/- Beverage	1 Dish of Rice / Noodles mixed with other food in the plate +/- Beverage	1 Dish of Rice / Noodles mixed with other food in the plate ( incl Rice Porridge or Instant Noodles) +/- Beverage	1 Dish of Rice / Noodles with shared dished (Including lazy Suzan) +/- Beverage	Only Beverage	NA	Only Beverage	10	14	24	Presence of intake 1	At home	My place	Cooked by you	Cooked at home (by you, friend or family)	Breakfast	700	10	Coffee	NA	NA	NA	NA	NA	Milk	1	NA	NA	NA	NA	NA	NA	NA	NA	NA	NA	With someone	4	No children
1426	Johor	South	Yes	Male	Urban	57	Chinese	4 meals per day	4 Meals or more	3 - 4 times a day	Breakfast with Toast +/- Beverage	Breakfast with Toast +/- Beverage	1 Dish of Rice / Noodles with other food in the plate not mixed +/- beverage	1 Dish of Rice / Noodles with shared dished (Including lazy Suzan) +/- Beverage	Sandwich / Burger / Savoury Patries +/- Beverage	Local/Western Pastries (Kuih Muih, Cakes, Pastries, Sandwich) +/- Beverage	Local/Western Pastries (Kuih Muih, Cakes, Pastries, Sandwich) +/- Beverage	7	14	21	Presence of intake 1	Outside	In the office	Cooked by you	Cooked at home (by you, friend or family)	Breakfast	800	30	coffee	NA	NA	NA	NA	NA	Coffee,milk	1	NA	NA	NA	NA	NA	NA	NA	NA	NA	NA	Alone	Eating alone	Eating alone
797	N. Sembilan	South	Yes	Male	SubUrban	50	Chinese	3 meals per day	3 Meals	Never	1 Dish of Rice / Noodles mixed with other food in the plate +/- Beverage	NA	1 Dish of Rice / Noodles mixed with other food in the plate ( incl Rice Porridge or Instant Noodles) +/- Beverage	1 Dish of Rice / Noodles mixed with other food in the plate ( incl. Rice Porridge or Instant Noodles) +/- Beverage	NA	NA	NA	7	14	21	Presence of intake 1	At home	My place	Cooked by you	Cooked at home (by you, friend or family)	Breakfast	800	15	Coffee	NA	NA	NA	NA	NA	susu	1	NA	1	NA	NA	NA	NA	NA	NA	NA	NA	Alone	Eating alone	Eating alone
1293	Selangor	Central	Yes	Female	Urban	64	Malay	3 meals per day	3 Meals	Once or twice a day	Breakfast with Toast +/- Beverage	1 Dish of Rice / Noodles with other food in the plate not mixed +/- Beverage	1 Dish of Rice / Noodles with other food in the plate not mixed +/- beverage	1 Dish of Rice / Noodles with other food in the plate not mixed +/- Beverage	1 Dish of Roti Canai / Thosai / Chapati mixed with curry +/- Beverage	Rice / Roti Canai / Noodles +/- Beverage	Rice / Roti Canai / Noodles +/- Beverage	21	0	21	Presence of intake 1	At home	My place	Cooked by you	Cooked at home (by you, friend or family)	Breakfast	730	30	Kopi	NA	NA	NA	NA	NA	susu	1	NA	1	NA	NA	NA	NA	NA	NA	NA	NA	With someone	2	No children
1379	Perak	Central	Yes	Male	SubUrban	62	Malay	1 meal per day	1 or 2 Meal(s)	Never	1 Dish of Rice / Noodles with other food in the plate not mixed +/- Beverage	NA	1 Dish of Rice / Noodles with shared dishes (Including lazy Suzan) +/- Beverage	Small items (Nuts,Fruits,Kuih-Muih,etc) +/- Beverage	1 Dish of Rice / Noodles mixed with other food in the plate ( incl. Rice Porridge or Instant Noodles) +/- Beverage	Local/Western Pastries (Kuih Muih, Cakes, Pastries, Sandwich) +/- Beverage	Only Beverage	7	14	21	Presence of intake 1	At home	My place	Cooked by you	Cooked at home (by you, friend or family)	Breakfast	800	15	Kopi	NA	NA	NA	NA	NA	Coffee,milk	1	NA	NA	NA	NA	NA	NA	NA	NA	NA	NA	With someone	1	No children
898	Johor	South	Yes	Female	Urban	36	Malay	2 meals per day	1 or 2 Meal(s)	Once or twice a day	1 Dish of Rice / Noodles with other food in the plate not mixed +/- Beverage	1 Dish of Rice / Noodles with other food in the plate not mixed +/- Beverage	1 Dish of Rice / Noodles with other food in the plate not mixed +/- beverage	1 Dish of Rice / Noodles with other food in the plate not mixed +/- Beverage	1 Dish of Rice / Noodles mixed with other food in the plate ( incl. Rice Porridge or Instant Noodles) +/- Beverage	Only Beverage	Only Beverage	13	1	14	Presence of intake 1	At home	My place	Cooked by you	Cooked at home (by you, friend or family)	Breakfast	800	30	Kopi	NA	NA	NA	NA	NA	susu	1	NA	2	NA	NA	NA	NA	NA	NA	NA	NA	With someone	1	3
1419	Johor	South	Yes	Female	Urban	47	Malay	2 meals per day	1 or 2 Meal(s)	Once or twice a day	Small items (Nuts, Fruits,Kuih-Muih,etc)+/- Beverage	Small items (Nuts, Fruits,Kuih-Muih,etc)+/- Beverage	1 Dish of Rice / Noodles with other food in the plate not mixed +/- beverage	1 Dish of Rice / Noodles with other food in the plate not mixed +/- Beverage	1 Dish of Rice / Noodles mixed with other food in the plate ( incl. Rice Porridge or Instant Noodles) +/- Beverage	Local/Western Pastries (Kuih Muih, Cakes, Pastries, Sandwich) +/- Beverage	Local/Western Pastries (Kuih Muih, Cakes, Pastries, Sandwich) +/- Beverage	14	0	14	Presence of intake 1	At home	My place	Cooked by you	Cooked at home (by you, friend or family)	Breakfast	830	15	NA	kopi	NA	NA	NA	NA	NA	NA	susu	3	NA	NA	NA	NA	NA	NA	NA	NA	Alone	Eating alone	Eating alone
22	Selangor	Central	Yes	Female	SubUrban	22	Indian	3 meals per day	3 Meals	Once or twice a day	Cereals with Milk +/- Beverage	NA	1 Dish of Rice / Noodles with other food in the plate not mixed +/- beverage	1 Dish of Rice / Noodles mixed with other food in the plate ( incl. Rice Porridge or Instant Noodles) +/- Beverage	NA	Sweet / Savory Snacks (Biscuits, Chocolates, Candies, Chips, Nuts) +/- Beverage	Only Beverage	14	7	21	Presence of intake 1	At home	My place	Cooked by you	Cooked at home (by you, friend or family)	Breakfast	700	20	Coffee	NA	NA	NA	NA	NA	NA	1	NA	1	NA	NA	NA	NA	NA	NA	NA	NA	Alone	Eating alone	Eating alone
132	Selangor	Central	Yes	Male	Urban	20	Indian	3 meals per day	3 Meals	Once or twice a day	Cereals with Milk +/- Beverage	NA	1 Dish of Rice / Noodles with shared dishes (Including lazy Suzan) +/- Beverage	1 Dish of Rice / Noodles with other food in the plate not mixed +/- Beverage	Soup +/- Beverage	Local/Western Pastries (Kuih Muih, Cakes, Pastries, Sandwich) +/- Beverage	Local/Western Pastries (Kuih Muih, Cakes, Pastries, Sandwich) +/- Beverage	16	3	19	Presence of intake 1	At home	My place	Cooked by you	Cooked at home (by you, friend or family)	Breakfast	800	20	Coffee	NA	NA	NA	NA	NA	Can	1	NA	NA	NA	NA	NA	NA	NA	NA	NA	NA	Alone	Eating alone	Eating alone
1054	Sabah	East Malaysia	Yes	Female	SubUrban	30	Non-Malay Bumiputra	3 meals per day	3 Meals	Once or twice a day	1 Dish of Rice / Noodles mixed with other food in the plate +/- Beverage	NA	1 Dish of Rice / Noodles with other food in the plate not mixed +/- beverage	1 Dish of Rice / Noodles mixed with other food in the plate ( incl. Rice Porridge or Instant Noodles) +/- Beverage	1 Dish of Roti Canai / Thosai / Chapati mixed with curry +/- Beverage	NA	NA	21	0	21	Presence of intake 1	At home	My place	Cooked by you	Cooked at home (by you, friend or family)	Morning Tea	630	5	Coffee	NA	NA	NA	NA	NA	Hot< nescafe	1	NA	1	NA	NA	NA	NA	NA	NA	NA	NA	Alone	Eating alone	Eating alone
202	Johor	South	Yes	Female	SubUrban	36	Malay	3 meals per day	3 Meals	Once or twice a day	1 Dish of Rice / Noodles mixed with other food in the plate +/- Beverage	NA	1 Dish of Rice / Noodles mixed with other food in the plate ( incl Rice Porridge or Instant Noodles) +/- Beverage	1 Dish of Rice / Noodles mixed with other food in the plate ( incl. Rice Porridge or Instant Noodles) +/- Beverage	NA	Local/Western Pastries (Kuih Muih, Cakes, Pastries, Sandwich) +/- Beverage	NA	19	2	21	Presence of intake 1	At home	My place	Cooked by you	Cooked at home (by you, friend or family)	Breakfast	545	5	Kopi	NA	NA	NA	NA	NA	Nescafe O + gula	1	NA	NA	NA	NA	NA	NA	NA	NA	NA	NA	Alone	Eating alone	Eating alone
616	Kuala Lumpur	Central	Yes	Female	Urban	42	Chinese	3 meals per day	3 Meals	3 - 4 times a day	1 Dish of Rice / Noodles mixed with other food in the plate +/- Beverage	NA	1 Dish of Rice / Noodles mixed with other food in the plate ( incl Rice Porridge or Instant Noodles) +/- Beverage	1 Dish of Roti Canai / Thosai / Chapati mixed with curry +/- Beverage	Only Beverage	Local/Western Pastries (Kuih Muih, Cakes, Pastries, Sandwich) +/- Beverage	Local/Western Pastries (Kuih Muih, Cakes, Pastries, Sandwich) +/- Beverage	7	12	19	Presence of intake 1	At home	My place	Cooked by you	Cooked at home (by you, friend or family)	Breakfast	700	10	Coffee	NA	NA	NA	NA	NA	Hot	1	NA	1	NA	NA	NA	NA	NA	NA	NA	NA	Alone	Eating alone	Eating alone
1120	Perak	Central	Yes	Female	SubUrban	57	Malay	1 meal per day	1 or 2 Meal(s)	Never	Breakfast with Toast +/- Beverage	1 Dish of Rice / Noodles with other food in the plate not mixed +/- Beverage	1 Dish of Rice / Noodles mixed with other food in the plate ( incl Rice Porridge or Instant Noodles) +/- Beverage	1 Dish of Rice / Noodles mixed with other food in the plate ( incl. Rice Porridge or Instant Noodles) +/- Beverage	1 Dish of Roti Canai / Thosai / Chapati mixed with curry +/- Beverage	Local/Western Pastries (Kuih Muih, Cakes, Pastries, Sandwich) +/- Beverage	Only Beverage	7	10	17	Presence of intake 1	At home	My place	Cooked by you	Cooked at home (by you, friend or family)	Morning break	700	10	kopi	NA	NA	NA	NA	NA	susu	NA	NA	1	NA	NA	NA	NA	NA	NA	NA	NA	Alone	Eating alone	Eating alone
1445	Terengganu	East Coast	Yes	Male	SubUrban	55	Malay	3 meals per day	3 Meals	Never	1 Dish of Roti Canai / Thosai / Chapati mixed with curry +/- Beverage	1 Dish of Roti Canai / Thosai / Chapati mixed with curry +/- Beverage	1 Dish of Rice / Noodles with other food in the plate not mixed +/- beverage	1 Dish of Rice / Noodles with shared dished (Including lazy Suzan) +/- Beverage	1 Dish of Roti Canai / Thosai / Chapati mixed with curry +/- Beverage	Local/Western Pastries (Kuih Muih, Cakes, Pastries, Sandwich) +/- Beverage	Only Beverage	14	7	21	Presence of intake 1	At home	My place	Cooked by you	Cooked at home (by you, friend or family)	Morning Tea	730	15	Coffee	NA	NA	NA	NA	NA	Coffee,milk	1	NA	NA	NA	NA	NA	NA	NA	NA	NA	NA	With someone	1	No children
1453	Sarawak	East Malaysia	Yes	Male	SubUrban	50	Malay	2 meals per day	1 or 2 Meal(s)	Never	Small items (Nuts, Fruits,Kuih-Muih,etc)+/- Beverage	Small items (Nuts, Fruits,Kuih-Muih,etc)+/- Beverage	1 Dish of Rice / Noodles with other food in the plate not mixed +/- beverage	1 Dish of Rice / Noodles with other food in the plate not mixed +/- Beverage	Small items (Nuts,Fruits,Kuih-Muih,etc) +/- Beverage	Local/Western Pastries (Kuih Muih, Cakes, Pastries, Sandwich) +/- Beverage	Rice / Roti Canai / Noodles +/- Beverage	14	7	21	Presence of intake 1	At home	My place	Cooked by you	Cooked at home (by you, friend or family)	Morning Tea	600	10	Kopi	NA	NA	NA	NA	NA	Kopi O	1	NA	NA	NA	NA	NA	NA	NA	NA	NA	NA	With someone	1	No children
160	Selangor	Central	Yes	Male	Urban	30	Chinese	3 meals per day	3 Meals	Once or twice a day	Cereals with Milk +/- Beverage	Small items (Nuts, Fruits,Kuih-Muih,etc)+/- Beverage	1 Dish of Rice / Noodles with other food in the plate not mixed +/- beverage	1 Dish of Rice / Noodles with shared dished (Including lazy Suzan) +/- Beverage	1 Dish of Rice / Noodles mixed with other food in the plate ( incl. Rice Porridge or Instant Noodles) +/- Beverage	Local/Western Pastries (Kuih Muih, Cakes, Pastries, Sandwich) +/- Beverage	Only Beverage	6	18	24	Presence of intake 1	At home	My place	Cooked by you	Cooked at home (by you, friend or family)	Breakfast	700	1	Soya Milk	NA	NA	NA	NA	NA	NA	1	NA	10	NA	NA	NA	NA	NA	NA	NA	NA	Alone	Eating alone	Eating alone
23	Selangor	Central	Yes	Female	Urban	38	Indian	3 meals per day	3 Meals	Never	1 Dish of Roti Canai / Thosai / Chapati mixed with curry +/- Beverage	1 Dish of Rice / Noodles with shared dishes ( including lazy Suzan) +/- Beverage	1 Dish of Rice / Noodles with shared dishes (Including lazy Suzan) +/- Beverage	1 Dish of Rice / Noodles with shared dished (Including lazy Suzan) +/- Beverage	Sandwich / Burger / Savoury Patries +/- Beverage	Only Beverage	Local/Western Pastries (Kuih Muih, Cakes, Pastries, Sandwich) +/- Beverage	7	14	21	Presence of intake 1	At home	My place	Delivery & brought from outside	Convenience store, supermarket, pasar mini	Breakfast	600	10	V soy milk	NA	NA	NA	NA	NA	NA	1	NA	1	NA	NA	NA	NA	NA	NA	NA	NA	Alone	Eating alone	Eating alone
562	Sarawak	East Malaysia	Yes	Female	Urban	37	Non-Malay Bumiputra	3 meals per day	3 Meals	Once or twice a day	Breakfast with Toast +/- Beverage	NA	1 Dish of Rice / Noodles with other food in the plate not mixed +/- beverage	1 Dish of Rice / Noodles with shared dished (Including lazy Suzan) +/- Beverage	NA	NA	Local/Western Pastries (Kuih Muih, Cakes, Pastries, Sandwich) +/- Beverage	7	14	21	Presence of intake 1	At home	My place	Cooked by you	Cooked at home (by you, friend or family)	Breakfast	700	15	Milk	NA	NA	NA	NA	NA	NA	1 cup	NA	NA	NA	NA	NA	NA	NA	NA	NA	NA	Alone	Eating alone	Eating alone
509	Penang	North	Yes	Female	Urban	49	Chinese	3 meals per day	3 Meals	Never	1 Dish of Roti Canai / Thosai / Chapati mixed with curry +/- Beverage	1 Dish of Roti Canai / Thosai / Chapati mixed with curry +/- Beverage	1 Dish of Rice / Noodles with other food in the plate not mixed +/- beverage	1 Dish of Rice / Noodles with other food in the plate not mixed +/- Beverage	Soup +/- Beverage	Local/Western Pastries (Kuih Muih, Cakes, Pastries, Sandwich) +/- Beverage	Local/Western Pastries (Kuih Muih, Cakes, Pastries, Sandwich) +/- Beverage	21	0	21	Presence of intake 1	At home	My place	Cooked by you	Cooked at home (by you, friend or family)	Breakfast	700	5	Milk	NA	NA	NA	NA	NA	NA	1	NA	NA	NA	NA	NA	NA	NA	NA	NA	NA	Alone	Eating alone	Eating alone
161	Perak	Central	Yes	Male	Urban	46	Chinese	3 meals per day	3 Meals	Once or twice a day	All day Breakfast with Sausage and Eggs +/- Beverage	1 Dish of Rice / Noodles mixed with other food in the plate +/- Beverage	1 Dish of Rice / Noodles with other food in the plate not mixed +/- beverage	1 Dish of Rice / Noodles with shared dished (Including lazy Suzan) +/- Beverage	1 Dish of Roti Canai / Thosai / Chapati mixed with curry +/- Beverage	Local/Western Pastries (Kuih Muih, Cakes, Pastries, Sandwich) +/- Beverage	Local/Western Pastries (Kuih Muih, Cakes, Pastries, Sandwich) +/- Beverage	7	14	21	Presence of intake 1	At home	My place	Cooked by friend / family	Cooked at home (by you, friend or family)	Morning Drink	700	10	Soya Milk	NA	NA	NA	NA	NA	NA	1	NA	1	NA	NA	NA	NA	NA	NA	NA	NA	Alone	Eating alone	Eating alone
1198	Pahang	East Coast	Yes	Male	Urban	23	Indian	3 meals per day	3 Meals	Once or twice a day	1 Dish of Roti Canai / Thosai / Chapati mixed with curry +/- Beverage	1 Dish of Rice / Noodles mixed with other food in the plate +/- Beverage	1 Dish of Rice / Noodles with other food in the plate not mixed +/- beverage	1 Dish of Rice / Noodles with other food in the plate not mixed +/- Beverage	1 Dish of Roti Canai / Thosai / Chapati mixed with curry +/- Beverage	Rice / Roti Canai / Noodles +/- Beverage	Rice / Roti Canai / Noodles +/- Beverage	18	3	21	Presence of intake 1	At home	My place	Cooked by friend / family	Cooked at home (by you, friend or family)	Breakfast	800	30	Milo	NA	NA	NA	NA	NA	Milk	1	NA	1	NA	NA	NA	NA	NA	NA	NA	NA	With someone	1	No children
1905	Kuala Lumpur	Central	Yes	Female	Urban	23	Malay	3 meals per day	3 Meals	Once or twice a day	All day Breakfast with Sausage and Eggs +/- Beverage	NA	1 Dish of Rice / Noodles with other food in the plate not mixed +/- beverage	1 Dish of Rice / Noodles with other food in the plate not mixed +/- Beverage	NA	Local/Western Pastries (Kuih Muih, Cakes, Pastries, Sandwich) +/- Beverage	NA	13	7	20	Presence of intake 1	At home	My place	Cooked by you	Cooked at home (by you, friend or family)	Breakfast	800	5	Milo 3 in 1	NA	NA	NA	NA	NA	Malt Drink	1	NA	No Intake	NA	NA	NA	NA	NA	NA	NA	NA	Alone	Eating alone	Eating alone
973	Selangor	Central	Yes	Male	Urban	22	Malay	2 meals per day	1 or 2 Meal(s)	3 - 4 times a day	All day Breakfast with Sausage and Eggs +/- Beverage	All day Breakfast with Sausage and Eggs +/- Beverage	1 Dish of Rice / Noodles mixed with other food in the plate ( incl Rice Porridge or Instant Noodles) +/- Beverage + F/D	Soup +/- Beverage	1 Dish of Rice / Noodles with other food in the plate not mixed +/- Beverage	Sweet / Savory Snacks (Biscuits, Chocolates, Candies, Chips, Nuts) +/- Beverage	NA	14	7	21	Presence of intake 1	At home	My place	Cooked by you	Cooked at home (by you, friend or family)	Breakfast	700	10	milo susu	NA	NA	NA	NA	NA	susu	1	NA	1	NA	NA	NA	NA	NA	NA	NA	NA	Alone	Eating alone	Eating alone
607	Selangor	Central	Yes	Male	Urban	37	Malay	2 meals per day	1 or 2 Meal(s)	Once or twice a day	1 Dish of Roti Canai / Thosai / Chapati mixed with curry +/- Beverage	1 Dish of Rice / Noodles with other food in the plate not mixed +/- Beverage	Buffet +/- Beverage	1 Dish of Rice / Noodles with other food in the plate not mixed +/- Beverage	NA	Sweet / Savory Snacks (Biscuits, Chocolates, Candies, Chips, Nuts) +/- Beverage	Local/Western Pastries (Kuih Muih, Cakes, Pastries, Sandwich) +/- Beverage	9	5	14	Presence of intake 1	At home	My place	Cooked by you	Cooked at home (by you, friend or family)	Breakfast	800	10	Hot Milo	NA	NA	NA	NA	NA	NA	1	NA	NA	NA	NA	NA	NA	NA	NA	NA	NA	Alone	Eating alone	Eating alone
943	Kuala Lumpur	Central	Yes	Male	Urban	41	Malay	3 meals per day	3 Meals	3 - 4 times a day	1 Dish of Rice / Noodles with other food in the plate not mixed +/- Beverage	NA	1 Dish of Rice / Noodles mixed with other food in the plate ( incl Rice Porridge or Instant Noodles) +/- Beverage	1 Dish of Rice / Noodles with other food in the plate not mixed +/- Beverage	1 Dish of Rice / Noodles mixed with other food in the plate ( incl. Rice Porridge or Instant Noodles) +/- Beverage	NA	Local/Western Pastries (Kuih Muih, Cakes, Pastries, Sandwich) +/- Beverage	21	0	21	Presence of intake 1	At home	My place	Cooked by friend / family	Cooked at home (by you, friend or family)	Breakfast	600	15	Milo	NA	NA	NA	NA	NA	NA	1	NA	1	NA	NA	NA	NA	NA	NA	NA	NA	With someone	5	No children
1147	Perak	Central	Yes	Male	SubUrban	44	Malay	2 meals per day	1 or 2 Meal(s)	Once or twice a day	1 Dish of Rice / Noodles with other food in the plate not mixed +/- Beverage	1 Dish of Roti Canai / Thosai / Chapati mixed with curry +/- Beverage	1 Dish of Rice / Noodles mixed with other food in the plate ( incl Rice Porridge or Instant Noodles) +/- Beverage	1 Dish of Rice / Noodles with shared dished (Including lazy Suzan) +/- Beverage	1 Dish of Roti Canai / Thosai / Chapati mixed with curry +/- Beverage	Sweet / Savory Snacks (Biscuits, Chocolates, Candies, Chips, Nuts) +/- Beverage	Sweet / Savory Snacks (Biscuits, Chocolates, Candies, Chips, Nuts) +/- Beverage	7	14	21	Presence of intake 1	At home	My place	Cooked by you	Cooked at home (by you, friend or family)	Breakfast	730	30	Milo	NA	NA	NA	NA	NA	NA	1	NA	NA	NA	NA	NA	NA	NA	NA	NA	NA	Alone	Eating alone	Eating alone
560	Sarawak	East Malaysia	Yes	Female	SubUrban	23	Non-Malay Bumiputra	4 meals per day	4 Meals or more	Once or twice a day	All day Breakfast with Sausage and Eggs +/- Beverage	All day Breakfast with Sausage and Eggs +/- Beverage	1 Dish of Rice / Noodles with other food in the plate not mixed +/- beverage	1 Dish of Rice / Noodles mixed with other food in the plate ( incl. Rice Porridge or Instant Noodles) +/- Beverage	Sandwich / Burger / Savoury Patries +/- Beverage	Sweet / Savory Snacks (Biscuits, Chocolates, Candies, Chips, Nuts) +/- Beverage	Local/Western Pastries (Kuih Muih, Cakes, Pastries, Sandwich) +/- Beverage	10	12	22	Presence of intake 1	At home	My place	Cooked by you	Cooked at home (by you, friend or family)	Breakfast	715	5	Milo	NA	NA	NA	NA	NA	NA	1 cup	NA	1 cup	NA	NA	NA	NA	NA	NA	NA	NA	Alone	Eating alone	Eating alone
986	Selangor	Central	Yes	Male	Urban	26	Chinese	2 meals per day	1 or 2 Meal(s)	Never	1 Dish of Rice / Noodles with other food in the plate not mixed +/- Beverage	1 Dish of Rice / Noodles with shared dishes ( including lazy Suzan) +/- Beverage	1 Dish of Rice / Noodles mixed with other food in the plate ( incl Rice Porridge or Instant Noodles) +/- Beverage + F/D	Small items (Nuts,Fruits,Kuih-Muih,etc) +/- Beverage	1 Dish of Rice / Noodles mixed with other food in the plate ( incl. Rice Porridge or Instant Noodles) +/- Beverage	Local/Western Pastries (Kuih Muih, Cakes, Pastries, Sandwich) +/- Beverage	Only Beverage	5	17	22	Presence of intake 1	At home	My place	Cooked by you	Cooked at home (by you, friend or family)	Breakfast	1000	10	Milo	NA	NA	NA	NA	NA	NA	1	NA	NA	NA	NA	NA	NA	NA	NA	NA	NA	Alone	Eating alone	Eating alone
207	Johor	South	Yes	Female	Rural	43	Malay	3 meals per day	3 Meals	Once or twice a day	NA	NA	1 Dish of Rice / Noodles mixed with other food in the plate ( incl Rice Porridge or Instant Noodles) +/- Beverage	1 Dish of Rice / Noodles mixed with other food in the plate ( incl. Rice Porridge or Instant Noodles) +/- Beverage	NA	Local/Western Pastries (Kuih Muih, Cakes, Pastries, Sandwich) +/- Beverage	NA	10	4	14	Presence of intake 1	At home	My place	Cooked by you	Cooked at home (by you, friend or family)	Breakfast	830	5	Milo	NA	NA	NA	NA	NA	campur susu	1	NA	NA	NA	NA	NA	NA	NA	NA	NA	NA	Alone	Eating alone	Eating alone
1312	Sabah	East Malaysia	Yes	Male	SubUrban	21	Chinese	2 meals per day	1 or 2 Meal(s)	Never	1 Dish of Rice / Noodles with other food in the plate not mixed +/- Beverage	NA	1 Dish of Rice / Noodles with other food in the plate not mixed +/- beverage	1 Dish of Rice / Noodles mixed with other food in the plate ( incl. Rice Porridge or Instant Noodles) +/- Beverage	Small items (Nuts,Fruits,Kuih-Muih,etc) +/- Beverage	NA	NA	6	12	18	Presence of intake 1	At home	My place	Cooked by you	Cooked at home (by you, friend or family)	Breakfast	830	15	Milo	NA	NA	NA	NA	NA	Malt Drink	1	NA	1	NA	NA	NA	NA	NA	NA	NA	NA	Alone	Eating alone	Eating alone
1267	Selangor	Central	Yes	Female	Urban	25	Malay	2 meals per day	1 or 2 Meal(s)	Once or twice a day	Cereals with Milk +/- Beverage	1 Dish of Rice / Noodles with other food in the plate not mixed +/- Beverage	1 Dish of Rice / Noodles with other food in the plate not mixed +/- Beverage + Fruits/Desserts	1 Dish of Rice / Noodles mixed with other food in the plate ( incl. Rice Porridge or Instant Noodles) +/- Beverage	Sandwich / Burger / Savoury Patries +/- Beverage	Rice / Roti Canai / Noodles +/- Beverage	Rice / Roti Canai / Noodles +/- Beverage	14	5	19	Presence of intake 1	At home	My place	Cooked by you	Cooked at home (by you, friend or family)	Morning drink	730	15	Milo susu	NA	NA	NA	NA	NA	NA	1	NA	NA	NA	NA	NA	NA	NA	NA	NA	NA	Alone	Eating alone	Eating alone
913	Penang	North	Yes	Female	Urban	31	Malay	2 meals per day	1 or 2 Meal(s)	Never	1 Dish of Rice / Noodles with other food in the plate not mixed +/- Beverage	1 Dish of Rice / Noodles with other food in the plate not mixed +/- Beverage	1 Dish of Rice / Noodles mixed with other food in the plate ( incl Rice Porridge or Instant Noodles) +/- Beverage	1 Dish of Rice / Noodles mixed with other food in the plate ( incl. Rice Porridge or Instant Noodles) +/- Beverage	1 Dish of Roti Canai / Thosai / Chapati mixed with curry +/- Beverage	Sweet / Savory Snacks (Biscuits, Chocolates, Candies, Chips, Nuts) +/- Beverage	Local/Western Pastries (Kuih Muih, Cakes, Pastries, Sandwich) +/- Beverage	12	12	24	Presence of intake 1	At home	My place	Cooked by you	Cooked at home (by you, friend or family)	Breakfast	800	15	Milo	NA	NA	NA	NA	NA	Susu Pekat	1	NA	10	NA	NA	NA	NA	NA	NA	NA	NA	Alone	Eating alone	Eating alone
985	Selangor	Central	Yes	Male	Urban	34	Malay	3 meals per day	3 Meals	Once or twice a day	Breakfast with Toast +/- Beverage	NA	1 Dish of Rice / Noodles mixed with other food in the plate ( incl Rice Porridge or Instant Noodles) +/- Beverage	1 Dish of Rice / Noodles with shared dished (Including lazy Suzan) +/- Beverage	1 Dish of Roti Canai / Thosai / Chapati mixed with curry +/- Beverage	Fruits / Hot or Cold Dessert +/- Beverage	Fruits / Hot or Cold Dessert +/- Beverage	7	14	21	Presence of intake 1	At home	My place	Cooked by you	Cooked at home (by you, friend or family)	Breakfast	700	15	Milo susu	NA	NA	NA	NA	NA	NA	1	NA	1	NA	NA	NA	NA	NA	NA	NA	NA	Alone	Eating alone	Eating alone
1505	Terengganu	East Coast	Yes	Female	Urban	20	Malay	3 meals per day	3 Meals	3 - 4 times a day	1 Dish of Rice / Noodles mixed with other food in the plate +/- Beverage	NA	1 Dish of Rice / Noodles with other food in the plate not mixed +/- beverage	1 Dish of Rice / Noodles with other food in the plate not mixed +/- Beverage	1 Dish of Rice / Noodles mixed with other food in the plate ( incl. Rice Porridge or Instant Noodles) +/- Beverage	NA	NA	15	2	17	Presence of intake 1	At home	My place	Cooked by you	Cooked at home (by you, friend or family)	Morning Drink	800	10	Milo Susu	NA	NA	NA	NA	NA	Malt, susu	1	NA	1	NA	NA	NA	NA	NA	NA	NA	NA	Alone	Eating alone	Eating alone
897	Johor	South	Yes	Male	Urban	25	Malay	2 meals per day	1 or 2 Meal(s)	Once or twice a day	Cereals with Milk +/- Beverage	Cereals with Milk +/- Beverage	1 Dish of Rice / Noodles with other food in the plate not mixed +/- beverage	1 Dish of Rice / Noodles with other food in the plate not mixed +/- Beverage	Sandwich / Burger / Savoury Patries +/- Beverage	Fruits / Hot or Cold Dessert +/- Beverage	Fruits / Hot or Cold Dessert +/- Beverage	14	0	14	Presence of intake 1	At home	My place	Cooked by you	Cooked at home (by you, friend or family)	Morning drink	800	10	Milo	NA	NA	NA	NA	NA	susu	1	NA	1	NA	NA	NA	NA	NA	NA	NA	NA	Alone	Eating alone	Eating alone
1458	Sarawak	East Malaysia	Yes	Female	SubUrban	43	Chinese	2 meals per day	1 or 2 Meal(s)	Once or twice a day	1 Dish of Rice / Noodles mixed with other food in the plate +/- Beverage	1 Dish of Rice / Noodles with other food in the plate not mixed +/- Beverage	1 Dish of Rice / Noodles with other food in the plate not mixed +/- beverage	1 Dish of Rice / Noodles with shared dished (Including lazy Suzan) +/- Beverage	Small items (Nuts,Fruits,Kuih-Muih,etc) +/- Beverage	Local/Western Pastries (Kuih Muih, Cakes, Pastries, Sandwich) +/- Beverage	Local/Western Pastries (Kuih Muih, Cakes, Pastries, Sandwich) +/- Beverage	16	5	21	Presence of intake 1	At home	My place	Cooked by you	Cooked at home (by you, friend or family)	Breakfast	700	15	milo	NA	NA	NA	NA	NA	milk	1	NA	1	NA	NA	NA	NA	NA	NA	NA	NA	With someone	1	2
1234	Kuala Lumpur	Central	Yes	Male	Urban	39	Chinese	3 meals per day	3 Meals	Never	Breakfast with Toast +/- Beverage	Breakfast with Toast +/- Beverage	1 Dish of Rice / Noodles mixed with other food in the plate ( incl Rice Porridge or Instant Noodles) +/- Beverage	1 Dish of Rice / Noodles mixed with other food in the plate ( incl. Rice Porridge or Instant Noodles) +/- Beverage	1 Dish of Roti Canai / Thosai / Chapati mixed with curry +/- Beverage	Sweet / Savory Snacks (Biscuits, Chocolates, Candies, Chips, Nuts) +/- Beverage	Only Beverage	5	16	21	Presence of intake 1	At home	My place	Cooked by friend / family	Cooked at home (by you, friend or family)	Breakfast	700	10	milo	NA	NA	NA	NA	NA	NA	1	NA	No Intake	NA	NA	NA	NA	NA	NA	NA	NA	With someone	1	No children
201	Johor	South	Yes	Female	Urban	19	Non-Malay Bumiputra	2 meals per day	1 or 2 Meal(s)	Once or twice a day	1 Dish of Rice / Noodles mixed with other food in the plate +/- Beverage	NA	1 Dish of Rice / Noodles mixed with other food in the plate ( incl Rice Porridge or Instant Noodles) +/- Beverage	1 Dish of Rice / Noodles mixed with other food in the plate ( incl. Rice Porridge or Instant Noodles) +/- Beverage	NA	NA	NA	2	12	14	Presence of intake 1	At home	My place	Cooked by you	Cooked at home (by you, friend or family)	Breakfast	1000	5	Milo	NA	NA	NA	NA	NA	campur susu	1	NA	NA	NA	NA	NA	NA	NA	NA	NA	NA	Alone	Eating alone	Eating alone
1001	Selangor	Central	Yes	Female	Urban	30	Indian	3 meals per day	3 Meals	Never	1 Dish of Rice / Noodles with other food in the plate not mixed +/- Beverage	NA	1 Dish of Rice / Noodles with other food in the plate not mixed +/- beverage	1 Dish of Rice / Noodles mixed with other food in the plate ( incl. Rice Porridge or Instant Noodles) +/- Beverage	1 Dish of Rice / Noodles mixed with other food in the plate ( incl. Rice Porridge or Instant Noodles) +/- Beverage	Fruits / Hot or Cold Dessert +/- Beverage	Local/Western Pastries (Kuih Muih, Cakes, Pastries, Sandwich) +/- Beverage	7	14	21	Presence of intake 1	At home	My place	Cooked by you	Cooked at home (by you, friend or family)	wake up drink	530	15	milo	NA	NA	NA	NA	NA	susu	1	NA	2	NA	NA	NA	NA	NA	NA	NA	NA	Alone	Eating alone	Eating alone
755	Kedah	North	Yes	Female	Urban	55	Malay	3 meals per day	3 Meals	Once or twice a day	All day Breakfast with Sausage and Eggs +/- Beverage	Only Beverage	1 Dish of Rice / Noodles with shared dishes (Including lazy Suzan) +/- Beverage	1 Dish of Rice / Noodles mixed with other food in the plate ( incl. Rice Porridge or Instant Noodles) +/- Beverage	Only Beverage	Local/Western Pastries (Kuih Muih, Cakes, Pastries, Sandwich) +/- Beverage	Sweet / Savory Snacks (Biscuits, Chocolates, Candies, Chips, Nuts) +/- Beverage	21	1	22	Presence of intake 1	At home	My place	Cooked by you	Cooked at home (by you, friend or family)	Breakfast	700	5	Milo	NA	NA	NA	NA	NA	NA	1	NA	NA	NA	NA	NA	NA	NA	NA	NA	NA	Alone	Eating alone	Eating alone
752	Kedah	North	Yes	Female	Urban	28	Malay	3 meals per day	3 Meals	Once or twice a day	Only Beverage	1 Dish of Rice / Noodles with other food in the plate not mixed +/- Beverage	1 Dish of Rice / Noodles with shared dishes (Including lazy Suzan) +/- Beverage	1 Dish of Rice / Noodles mixed with other food in the plate ( incl. Rice Porridge or Instant Noodles) +/- Beverage	Sandwich / Burger / Savoury Patries +/- Beverage	Sweet / Savory Snacks (Biscuits, Chocolates, Candies, Chips, Nuts) +/- Beverage	Only Beverage	21	0	21	Presence of intake 1	At home	My place	Cooked by you	Cooked at home (by you, friend or family)	Breakfast	800	5	Milo	NA	NA	NA	NA	NA	NA	1	NA	1	NA	NA	NA	NA	NA	NA	NA	NA	Alone	Eating alone	Eating alone
1441	Terengganu	East Coast	Yes	Male	SubUrban	60	Malay	2 meals per day	1 or 2 Meal(s)	Once or twice a day	1 Dish of Rice / Noodles with other food in the plate not mixed +/- Beverage	1 Dish of Rice / Noodles with other food in the plate not mixed +/- Beverage	1 Dish of Rice / Noodles with other food in the plate not mixed +/- beverage	1 Dish of Rice / Noodles mixed with other food in the plate ( incl. Rice Porridge or Instant Noodles) +/- Beverage	1 Dish of Roti Canai / Thosai / Chapati mixed with curry +/- Beverage	Local/Western Pastries (Kuih Muih, Cakes, Pastries, Sandwich) +/- Beverage	Local/Western Pastries (Kuih Muih, Cakes, Pastries, Sandwich) +/- Beverage	7	7	14	Presence of intake 1	At home	My place	Cooked by you	Cooked at home (by you, friend or family)	morning drink	730	15	milo	NA	NA	NA	NA	NA	NA	1	NA	NA	NA	NA	NA	NA	NA	NA	NA	NA	Alone	Eating alone	Eating alone
745	Kedah	North	Yes	Male	Urban	31	Malay	3 meals per day	3 Meals	3 - 4 times a day	1 Dish of Rice / Noodles mixed with other food in the plate +/- Beverage	1 Dish of Roti Canai / Thosai / Chapati mixed with curry +/- Beverage	Buffet +/- Beverage	1 Dish of Rice / Noodles with other food in the plate not mixed +/- Beverage	Only Beverage	Sweet / Savory Snacks (Biscuits, Chocolates, Candies, Chips, Nuts) +/- Beverage	Only Beverage	10	11	21	Presence of intake 1	At home	My place	Cooked by you	Cooked at home (by you, friend or family)	Breakfast	700	5	Milo	NA	NA	NA	NA	NA	NA	1	NA	NA	NA	NA	NA	NA	NA	NA	NA	NA	Alone	Eating alone	Eating alone
1101	Kedah	North	Yes	Female	Urban	64	Malay	3 meals per day	3 Meals	Once or twice a day	1 Dish of Rice / Noodles mixed with other food in the plate +/- Beverage	1 Dish of Rice / Noodles mixed with other food in the plate +/- Beverage	1 Dish of Rice / Noodles with other food in the plate not mixed +/- beverage	1 Dish of Rice / Noodles with other food in the plate not mixed +/- Beverage	1 Dish of Roti Canai / Thosai / Chapati mixed with curry +/- Beverage	Local/Western Pastries (Kuih Muih, Cakes, Pastries, Sandwich) +/- Beverage	Local/Western Pastries (Kuih Muih, Cakes, Pastries, Sandwich) +/- Beverage	25	3	28	Presence of intake 1	At home	My place	Cooked by you	Cooked at home (by you, friend or family)	Breakfast Tea	600	10	Milo	NA	NA	NA	NA	NA	Milo Hot	1	NA	1	NA	NA	NA	NA	NA	NA	NA	NA	Alone	Eating alone	Eating alone
1195	Pahang	East Coast	Yes	Male	Urban	27	Chinese	4 meals per day	4 Meals or more	Once or twice a day	Breakfast with Toast +/- Beverage	1 Dish of Rice / Noodles mixed with other food in the plate +/- Beverage	1 Dish of Rice / Noodles mixed with other food in the plate ( incl Rice Porridge or Instant Noodles) +/- Beverage	1 Dish of Rice / Noodles with other food in the plate not mixed +/- Beverage	1 Dish of Roti Canai / Thosai / Chapati mixed with curry +/- Beverage	Rice / Roti Canai / Noodles +/- Beverage	Local/Western Pastries (Kuih Muih, Cakes, Pastries, Sandwich) +/- Beverage	7	21	28	Presence of intake 1	At home	My place	Cooked by you	Cooked at home (by you, friend or family)	Wake up drink	730	5	Milo	NA	NA	NA	NA	NA	milk	1	NA	1	NA	NA	NA	NA	NA	NA	NA	NA	Alone	Eating alone	Eating alone
262	Pahang	East Coast	Yes	Male	Urban	38	Malay	3 meals per day	3 Meals	Once or twice a day	1 Dish of Rice / Noodles with other food in the plate not mixed +/- Beverage	NA	1 Dish of Rice / Noodles with shared dishes (Including lazy Suzan) +/- Beverage	Small items (Nuts,Fruits,Kuih-Muih,etc) +/- Beverage	NA	Local/Western Pastries (Kuih Muih, Cakes, Pastries, Sandwich) +/- Beverage	Only Beverage	15	6	21	Presence of intake 1	At home	My place	Cooked by friend / family	Cooked at home (by you, friend or family)	Morning tea	630	5	Milo	NA	NA	NA	NA	NA	NA	1 cup	NA	NA	NA	NA	NA	NA	NA	NA	NA	NA	With someone	1	4
1141	Perak	Central	Yes	Female	SubUrban	36	Malay	2 meals per day	1 or 2 Meal(s)	Once or twice a day	1 Dish of Rice / Noodles mixed with other food in the plate +/- Beverage	NA	1 Dish of Rice / Noodles with other food in the plate not mixed +/- beverage	1 Dish of Rice / Noodles with shared dished (Including lazy Suzan) +/- Beverage	Only Beverage	Only Beverage	Local/Western Pastries (Kuih Muih, Cakes, Pastries, Sandwich) +/- Beverage	7	14	21	Presence of intake 1	At home	My place	Cooked by you	Cooked at home (by you, friend or family)	Morning tea	700	10	Milo	NA	NA	NA	NA	NA	NA	1	NA	1	NA	NA	NA	NA	NA	NA	NA	NA	Alone	Eating alone	Eating alone
111	Kuala Lumpur	Central	Yes	Male	Urban	28	Malay	2 meals per day	1 or 2 Meal(s)	Once or twice a day	Only Beverage	NA	1 Dish of Rice / Noodles with other food in the plate not mixed +/- beverage	1 Dish of Rice / Noodles with shared dished (Including lazy Suzan) +/- Beverage	NA	NA	Sweet / Savory Snacks (Biscuits, Chocolates, Candies, Chips, Nuts) +/- Beverage	4	17	21	Presence of intake 1	Outside	My place	Delivery & brought from outside	Cooked at home (by you, friend or family)	Minum	845	10	Milo	NA	NA	NA	NA	NA	Kosong	1 glass	NA	2	NA	NA	NA	NA	NA	NA	NA	NA	Alone	Eating alone	Eating alone
1216	Penang	North	Yes	Male	Urban	24	Chinese	3 meals per day	3 Meals	Never	1 Dish of Rice / Noodles mixed with other food in the plate +/- Beverage	1 Dish of Rice / Noodles mixed with other food in the plate +/- Beverage	1 Dish of Rice / Noodles with other food in the plate not mixed +/- beverage	1 Dish of Rice / Noodles with other food in the plate not mixed +/- Beverage	1 Dish of Roti Canai / Thosai / Chapati mixed with curry +/- Beverage	Local/Western Pastries (Kuih Muih, Cakes, Pastries, Sandwich) +/- Beverage	Local/Western Pastries (Kuih Muih, Cakes, Pastries, Sandwich) +/- Beverage	13	10	23	Presence of intake 1	At home	My place	Cooked by you	Cooked at home (by you, friend or family)	Breakfast	700	15	oat drink	NA	NA	NA	NA	NA	3 in 1	NA	NA	NA	NA	NA	NA	NA	NA	NA	NA	NA	Alone	Eating alone	Eating alone
106	Selangor	Central	Yes	Female	SubUrban	28	Malay	3 meals per day	3 Meals	Once or twice a day	Sandwich / Burger +/- Beverage	NA	1 Dish of Rice / Noodles with other food in the plate not mixed +/- beverage	1 Dish of Rice / Noodles mixed with other food in the plate ( incl. Rice Porridge or Instant Noodles) +/- Beverage	NA	NA	Local/Western Pastries (Kuih Muih, Cakes, Pastries, Sandwich) +/- Beverage	5	8	13	Presence of intake 1	At home	My place	Cooked by you	Cooked at home (by you, friend or family)	Breakfast	630	5	Nestum 3 in 1	NA	NA	NA	NA	NA	NA	1 mug	NA	1	NA	NA	NA	NA	NA	NA	NA	NA	With someone	1	No children
246	Sabah	East Malaysia	Yes	Female	Urban	35	Non-Malay Bumiputra	2 meals per day	1 or 2 Meal(s)	Once or twice a day	1 Dish of Rice / Noodles with other food in the plate not mixed +/- Beverage	1 Dish of Rice / Noodles mixed with other food in the plate +/- Beverage	1 Dish of Roti Canai / Thosai / Chapati mixed with curry +/- Beverage	1 Dish of Rice / Noodles with shared dished (Including lazy Suzan) +/- Beverage	NA	Local/Western Pastries (Kuih Muih, Cakes, Pastries, Sandwich) +/- Beverage	Sweet / Savory Snacks (Biscuits, Chocolates, Candies, Chips, Nuts) +/- Beverage	7	7	14	Presence of intake 1	At home	My place	Cooked by you	Cooked at home (by you, friend or family)	Makan-makan	630	25	Milk	NA	NA	NA	NA	NA	NA	1	NA	NA	NA	NA	NA	NA	NA	NA	NA	NA	Alone	Eating alone	Eating alone
843	Pahang	East Coast	Yes	Male	Rural	53	Malay	1 meal per day	1 or 2 Meal(s)	3 - 4 times a day	1 Dish of Rice / Noodles with other food in the plate not mixed +/- Beverage	Sandwich / Burger +/- Beverage	1 Dish of Rice / Noddles with shared (Including lazy Suzan) +/- Beverage + Fruits/Desserts	1 Dish of Rice / Noddles mixed with other food in the plate ( incl Rice Porridge or Instant Noodles) +/- Beverage + F/D	Small items (Nuts,Fruits,Kuih-Muih,etc) +/- Beverage	Fruits / Hot or Cold Dessert +/- Beverage	Local/Western Pastries (Kuih Muih, Cakes, Pastries, Sandwich) +/- Beverage	7	14	21	Presence of intake 1	At home	My place	Cooked by you	Cooked at home (by you, friend or family)	Minum Pagi	645	10	Coffee O	NA	NA	NA	NA	NA	Sugar	1	NA	NA	NA	NA	NA	NA	NA	NA	NA	NA	Alone	Eating alone	Eating alone
1343	Perak	Central	Yes	Female	Urban	42	Chinese	2 meals per day	1 or 2 Meal(s)	Never	Sandwich / Burger +/- Beverage	NA	1 Dish of Rice / Noodles with other food in the plate not mixed +/- beverage	1 Dish of Rice / Noodles mixed with other food in the plate ( incl. Rice Porridge or Instant Noodles) +/- Beverage	1 Dish of Rice / Noodles with other food in the plate not mixed +/- Beverage	Only Beverage	Only Beverage	14	5	19	Presence of intake 1	At home	My place	Cooked by you	Cooked at home (by you, friend or family)	Breakfast	700	10	Coffee O	NA	NA	NA	NA	NA	Ice	1	NA	1	NA	NA	NA	NA	NA	NA	NA	NA	Alone	Eating alone	Eating alone
1541	Sarawak	East Malaysia	Yes	Female	Urban	34	Non-Malay Bumiputra	3 meals per day	3 Meals	Once or twice a day	1 Dish of Rice / Noodles with other food in the plate not mixed +/- Beverage	NA	1 Dish of Rice / Noodles mixed with other food in the plate ( incl Rice Porridge or Instant Noodles) +/- Beverage	1 Dish of Rice / Noodles with other food in the plate not mixed +/- Beverage	Sandwich / Burger / Savoury Patries +/- Beverage	NA	Local/Western Pastries (Kuih Muih, Cakes, Pastries, Sandwich) +/- Beverage	21	0	21	Presence of intake 1	At home	My place	Cooked by you	Cooked at home (by you, friend or family)	Breakfast Tea	700	10	Coffee O	NA	NA	NA	NA	NA	NA	1	NA	No Intake	NA	NA	NA	NA	NA	NA	NA	NA	Alone	Eating alone	Eating alone
585	Sarawak	East Malaysia	Yes	Female	Urban	28	Chinese	3 meals per day	3 Meals	Never	Cereals with Milk +/- Beverage	Only Beverage	1 Dish of Rice / Noodles with shared dishes (Including lazy Suzan) +/- Beverage	1 Dish of Rice / Noodles with shared dished (Including lazy Suzan) +/- Beverage	Sandwich / Burger / Savoury Patries +/- Beverage	Local/Western Pastries (Kuih Muih, Cakes, Pastries, Sandwich) +/- Beverage	Fruits / Hot or Cold Dessert +/- Beverage	14	7	21	Presence of intake 1	At home	My place	Cooked by you	Cooked at home (by you, friend or family)	Breakfast	630	10	Vanilla	NA	NA	NA	NA	NA	NA	1	NA	1 plate	NA	NA	NA	NA	NA	NA	NA	NA	Alone	Eating alone	Eating alone
836	N. Sembilan	South	Yes	Female	Urban	39	Chinese	3 meals per day	3 Meals	Never	Breakfast with Toast +/- Beverage	NA	1 Dish of Rice / Noodles with shared dishes (Including lazy Suzan) +/- Beverage	1 Dish of Rice / Noodles mixed with other food in the plate ( incl. Rice Porridge or Instant Noodles) +/- Beverage	NA	NA	NA	0	21	21	Presence of intake 1	Outside	On the go	Delivery & brought from outside	Restaurant	Breakfast	730	20	Coffee	NA	NA	NA	NA	NA	NA	1	NA	NA	NA	NA	NA	NA	NA	NA	NA	NA	Alone	Eating alone	Eating alone
1227	Penang	North	Yes	Female	Urban	24	Chinese	2 meals per day	1 or 2 Meal(s)	Once or twice a day	1 Dish of Rice / Noodles mixed with other food in the plate +/- Beverage	1 Dish of Rice / Noodles mixed with other food in the plate +/- Beverage	1 Dish of Rice / Noodles mixed with other food in the plate ( incl Rice Porridge or Instant Noodles) +/- Beverage	1 Dish of Rice / Noodles mixed with other food in the plate ( incl. Rice Porridge or Instant Noodles) +/- Beverage	1 Dish of Roti Canai / Thosai / Chapati mixed with curry +/- Beverage	Local/Western Pastries (Kuih Muih, Cakes, Pastries, Sandwich) +/- Beverage	Local/Western Pastries (Kuih Muih, Cakes, Pastries, Sandwich) +/- Beverage	12	9	21	Presence of intake 1	At home	My place	Cooked by you	Cooked at home (by you, friend or family)	Breakfast	630	10	oat milk	NA	NA	NA	NA	NA	NA	1	NA	No Intake	NA	NA	NA	NA	NA	NA	NA	NA	Alone	Eating alone	Eating alone
825	N. Sembilan	South	Yes	Female	Urban	29	Chinese	3 meals per day	3 Meals	Never	Sandwich / Burger +/- Beverage	NA	1 Dish of Rice / Noodles with shared dishes (Including lazy Suzan) +/- Beverage	1 Dish of Rice / Noodles with shared dished (Including lazy Suzan) +/- Beverage	NA	NA	NA	14	7	21	Presence of intake 1	At home	My place	Cooked by you	Cooked at home (by you, friend or family)	Breakfast	930	20	Oat milk	NA	NA	NA	NA	NA	NA	1	NA	NA	NA	NA	NA	NA	NA	NA	NA	NA	Alone	Eating alone	Eating alone
223	Terengganu	East Coast	Yes	Male	Rural	64	Malay	2 meals per day	1 or 2 Meal(s)	Once or twice a day	All day Breakfast with Sausage and Eggs +/- Beverage	NA	1 Dish of Rice / Noodles with other food in the plate not mixed +/- beverage	1 Dish of Rice / Noodles with other food in the plate not mixed +/- Beverage	NA	Only Beverage	NA	14	0	14	Presence of intake 1	At home	My place	Delivery & brought from outside	Convenience store, supermarket, pasar mini	Food Supplement	630	1	Olive Oil	NA	NA	NA	NA	NA	NA	2 tsp	NA	NA	NA	NA	NA	NA	NA	NA	NA	NA	Alone	Eating alone	Eating alone
169	Johor	South	Yes	Female	SubUrban	41	Malay	3 meals per day	3 Meals	Never	1 Dish of Rice / Noodles mixed with other food in the plate +/- Beverage	NA	1 Dish of Rice / Noodles mixed with other food in the plate ( incl Rice Porridge or Instant Noodles) +/- Beverage	1 Dish of Rice / Noodles mixed with other food in the plate ( incl. Rice Porridge or Instant Noodles) +/- Beverage	NA	Local/Western Pastries (Kuih Muih, Cakes, Pastries, Sandwich) +/- Beverage	NA	19	2	21	Presence of intake 1	At home	My place	Cooked by you	Cooked at home (by you, friend or family)	Breakfast	630	10	Honey	NA	NA	NA	NA	NA	NA	1	NA	1	NA	NA	NA	NA	NA	NA	NA	NA	Alone	Eating alone	Eating alone
1232	Kuala Lumpur	Central	Yes	Female	Urban	45	Chinese	2 meals per day	1 or 2 Meal(s)	Never	1 Dish of Rice / Noodles with other food in the plate not mixed +/- Beverage	1 Dish of Roti Canai / Thosai / Chapati mixed with curry +/- Beverage	1 Dish of Rice / Noodles mixed with other food in the plate ( incl Rice Porridge or Instant Noodles) +/- Beverage	1 Dish of Rice / Noodles with shared dished (Including lazy Suzan) +/- Beverage	1 Dish of Roti Canai / Thosai / Chapati mixed with curry +/- Beverage	Sweet / Savory Snacks (Biscuits, Chocolates, Candies, Chips, Nuts) +/- Beverage	Sweet / Savory Snacks (Biscuits, Chocolates, Candies, Chips, Nuts) +/- Beverage	10	14	24	Presence of intake 1	At home	My place	Cooked by you	Cooked at home (by you, friend or family)	Breakfast	800	30	Cereal Milk	NA	NA	NA	NA	NA	NA	1	NA	1	NA	NA	NA	NA	NA	NA	NA	NA	Alone	Eating alone	Eating alone
535	Penang	North	Yes	Female	Urban	47	Malay	3 meals per day	3 Meals	Never	All day Breakfast with Sausage and Eggs +/- Beverage	Breakfast with Toast +/- Beverage	1 Dish of Rice / Noodles with other food in the plate not mixed +/- beverage	1 Dish of Rice / Noodles with other food in the plate not mixed +/- Beverage	Sandwich / Burger / Savoury Patries +/- Beverage	Local/Western Pastries (Kuih Muih, Cakes, Pastries, Sandwich) +/- Beverage	Local/Western Pastries (Kuih Muih, Cakes, Pastries, Sandwich) +/- Beverage	14	7	21	Presence of intake 1	At home	My place	Cooked by you	Cooked at home (by you, friend or family)	Breakfast	800	10	Milk	NA	NA	NA	NA	NA	NA	1	NA	No Intake	NA	NA	NA	NA	NA	NA	NA	NA	Alone	Eating alone	Eating alone
1407	Pahang	East Coast	Yes	Male	Urban	65	Chinese	3 meals per day	3 Meals	Once or twice a day	1 Dish of Roti Canai / Thosai / Chapati mixed with curry +/- Beverage	NA	1 Dish of Rice / Noodles mixed with other food in the plate ( incl Rice Porridge or Instant Noodles) +/- Beverage	1 Dish of Rice / Noodles with shared dished (Including lazy Suzan) +/- Beverage	NA	Fruits / Hot or Cold Dessert +/- Beverage	Local/Western Pastries (Kuih Muih, Cakes, Pastries, Sandwich) +/- Beverage	7	14	21	Presence of intake 1	At home	My place	Cooked by friend / family	Cooked at home (by you, friend or family)	Breakfast	800	30	Neslo	NA	NA	NA	NA	NA	Nescafe,malt	1	NA	1	NA	NA	NA	NA	NA	NA	NA	NA	With someone	1	No children
493	Melaka	South	Yes	Male	Urban	23	Malay	2 meals per day	1 or 2 Meal(s)	Never	NA	NA	1 Dish of Rice / Noodles with shared dishes (Including lazy Suzan) +/- Beverage	1 Dish of Rice / Noodles with shared dished (Including lazy Suzan) +/- Beverage	NA	NA	NA	12	2	14	Presence of intake 1	At home	My place	Cooked by you	Cooked at home (by you, friend or family)	Breakfast	500	5	nestum	NA	NA	NA	NA	NA	NA	1	NA	NA	NA	NA	NA	NA	NA	NA	NA	NA	Alone	Eating alone	Eating alone
1392	Pahang	East Coast	Yes	Male	Urban	32	Chinese	3 meals per day	3 Meals	Once or twice a day	1 Dish of Rice / Noodles mixed with other food in the plate +/- Beverage	1 Dish of Rice / Noodles mixed with other food in the plate +/- Beverage	1 Dish of Rice / Noodles with other food in the plate not mixed +/- beverage	1 Dish of Rice / Noodles with shared dished (Including lazy Suzan) +/- Beverage	Sandwich / Burger / Savoury Patries +/- Beverage	Local/Western Pastries (Kuih Muih, Cakes, Pastries, Sandwich) +/- Beverage	Only Beverage	7	14	21	Presence of intake 1	At home	My place	Cooked by friend / family	Cooked at home (by you, friend or family)	Breakfast	730	30	Oat Milk	NA	NA	NA	NA	NA	Cereal	1	NA	1	NA	NA	NA	NA	NA	NA	NA	NA	With someone	1	No children
906	Penang	North	Yes	Male	Urban	65	Chinese	3 meals per day	3 Meals	Never	1 Dish of Rice / Noodles mixed with other food in the plate +/- Beverage	1 Dish of Rice / Noodles mixed with other food in the plate +/- Beverage	1 Dish of Rice / Noodles with other food in the plate not mixed +/- beverage	1 Dish of Rice / Noodles mixed with other food in the plate ( incl. Rice Porridge or Instant Noodles) +/- Beverage	1 Dish of Roti Canai / Thosai / Chapati mixed with curry +/- Beverage	Rice / Roti Canai / Noodles +/- Beverage	Only Beverage	13	10	23	Presence of intake 1	At home	My place	Cooked by you	Cooked at home (by you, friend or family)	Breakfast	1000	15	oat drink	NA	NA	NA	NA	NA	NA	1	NA	1	NA	NA	NA	NA	NA	NA	NA	NA	Alone	Eating alone	Eating alone
1035	Selangor	Central	Yes	Female	Urban	59	Malay	2 meals per day	1 or 2 Meal(s)	Once or twice a day	Only Beverage	NA	1 Dish of Rice / Noodles with other food in the plate not mixed +/- beverage	Sandwich / Burger / Savoury Patries +/- Beverage	1 Dish of Rice / Noodles with shared dished (Including lazy Suzan) +/- Beverage	Only Beverage	Fruits / Hot or Cold Dessert +/- Beverage	14	13	27	Presence of intake 1	At home	My place	Cooked by you	Cooked at home (by you, friend or family)	Breakfast Tea	800	15	kopi susu	NA	NA	NA	NA	NA	NA	1	NA	1	NA	NA	NA	NA	NA	NA	NA	NA	Alone	Eating alone	Eating alone
1404	Pahang	East Coast	Yes	Male	Urban	42	Chinese	4 meals per day	4 Meals or more	Once or twice a day	Breakfast with Toast +/- Beverage	1 Dish of Rice / Noodles mixed with other food in the plate +/- Beverage	1 Dish of Rice / Noodles mixed with other food in the plate ( incl Rice Porridge or Instant Noodles) +/- Beverage	1 Dish of Rice / Noodles with shared dished (Including lazy Suzan) +/- Beverage	1 Dish of Roti Canai / Thosai / Chapati mixed with curry +/- Beverage	Rice / Roti Canai / Noodles +/- Beverage	Only Beverage	7	21	28	Presence of intake 1	At home	My place	Cooked by you	Cooked at home (by you, friend or family)	Breakfast	630	10	oat milk	NA	NA	NA	NA	NA	NA	1	NA	1	NA	NA	NA	NA	NA	NA	NA	NA	Alone	Eating alone	Eating alone
1584	Johor	South	Yes	Female	Urban	61	Chinese	4 meals per day	4 Meals or more	Once or twice a day	1 Dish of Rice / Noodles mixed with other food in the plate +/- Beverage	1 Dish of Rice / Noodles mixed with other food in the plate +/- Beverage	1 Dish of Rice / Noodles mixed with other food in the plate ( incl Rice Porridge or Instant Noodles) +/- Beverage	1 Dish of Rice / Noodles mixed with other food in the plate ( incl. Rice Porridge or Instant Noodles) +/- Beverage	1 Dish of Rice / Noodles mixed with other food in the plate ( incl. Rice Porridge or Instant Noodles) +/- Beverage	Fruits / Hot or Cold Dessert +/- Beverage	Fruits / Hot or Cold Dessert +/- Beverage	12	2	14	Presence of intake 1	At home	My place	Cooked by you	Cooked at home (by you, friend or family)	Breakfast	600	10	Oat Milk	NA	NA	NA	NA	NA	Cereal	1	NA	No Intake	NA	NA	NA	NA	NA	NA	NA	NA	Alone	Eating alone	Eating alone
46	Kuala Lumpur	Central	Yes	Female	Urban	29	Malay	3 meals per day	3 Meals	Never	NA	1 Dish of Rice / Noodles with other food in the plate not mixed +/- Beverage	1 Dish of Rice / Noodles with other food in the plate not mixed +/- beverage	1 Dish of Rice / Noodles with other food in the plate not mixed +/- Beverage	NA	NA	NA	1	21	22	Presence of intake 1	Outside	My place	Delivery & brought from outside	Hawkers, stalls, street food	Brunch	1100	5	Nasi Lemak	NA	NA	NA	NA	NA	Ayam rendang, sambaal bilis, timun, kacang	1	NA	NA	NA	NA	NA	NA	NA	NA	NA	NA	With someone	1	No children
372	Kelantan	East Coast	Yes	Female	Rural	22	Malay	1 meal per day	1 or 2 Meal(s)	Never	All day Breakfast with Sausage and Eggs +/- Beverage	NA	1 Dish of Rice / Noodles mixed with other food in the plate ( incl Rice Porridge or Instant Noodles) +/- Beverage	1 Dish of Rice / Noodles mixed with other food in the plate ( incl. Rice Porridge or Instant Noodles) +/- Beverage	NA	Local/Western Pastries (Kuih Muih, Cakes, Pastries, Sandwich) +/- Beverage	NA	5	2	7	Presence of intake 1	At home	My place	Cooked by you	Cooked at home (by you, friend or family)	Breakfast	1300	5	Bread	NA	NA	NA	NA	NA	NA	1 pack	NA	No Intake	NA	NA	NA	NA	NA	NA	NA	NA	With someone	1	No children
371	Kelantan	East Coast	Yes	Female	Rural	21	Non-Malay Bumiputra	2 meals per day	1 or 2 Meal(s)	Once or twice a day	Sandwich / Burger +/- Beverage	NA	1 Dish of Rice / Noodles mixed with other food in the plate ( incl Rice Porridge or Instant Noodles) +/- Beverage	Soup +/- Beverage	NA	Sweet / Savory Snacks (Biscuits, Chocolates, Candies, Chips, Nuts) +/- Beverage	NA	13	1	14	Presence of intake 1	At home	My place	Cooked by you	Cooked at home (by you, friend or family)	Breakfast	1100	5	Biscuit	NA	NA	NA	NA	NA	Chocolate	4 pices	NA	4 pieces	NA	NA	NA	NA	NA	NA	NA	NA	Alone	Eating alone	Eating alone
1563	Sarawak	East Malaysia	Yes	Female	Urban	32	Non-Malay Bumiputra	2 meals per day	1 or 2 Meal(s)	Once or twice a day	1 Dish of Rice / Noodles with other food in the plate not mixed +/- Beverage	1 Dish of Rice / Noodles with other food in the plate not mixed +/- Beverage	1 Dish of Rice / Noodles with other food in the plate not mixed +/- beverage	1 Dish of Rice / Noodles with other food in the plate not mixed +/- Beverage	1 Dish of Rice / Noodles with other food in the plate not mixed +/- Beverage	Sweet / Savory Snacks (Biscuits, Chocolates, Candies, Chips, Nuts) +/- Beverage	Sweet / Savory Snacks (Biscuits, Chocolates, Candies, Chips, Nuts) +/- Beverage	14	5	19	Presence of intake 1	At home	My place	Cooked by friend / family	Cooked at home (by you, friend or family)	Breakfast	1100	60	Popiah	NA	NA	NA	NA	NA	Popiah	1	NA	1	NA	NA	NA	NA	NA	NA	NA	NA	Alone	Eating alone	Eating alone
538	Penang	North	Yes	Female	Urban	39	Malay	2 meals per day	1 or 2 Meal(s)	Once or twice a day	Breakfast with Toast +/- Beverage	1 Dish of Rice / Noodles mixed with other food in the plate +/- Beverage	1 Dish of Rice / Noodles with other food in the plate not mixed +/- beverage	1 Dish of Rice / Noodles with other food in the plate not mixed +/- Beverage	1 Dish of Rice / Noodles with other food in the plate not mixed +/- Beverage	Local/Western Pastries (Kuih Muih, Cakes, Pastries, Sandwich) +/- Beverage	Local/Western Pastries (Kuih Muih, Cakes, Pastries, Sandwich) +/- Beverage	4	10	14	Presence of intake 1	Outside	My place	Delivery & brought from outside	Mamak, nasi kandar	Breakfast	1100	30	Fried rice	NA	NA	NA	NA	NA	NA	1	NA	1	NA	NA	NA	NA	NA	NA	NA	NA	With someone	1	No children
428	Johor	South	Yes	Female	Urban	34	Chinese	3 meals per day	3 Meals	Once or twice a day	Breakfast with Toast +/- Beverage	Cereals with Milk +/- Beverage	1 Dish of Rice / Noodles mixed with other food in the plate ( incl Rice Porridge or Instant Noodles) +/- Beverage	1 Dish of Rice / Noodles with shared dished (Including lazy Suzan) +/- Beverage	1 Dish of Roti Canai / Thosai / Chapati mixed with curry +/- Beverage	Sweet / Savory Snacks (Biscuits, Chocolates, Candies, Chips, Nuts) +/- Beverage	Sweet / Savory Snacks (Biscuits, Chocolates, Candies, Chips, Nuts) +/- Beverage	7	7	14	Presence of intake 1	Outside	Friend's place	Delivery & brought from outside	Cooked at home (by you, friend or family)	Brunch	1130	60	Read Bean bread	NA	NA	NA	NA	NA	Red bean	2	NA	NA	NA	NA	NA	NA	NA	NA	NA	NA	Alone	Eating alone	Eating alone
504	Penang	North	Yes	Female	Urban	39	Chinese	2 meals per day	1 or 2 Meal(s)	Never	Sandwich / Burger +/- Beverage	Sandwich / Burger +/- Beverage	1 Dish of Rice / Noodles with other food in the plate not mixed +/- beverage	1 Dish of Rice / Noodles with other food in the plate not mixed +/- Beverage	1 Dish of Rice / Noodles with other food in the plate not mixed +/- Beverage	Sweet / Savory Snacks (Biscuits, Chocolates, Candies, Chips, Nuts) +/- Beverage	Sweet / Savory Snacks (Biscuits, Chocolates, Candies, Chips, Nuts) +/- Beverage	1	13	14	Presence of intake 1	Outside	In the office	Delivery & brought from outside	Hawkers, stalls, street food	Brunch	1100	20	Rice	Chicken	NA	NA	NA	NA	NA	1	NA	1	NA	NA	NA	NA	NA	NA	NA	NA	Alone	Eating alone	Eating alone
245	Sabah	East Malaysia	Yes	Female	Urban	29	Non-Malay Bumiputra	3 meals per day	3 Meals	3 - 4 times a day	1 Dish of Rice / Noodles with other food in the plate not mixed +/- Beverage	NA	Buffet +/- Beverage	1 Dish of Rice / Noodles with shared dished (Including lazy Suzan) +/- Beverage	NA	NA	Sweet / Savory Snacks (Biscuits, Chocolates, Candies, Chips, Nuts) +/- Beverage	7	14	21	Presence of intake 1	Outside	My place	Delivery & brought from outside	Restaurant	Breakfast	1100	10	Kuih lenggang	sandwhich	NA	NA	NA	NA	NA	1	NA	1	NA	NA	NA	NA	NA	NA	NA	NA	Alone	Eating alone	Eating alone
622	Kelantan	East Coast	Yes	Female	Urban	28	Malay	4 meals per day	4 Meals or more	Once or twice a day	1 Dish of Roti Canai / Thosai / Chapati mixed with curry +/- Beverage	1 Dish of Rice / Noodles with shared dishes ( including lazy Suzan) +/- Beverage	1 Dish of Rice / Noodles with other food in the plate not mixed +/- beverage	1 Dish of Rice / Noodles with other food in the plate not mixed +/- Beverage	Sandwich / Burger / Savoury Patries +/- Beverage	Only Beverage	Local/Western Pastries (Kuih Muih, Cakes, Pastries, Sandwich) +/- Beverage	14	7	21	Presence of intake 1	Outside	In a restaurant	Delivery & brought from outside	Restaurant	Breakfast	1100	15	Toast Bread	NA	NA	NA	NA	NA	Butter	1	NA	NA	NA	NA	NA	NA	NA	NA	NA	NA	Alone	Eating alone	Eating alone
573	Sarawak	East Malaysia	Yes	Male	Urban	25	Chinese	3 meals per day	3 Meals	Once or twice a day	Cereals with Milk +/- Beverage	Small items (Nuts, Fruits,Kuih-Muih,etc)+/- Beverage	1 Dish of Roti Canai / Thosai / Chapati mixed with curry +/- Beverage	Steamboat +/- Beverage	Only Beverage	Only Beverage	Fruits / Hot or Cold Dessert +/- Beverage	8	13	21	Presence of intake 1	At home	My place	Cooked by you	Cooked at home (by you, friend or family)	Breakfast	2000	10	Egg	NA	NA	NA	NA	NA	NA	2 eggs	NA	1 set	NA	NA	NA	NA	NA	NA	NA	NA	Alone	Eating alone	Eating alone
1594	Johor	South	Yes	Female	SubUrban	23	Malay	2 meals per day	1 or 2 Meal(s)	3 - 4 times a day	Small items (Nuts, Fruits,Kuih-Muih,etc)+/- Beverage	Small items (Nuts, Fruits,Kuih-Muih,etc)+/- Beverage	1 Dish of Rice / Noodles with other food in the plate not mixed +/- beverage	1 Dish of Rice / Noodles with other food in the plate not mixed +/- Beverage	1 Dish of Rice / Noodles with other food in the plate not mixed +/- Beverage	Rice / Roti Canai / Noodles +/- Beverage	Rice / Roti Canai / Noodles +/- Beverage	6	15	21	Presence of intake 1	Outside	On the go	Cooked by you	Cooked at home (by you, friend or family)	Brunch	1100	30	sandwich	NA	NA	NA	NA	NA	sardin	1	NA	1	NA	NA	NA	NA	NA	NA	NA	NA	Alone	Eating alone	Eating alone
650	Kelantan	East Coast	Yes	Female	Urban	21	Malay	4 meals per day	4 Meals or more	Once or twice a day	1 Dish of Roti Canai / Thosai / Chapati mixed with curry +/- Beverage	Only Beverage	1 Dish of Rice / Noodles with other food in the plate not mixed +/- beverage	Steamboat +/- Beverage	Western Structure (Starter+/- Main Course+/-Desseert +/- Beverage	Sweet / Savory Snacks (Biscuits, Chocolates, Candies, Chips, Nuts) +/- Beverage	Local/Western Pastries (Kuih Muih, Cakes, Pastries, Sandwich) +/- Beverage	14	7	21	Presence of intake 1	At home	My place	Cooked by friend / family	Cooked at home (by you, friend or family)	Breakfast	1200	45	Roti canai kosong	Jagung	NA	NA	NA	NA	Kuah dal	3	NA	1	NA	NA	NA	NA	NA	NA	NA	NA	Alone	Eating alone	Eating alone
51	Sabah	East Malaysia	Yes	Male	Urban	33	Non-Malay Bumiputra	2 meals per day	1 or 2 Meal(s)	Once or twice a day	Only Beverage	Only Beverage	1 Dish of Rice / Noodles with other food in the plate not mixed +/- beverage	Sandwich / Burger / Savoury Patries +/- Beverage	1 Dish of Rice / Noodles with shared dished (Including lazy Suzan) +/- Beverage	Only Beverage	Fruits / Hot or Cold Dessert +/- Beverage	10	4	14	Presence of intake 1	Outside	Friend's place	Delivery & brought from outside	Restaurant	Breakfast	900	60	Bihun	Telur	Sayur Kailan	NA	NA	NA	NA	2	NA	NA	NA	2	NA	NA	NA	NA	NA	NA	With someone	4	No children
553	Sarawak	East Malaysia	Yes	Male	Urban	18	Chinese	3 meals per day	3 Meals	Never	All day Breakfast with Sausage and Eggs +/- Beverage	NA	1 Dish of Rice / Noodles mixed with other food in the plate ( incl Rice Porridge or Instant Noodles) +/- Beverage	1 Dish of Rice / Noodles with shared dished (Including lazy Suzan) +/- Beverage	Sandwich / Burger / Savoury Patries +/- Beverage	NA	NA	14	7	21	Presence of intake 1	At home	My place	Cooked by you	Cooked at home (by you, friend or family)	Breakfast	1030	20	Oatmeal	NA	NA	NA	NA	NA	NA	1 bowl	NA	1 plate	NA	NA	NA	NA	NA	NA	NA	NA	Alone	Eating alone	Eating alone
309	Sabah	East Malaysia	Yes	Female	Rural	55	Chinese	3 meals per day	3 Meals	Once or twice a day	1 Dish of Rice / Noodles mixed with other food in the plate +/- Beverage	1 Dish of Rice / Noodles with shared dishes ( including lazy Suzan) +/- Beverage	1 Dish of Rice / Noodles with shared dishes (Including lazy Suzan) +/- Beverage	1 Dish of Rice / Noodles with other food in the plate not mixed +/- Beverage	Soup +/- Beverage	Local/Western Pastries (Kuih Muih, Cakes, Pastries, Sandwich) +/- Beverage	Rice / Roti Canai / Noodles +/- Beverage	14	7	21	Presence of intake 1	Outside	In a restaurant	Delivery & brought from outside	Restaurant	Breakfast	1015	20	Bihun	Ayam	Pork	NA	NA	NA	NA	1 plate	NA	NA	NA	1/2 piece	NA	NA	NA	NA	NA	NA	With someone	1	No children
516	Penang	North	Yes	Female	Urban	22	Malay	3 meals per day	3 Meals	Never	All day Breakfast with Sausage and Eggs +/- Beverage	All day Breakfast with Sausage and Eggs +/- Beverage	1 Dish of Rice / Noodles with other food in the plate not mixed +/- beverage	1 Dish of Rice / Noodles with other food in the plate not mixed +/- Beverage	Only Beverage	Local/Western Pastries (Kuih Muih, Cakes, Pastries, Sandwich) +/- Beverage	Local/Western Pastries (Kuih Muih, Cakes, Pastries, Sandwich) +/- Beverage	0	21	21	Presence of intake 1	Outside	Friend's place	Delivery & brought from outside	Hawkers, stalls, street food	Breakfast	1100	20	Bread	Egg	NA	NA	NA	NA	NA	2	NA	NA	NA	NA	NA	NA	NA	NA	NA	NA	Alone	Eating alone	Eating alone
823	N. Sembilan	South	Yes	Female	Urban	28	Chinese	3 meals per day	3 Meals	Once or twice a day	1 Dish of Rice / Noodles with other food in the plate not mixed +/- Beverage	NA	Sandwich / Burger / Savoury Patries +/- Beverage	1 Dish of Rice / Noodles with shared dished (Including lazy Suzan) +/- Beverage	NA	NA	NA	0	21	21	Presence of intake 1	Outside	In the office	Delivery & brought from outside	Food court	Breakfast	1100	30	Mee	NA	NA	NA	NA	NA	Mee, fishball, vege	1	NA	1	NA	NA	NA	NA	NA	NA	NA	NA	Alone	Eating alone	Eating alone
1117	Kedah	North	Yes	Female	Urban	62	Malay	3 meals per day	3 Meals	Once or twice a day	Breakfast with Toast +/- Beverage	1 Dish of Rice / Noodles mixed with other food in the plate +/- Beverage	1 Dish of Rice / Noodles with other food in the plate not mixed +/- beverage	1 Dish of Rice / Noodles with shared dished (Including lazy Suzan) +/- Beverage	1 Dish of Roti Canai / Thosai / Chapati mixed with curry +/- Beverage	Sweet / Savory Snacks (Biscuits, Chocolates, Candies, Chips, Nuts) +/- Beverage	Sweet / Savory Snacks (Biscuits, Chocolates, Candies, Chips, Nuts) +/- Beverage	18	3	21	Presence of intake 1	At home	My place	Cooked by you	Cooked at home (by you, friend or family)	Brunch	1300	60	Porridge	NA	NA	NA	NA	NA	NA	1	NA	1	NA	NA	NA	NA	NA	NA	NA	NA	With someone	2	No children
306	Sabah	East Malaysia	Yes	Male	Rural	46	Non-Malay Bumiputra	3 meals per day	3 Meals	Never	1 Dish of Rice / Noodles mixed with other food in the plate +/- Beverage	1 Dish of Rice / Noodles with other food in the plate not mixed +/- Beverage	1 Dish of Rice / Noodles with shared dishes (Including lazy Suzan) +/- Beverage	1 Dish of Rice / Noodles with shared dished (Including lazy Suzan) +/- Beverage	1 Dish of Rice / Noodles mixed with other food in the plate ( incl. Rice Porridge or Instant Noodles) +/- Beverage	Sweet / Savory Snacks (Biscuits, Chocolates, Candies, Chips, Nuts) +/- Beverage	Only Beverage	7	14	21	Presence of intake 1	Outside	In a restaurant	Cooked by friend / family	Cooked at home (by you, friend or family)	Breakfast	1100	15	Soto	NA	NA	NA	NA	NA	NA	1 bowl	NA	NA	NA	NA	NA	NA	NA	NA	NA	NA	Alone	Eating alone	Eating alone
730	Kedah	North	Yes	Female	SubUrban	33	Malay	3 meals per day	3 Meals	Once or twice a day	1 Dish of Rice / Noodles with other food in the plate not mixed +/- Beverage	Sandwich / Burger +/- Beverage	1 Dish of Rice / Noodles with other food in the plate not mixed +/- beverage	1 Dish of Rice / Noodles with other food in the plate not mixed +/- Beverage	Sandwich / Burger / Savoury Patries +/- Beverage	Sweet / Savory Snacks (Biscuits, Chocolates, Candies, Chips, Nuts) +/- Beverage	Local/Western Pastries (Kuih Muih, Cakes, Pastries, Sandwich) +/- Beverage	20	1	21	Presence of intake 1	At home	My place	Cooked by you	Cooked at home (by you, friend or family)	Breakfast	1030	15	Rice	Fried Chicken	Petai	NA	NA	NA	NA	1	NA	1	NA	1	NA	NA	NA	NA	NA	NA	Alone	Eating alone	Eating alone
375	Kelantan	East Coast	Yes	Male	Rural	22	Malay	3 meals per day	3 Meals	Once or twice a day	1 Dish of Rice / Noodles mixed with other food in the plate +/- Beverage	NA	1 Dish of Rice / Noodles with shared dishes (Including lazy Suzan) +/- Beverage	Western Structure (Starter+/- Main Course+/-Desseert +/- Beverage	NA	Fruits / Hot or Cold Dessert +/- Beverage	NA	14	7	21	Presence of intake 1	At home	My place	Delivery & brought from outside	Cooked at home (by you, friend or family)	Breakfast	1100	60	Nasi Ayam	NA	NA	NA	NA	NA	NA	1 plate	NA	"1 plate	NA	NA	NA	NA	NA	NA	NA	NA	With someone	1	No children
168	Johor	South	Yes	Female	Urban	21	Malay	2 meals per day	1 or 2 Meal(s)	Once or twice a day	NA	NA	1 Dish of Rice / Noodles mixed with other food in the plate ( incl Rice Porridge or Instant Noodles) +/- Beverage	1 Dish of Rice / Noodles mixed with other food in the plate ( incl. Rice Porridge or Instant Noodles) +/- Beverage	NA	NA	Local/Western Pastries (Kuih Muih, Cakes, Pastries, Sandwich) +/- Beverage	7	7	14	Presence of intake 1	Outside	In a restaurant	Delivery & brought from outside	Food court	Lunch	1100	30	Rice	NA	NA	NA	NA	NA	Egg, Vege	1	NA	1	NA	NA	NA	NA	NA	NA	NA	NA	Alone	Eating alone	Eating alone
473	Melaka	South	Yes	Female	Urban	23	Malay	3 meals per day	3 Meals	Once or twice a day	1 Dish of Rice / Noodles mixed with other food in the plate +/- Beverage	NA	1 Dish of Rice / Noodles with shared dishes (Including lazy Suzan) +/- Beverage	1 Dish of Rice / Noodles with shared dished (Including lazy Suzan) +/- Beverage	Sandwich / Burger / Savoury Patries +/- Beverage	NA	Only Beverage	7	23	30	Presence of intake 1	Outside	In the office	Delivery & brought from outside	Restaurant	Lunch	1530	40	Ayam KFC	NA	NA	NA	NA	NA	NA	2	NA	NA	NA	NA	NA	NA	NA	NA	NA	NA	Alone	Eating alone	Eating alone
688	Selangor	Central	Yes	Male	Urban	18	Chinese	3 meals per day	3 Meals	Never	Only Beverage	1 Dish of Rice / Noodles with other food in the plate not mixed +/- Beverage	1 Dish of Rice / Noodles mixed with other food in the plate ( incl Rice Porridge or Instant Noodles) +/- Beverage	1 Dish of Rice / Noodles with other food in the plate not mixed +/- Beverage	1 Dish of Rice / Noodles with shared dished (Including lazy Suzan) +/- Beverage	Only Beverage	Sweet / Savory Snacks (Biscuits, Chocolates, Candies, Chips, Nuts) +/- Beverage	14	7	21	Presence of intake 1	At home	My place	Cooked by friend / family	Cooked at home (by you, friend or family)	Lunch	1300	30	Pork Noodles	Tea	NA	NA	NA	NA	NA	1	NA	No Intake	NA	NA	NA	NA	NA	NA	NA	NA	With someone	2	No children
580	Sarawak	East Malaysia	Yes	Male	Urban	42	Non-Malay Bumiputra	3 meals per day	3 Meals	Once or twice a day	All day Breakfast with Sausage and Eggs +/- Beverage	1 Dish of Rice / Noodles mixed with other food in the plate +/- Beverage	1 Dish of Roti Canai / Thosai / Chapati mixed with curry +/- Beverage	1 Dish of Rice / Noodles with shared dished (Including lazy Suzan) +/- Beverage	Sandwich / Burger / Savoury Patries +/- Beverage	NA	Local/Western Pastries (Kuih Muih, Cakes, Pastries, Sandwich) +/- Beverage	10	11	21	Presence of intake 1	At home	My place	Cooked by friend / family	Cooked at home (by you, friend or family)	Breakfast	1800	15	Toast	Eggs	NA	NA	NA	NA	NA	2 slice	NA	1 cup	NA	NA	NA	NA	NA	NA	NA	NA	Alone	Eating alone	Eating alone
457	Kelantan	East Coast	Yes	Male	SubUrban	18	Chinese	3 meals per day	3 Meals	Once or twice a day	NA	1 Dish of Rice / Noodles with other food in the plate not mixed +/- Beverage	1 Dish of Rice / Noodles with other food in the plate not mixed +/- beverage	Buffet +/- Beverage	Only Beverage	NA	Only Beverage	8	22	30	Presence of intake 1	At home	My place	Cooked by you	Cooked at home (by you, friend or family)	Breakfast	830	15	Bread	NA	NA	NA	NA	NA	Butter	3	NA	NA	NA	NA	NA	NA	NA	NA	NA	NA	Alone	Eating alone	Eating alone
1254	Kuala Lumpur	Central	Yes	Female	Urban	69	Chinese	3 meals per day	3 Meals	Once or twice a day	Breakfast with Toast +/- Beverage	NA	1 Dish of Rice / Noodles mixed with other food in the plate ( incl Rice Porridge or Instant Noodles) +/- Beverage	1 Dish of Rice / Noodles with shared dished (Including lazy Suzan) +/- Beverage	1 Dish of Roti Canai / Thosai / Chapati mixed with curry +/- Beverage	Fruits / Hot or Cold Dessert +/- Beverage	Fruits / Hot or Cold Dessert +/- Beverage	20	1	21	Presence of intake 1	At home	My place	Cooked by you	Cooked at home (by you, friend or family)	Breakfast	800	30	Green bean soup	NA	NA	NA	NA	NA	NA	1	NA	NA	NA	NA	NA	NA	NA	NA	NA	NA	With someone	1	No children
1907	Kelantan	East Coast	Yes	Female	Rural	23	Malay	3 meals per day	3 Meals	Once or twice a day	All day Breakfast with Sausage and Eggs +/- Beverage	NA	Buffet +/- Beverage	Soup +/- Beverage	NA	Sweet / Savory Snacks (Biscuits, Chocolates, Candies, Chips, Nuts) +/- Beverage	NA	14	6	20	Presence of intake 1	At home	My place	Delivery & brought from outside	Convenience store, supermarket, pasar mini	Breakfast	800	2	Biscuit	NA	NA	NA	NA	NA	Oat Biscuit	2	NA	NA	NA	NA	NA	NA	NA	NA	NA	NA	Alone	Eating alone	Eating alone
1571	Sarawak	East Malaysia	Yes	Female	Urban	34	Non-Malay Bumiputra	2 meals per day	1 or 2 Meal(s)	Once or twice a day	Small items (Nuts, Fruits,Kuih-Muih,etc)+/- Beverage	1 Dish of Rice / Noodles with other food in the plate not mixed +/- Beverage	1 Dish of Rice / Noodles with other food in the plate not mixed +/- beverage	1 Dish of Rice / Noodles with other food in the plate not mixed +/- Beverage	1 Dish of Rice / Noodles with other food in the plate not mixed +/- Beverage	Local/Western Pastries (Kuih Muih, Cakes, Pastries, Sandwich) +/- Beverage	Only Beverage	14	5	19	Presence of intake 1	At home	My place	Cooked by you	Cooked at home (by you, friend or family)	Breakfast	700	40	Bread	NA	NA	NA	NA	NA	NA	1	NA	No Intake	NA	NA	NA	NA	NA	NA	NA	NA	Alone	Eating alone	Eating alone
1863	Sarawak	East Malaysia	Yes	Female	Rural	58	Non-Malay Bumiputra	2 meals per day	1 or 2 Meal(s)	3 - 4 times a day	1 Dish of Rice / Noodles mixed with other food in the plate +/- Beverage	Small items (Nuts, Fruits,Kuih-Muih,etc)+/- Beverage	1 Dish of Rice / Noodles with other food in the plate not mixed +/- beverage	1 Dish of Rice / Noodles with other food in the plate not mixed +/- Beverage	Only Beverage	Local/Western Pastries (Kuih Muih, Cakes, Pastries, Sandwich) +/- Beverage	Only Beverage	13	1	14	Presence of intake 1	At home	My place	Cooked by you	Cooked at home (by you, friend or family)	Breakfast	700	15	Biscuit	Instant Oats	NA	NA	NA	NA	Cream Cracker	1	Oat Drink	NA	NA	NA	NA	NA	NA	NA	NA	NA	With someone	1	No children
75	Sabah	East Malaysia	Yes	Female	Urban	38	Non-Malay Bumiputra	1 meal per day	1 or 2 Meal(s)	Once or twice a day	All day Breakfast with Sausage and Eggs +/- Beverage	1 Dish of Rice / Noodles with shared dishes ( including lazy Suzan) +/- Beverage	Western Structure (Starter +/- Main Course +/-Desseert +/- Beverage	1 Dish of Rice / Noodles with other food in the plate not mixed +/- Beverage	Only Beverage	Local/Western Pastries (Kuih Muih, Cakes, Pastries, Sandwich) +/- Beverage	Local/Western Pastries (Kuih Muih, Cakes, Pastries, Sandwich) +/- Beverage	7	14	21	Presence of intake 1	Outside	In the office	Cooked by you	Cooked at home (by you, friend or family)	Breakfast	720	10	NA	NA	NA	Apple	NA	NA	NA	NA	NA	3 tbsp	NA	NA	NA	1	NA	NA	NA	NA	With someone	No other adults	3
460	Kelantan	East Coast	Yes	Male	Rural	18	Chinese	3 meals per day	3 Meals	Once or twice a day	NA	NA	1 Dish of Rice / Noodles mixed with other food in the plate ( incl Rice Porridge or Instant Noodles) +/- Beverage	1 Dish of Rice / Noodles mixed with other food in the plate ( incl. Rice Porridge or Instant Noodles) +/- Beverage	1 Dish of Rice / Noodles mixed with other food in the plate ( incl. Rice Porridge or Instant Noodles) +/- Beverage	NA	Only Beverage	5	25	30	Presence of intake 1	At home	My place	Cooked by you	Cooked at home (by you, friend or family)	Breakfast	800	10	Keropok	NA	NA	NA	NA	NA	NA	1	NA	1	NA	NA	NA	NA	NA	NA	NA	NA	Alone	Eating alone	Eating alone
318	Sabah	East Malaysia	Yes	Male	Rural	49	Non-Malay Bumiputra	3 meals per day	3 Meals	Once or twice a day	Only Beverage	All day Breakfast with Sausage and Eggs +/- Beverage	1 Dish of Rice / Noodles with other food in the plate not mixed +/- beverage	1 Dish of Rice / Noodles with other food in the plate not mixed +/- Beverage	NA	Local/Western Pastries (Kuih Muih, Cakes, Pastries, Sandwich) +/- Beverage	Local/Western Pastries (Kuih Muih, Cakes, Pastries, Sandwich) +/- Beverage	14	7	21	Presence of intake 1	At home	My place	Cooked by friend / family	Cooked at home (by you, friend or family)	Breakfast	700	15	Mee Kosong	NA	NA	NA	NA	NA	NA	1/2 plate	NA	NA	NA	NA	NA	NA	NA	NA	NA	NA	With someone	2	No children
1258	Kuala Lumpur	Central	Yes	Male	Urban	25	Chinese	3 meals per day	3 Meals	Once or twice a day	Cereals with Milk +/- Beverage	All day Breakfast with Sausage and Eggs +/- Beverage	Sandwich / Burger / Savoury Patries +/- Beverage	1 Dish of Rice / Noodles with shared dished (Including lazy Suzan) +/- Beverage	Sandwich / Burger / Savoury Patries +/- Beverage	Local/Western Pastries (Kuih Muih, Cakes, Pastries, Sandwich) +/- Beverage	Local/Western Pastries (Kuih Muih, Cakes, Pastries, Sandwich) +/- Beverage	19	2	21	Presence of intake 1	At home	My place	Cooked by you	Cooked at home (by you, friend or family)	Breakfast	630	30	salad	vege	fruit	egg	NA	NA	NA	1 bowl	NA	1	NA	NA	NA	NA	NA	NA	NA	NA	Alone	Eating alone	Eating alone
482	Melaka	South	Yes	Female	Urban	21	Malay	2 meals per day	1 or 2 Meal(s)	Once or twice a day	Cereals with Milk +/- Beverage	NA	1 Dish of Rice / Noodles with shared dishes (Including lazy Suzan) +/- Beverage	1 Dish of Rice / Noodles with shared dished (Including lazy Suzan) +/- Beverage	NA	NA	NA	20	1	21	Presence of intake 1	At home	My place	Cooked by you	Cooked at home (by you, friend or family)	Breakfast	830	5	Coco Crunch	NA	NA	NA	NA	NA	Milk	1	NA	No Intake	NA	NA	NA	NA	NA	NA	NA	NA	Alone	Eating alone	Eating alone
1577	Sarawak	East Malaysia	Yes	Female	SubUrban	30	Malay	3 meals per day	3 Meals	Never	Small items (Nuts, Fruits,Kuih-Muih,etc)+/- Beverage	Small items (Nuts, Fruits,Kuih-Muih,etc)+/- Beverage	1 Dish of Rice / Noodles mixed with other food in the plate ( incl Rice Porridge or Instant Noodles) +/- Beverage	1 Dish of Rice / Noodles with shared dished (Including lazy Suzan) +/- Beverage	1 Dish of Rice / Noodles with shared dished (Including lazy Suzan) +/- Beverage	Fruits / Hot or Cold Dessert +/- Beverage	Sweet / Savory Snacks (Biscuits, Chocolates, Candies, Chips, Nuts) +/- Beverage	20	1	21	Presence of intake 1	At home	My place	Cooked by you	Cooked at home (by you, friend or family)	Breakfast	1000	10	Fruit	NA	NA	NA	NA	NA	Banana	1	NA	No Intake	NA	NA	NA	NA	NA	NA	NA	NA	Alone	Eating alone	Eating alone
72	Sabah	East Malaysia	Yes	Male	Urban	49	Chinese	3 meals per day	3 Meals	Once or twice a day	Breakfast with Toast +/- Beverage	NA	1 Dish of Rice / Noodles with shared dishes (Including lazy Suzan) +/- Beverage	1 Dish of Rice / Noodles with shared dished (Including lazy Suzan) +/- Beverage	NA	Local/Western Pastries (Kuih Muih, Cakes, Pastries, Sandwich) +/- Beverage	Local/Western Pastries (Kuih Muih, Cakes, Pastries, Sandwich) +/- Beverage	6	15	21	Presence of intake 1	Outside	Friend's place	Delivery & brought from outside	Food court	Breakfast	700	5	Bread	NA	NA	NA	NA	NA	NA	1	NA	1.5 senduk	NA	NA	NA	NA	NA	NA	NA	NA	Alone	Eating alone	Eating alone
363	Kelantan	East Coast	Yes	Female	Urban	33	Malay	2 meals per day	1 or 2 Meal(s)	3 - 4 times a day	1 Dish of Rice / Noodles with other food in the plate not mixed +/- Beverage	NA	Sandwich / Burger / Savoury Patries +/- Beverage	1 Dish of Rice / Noodles with other food in the plate not mixed +/- Beverage	NA	Sweet / Savory Snacks (Biscuits, Chocolates, Candies, Chips, Nuts) +/- Beverage	NA	9	5	14	Presence of intake 1	At home	My place	Cooked by you	Cooked at home (by you, friend or family)	Snack	700	30	Biscuit	NA	NA	NA	NA	NA	Cream	2	NA	NA	NA	NA	NA	NA	NA	NA	NA	NA	Alone	Eating alone	Eating alone
798	N. Sembilan	South	Yes	Female	Urban	59	Chinese	3 meals per day	3 Meals	Never	1 Dish of Rice / Noodles mixed with other food in the plate +/- Beverage	NA	1 Dish of Rice / Noodles mixed with other food in the plate ( incl Rice Porridge or Instant Noodles) +/- Beverage	1 Dish of Rice / Noodles mixed with other food in the plate ( incl. Rice Porridge or Instant Noodles) +/- Beverage	NA	NA	NA	7	14	21	Presence of intake 1	At home	My place	Cooked by you	Cooked at home (by you, friend or family)	Breakfast	900	15	Bread	NA	NA	NA	NA	NA	NA	1	NA	1	NA	NA	NA	NA	NA	NA	NA	NA	Alone	Eating alone	Eating alone
147	Selangor	Central	Yes	Female	Urban	18	Chinese	2 meals per day	1 or 2 Meal(s)	Once or twice a day	Sandwich / Burger +/- Beverage	NA	1 Dish of Rice / Noodles with other food in the plate not mixed +/- beverage	1 Dish of Rice / Noodles with shared dished (Including lazy Suzan) +/- Beverage	1 Dish of Rice / Noodles mixed with other food in the plate ( incl. Rice Porridge or Instant Noodles) +/- Beverage	Sweet / Savory Snacks (Biscuits, Chocolates, Candies, Chips, Nuts) +/- Beverage	Sweet / Savory Snacks (Biscuits, Chocolates, Candies, Chips, Nuts) +/- Beverage	2	19	21	Presence of intake 1	Outside	In the office	Delivery & brought from outside	Convenience store, supermarket, pasar mini	Breakfast	1000	10	Yogurt	NA	NA	NA	NA	NA	NA	1	NA	No Intake	NA	NA	NA	NA	NA	NA	NA	NA	Alone	Eating alone	Eating alone
584	Sarawak	East Malaysia	Yes	Female	Urban	43	Malay	3 meals per day	3 Meals	5 - 6 times a day	All day Breakfast with Sausage and Eggs +/- Beverage	1 Dish of Rice / Noodles mixed with other food in the plate +/- Beverage	1 Dish of Rice / Noodles with shared dishes (Including lazy Suzan) +/- Beverage	Western Structure (Starter+/- Main Course+/-Desseert +/- Beverage	Sandwich / Burger / Savoury Patries +/- Beverage	Sweet / Savory Snacks (Biscuits, Chocolates, Candies, Chips, Nuts) +/- Beverage	Local/Western Pastries (Kuih Muih, Cakes, Pastries, Sandwich) +/- Beverage	21	0	21	Presence of intake 1	At home	My place	Cooked by you	Cooked at home (by you, friend or family)	Breakfast	830	20	Egg	NA	NA	NA	NA	NA	NA	1	NA	2 cups	NA	NA	NA	NA	NA	NA	NA	NA	Alone	Eating alone	Eating alone
1592	Johor	South	Yes	Female	SubUrban	39	Malay	2 meals per day	1 or 2 Meal(s)	3 - 4 times a day	Small items (Nuts, Fruits,Kuih-Muih,etc)+/- Beverage	Small items (Nuts, Fruits,Kuih-Muih,etc)+/- Beverage	1 Dish of Rice / Noodles with other food in the plate not mixed +/- beverage	1 Dish of Rice / Noodles with other food in the plate not mixed +/- Beverage	1 Dish of Rice / Noodles mixed with other food in the plate ( incl. Rice Porridge or Instant Noodles) +/- Beverage	Local/Western Pastries (Kuih Muih, Cakes, Pastries, Sandwich) +/- Beverage	Local/Western Pastries (Kuih Muih, Cakes, Pastries, Sandwich) +/- Beverage	7	17	24	Presence of intake 1	At home	My place	Delivery & brought from outside	Hawkers, stalls, street food	Breakfast	830	30	kuih	NA	NA	NA	NA	NA	putu piring	2pc	NA	NA	NA	NA	NA	NA	NA	NA	NA	NA	Alone	Eating alone	Eating alone
486	Melaka	South	Yes	Male	Urban	57	Malay	3 meals per day	3 Meals	Never	1 Dish of Rice / Noodles mixed with other food in the plate +/- Beverage	NA	1 Dish of Rice / Noodles with shared dishes (Including lazy Suzan) +/- Beverage	1 Dish of Rice / Noodles with shared dished (Including lazy Suzan) +/- Beverage	NA	NA	NA	20	1	21	Presence of intake 1	At home	My place	Cooked by friend / family	Cooked at home (by you, friend or family)	Breakfast	700	15	Egg	NA	NA	NA	NA	NA	Half Boiled	2	NA	NA	NA	NA	NA	NA	NA	NA	NA	NA	Alone	Eating alone	Eating alone
1561	Sarawak	East Malaysia	Yes	Male	SubUrban	34	Non-Malay Bumiputra	3 meals per day	3 Meals	Once or twice a day	Small items (Nuts, Fruits,Kuih-Muih,etc)+/- Beverage	1 Dish of Rice / Noodles with other food in the plate not mixed +/- Beverage	1 Dish of Rice / Noodles mixed with other food in the plate ( incl Rice Porridge or Instant Noodles) +/- Beverage	1 Dish of Rice / Noodles with other food in the plate not mixed +/- Beverage	1 Dish of Rice / Noodles mixed with other food in the plate ( incl. Rice Porridge or Instant Noodles) +/- Beverage	Local/Western Pastries (Kuih Muih, Cakes, Pastries, Sandwich) +/- Beverage	Local/Western Pastries (Kuih Muih, Cakes, Pastries, Sandwich) +/- Beverage	15	6	21	Presence of intake 1	At home	My place	Cooked by you	Cooked at home (by you, friend or family)	Breakfast	1000	30	Fruit	NA	NA	NA	NA	NA	NA	1	NA	No Intake	NA	NA	NA	NA	NA	NA	NA	NA	Alone	Eating alone	Eating alone
625	Kelantan	East Coast	Yes	Female	SubUrban	24	Malay	More than 4 meals per day	4 Meals or more	3 - 4 times a day	1 Dish of Rice / Noodles mixed with other food in the plate +/- Beverage	1 Dish of Rice / Noodles with other food in the plate not mixed +/- Beverage	1 Dish of Rice / Noodles with shared dishes (Including lazy Suzan) +/- Beverage	1 Dish of Rice / Noodles with shared dished (Including lazy Suzan) +/- Beverage	Sandwich / Burger / Savoury Patries +/- Beverage	Rice / Roti Canai / Noodles +/- Beverage	Sweet / Savory Snacks (Biscuits, Chocolates, Candies, Chips, Nuts) +/- Beverage	7	14	21	Presence of intake 1	At home	My place	Cooked by you	Cooked at home (by you, friend or family)	Breakfast	730	15	Bread	Scrambled Egg	NA	NA	NA	NA	NA	1	NA	NA	NA	NA	NA	NA	NA	NA	NA	NA	Alone	Eating alone	Eating alone
395	Johor	South	Yes	Male	Urban	68	Chinese	3 meals per day	3 Meals	3 - 4 times a day	All day Breakfast with Sausage and Eggs +/- Beverage	Breakfast with Toast +/- Beverage	1 Dish of Rice / Noodles with other food in the plate not mixed +/- beverage	1 Dish of Rice / Noodles with shared dished (Including lazy Suzan) +/- Beverage	NA	Sweet / Savory Snacks (Biscuits, Chocolates, Candies, Chips, Nuts) +/- Beverage	Only Beverage	21	0	21	Presence of intake 1	At home	My place	Cooked by friend / family	Cooked at home (by you, friend or family)	Breakfast	900	10	Oat meal	Bread	NA	NA	NA	NA	NA	NA	NA	300ml	NA	NA	NA	NA	NA	NA	NA	NA	With someone	1	No children
828	N. Sembilan	South	Yes	Female	Urban	24	Chinese	3 meals per day	3 Meals	Once or twice a day	Sandwich / Burger +/- Beverage	NA	1 Dish of Rice / Noodles with other food in the plate not mixed +/- beverage	Small items (Nuts,Fruits,Kuih-Muih,etc) +/- Beverage	NA	NA	NA	14	7	21	Presence of intake 1	At home	My place	Cooked by you	Cooked at home (by you, friend or family)	Breakfast	930	15	Bread	NA	NA	NA	NA	NA	Egg+Tomato	1	NA	NA	NA	NA	NA	NA	NA	NA	NA	NA	Alone	Eating alone	Eating alone
506	Penang	North	Yes	Male	Urban	59	Chinese	3 meals per day	3 Meals	Once or twice a day	All day Breakfast with Sausage and Eggs +/- Beverage	Breakfast with Toast +/- Beverage	1 Dish of Rice / Noodles with other food in the plate not mixed +/- beverage	1 Dish of Rice / Noodles with other food in the plate not mixed +/- Beverage	1 Dish of Rice / Noodles with other food in the plate not mixed +/- Beverage	Rice / Roti Canai / Noodles +/- Beverage	Only Beverage	7	21	28	Presence of intake 1	Outside	In the office	Delivery & brought from outside	Hawkers, stalls, street food	Breakfast	900	30	Prawn Mee	NA	NA	NA	NA	NA	NA	1	NA	NA	NA	NA	NA	NA	NA	NA	NA	NA	Alone	Eating alone	Eating alone
429	Johor	South	Yes	Female	Urban	22	Chinese	3 meals per day	3 Meals	Once or twice a day	All day Breakfast with Sausage and Eggs +/- Beverage	1 Dish of Rice / Noodles mixed with other food in the plate +/- Beverage	1 Dish of Rice / Noodles mixed with other food in the plate ( incl Rice Porridge or Instant Noodles) +/- Beverage	1 Dish of Rice / Noodles with shared dished (Including lazy Suzan) +/- Beverage	Sandwich / Burger / Savoury Patries +/- Beverage	Local/Western Pastries (Kuih Muih, Cakes, Pastries, Sandwich) +/- Beverage	Fruits / Hot or Cold Dessert +/- Beverage	7	14	21	Presence of intake 1	At home	My place	Cooked by you	Cooked at home (by you, friend or family)	Breakfast	730	3	Oat meal	NA	NA	NA	NA	NA	NA	1	NA	NA	NA	NA	NA	NA	NA	NA	NA	NA	Alone	Eating alone	Eating alone
533	Penang	North	Yes	Female	Urban	20	Chinese	3 meals per day	3 Meals	Once or twice a day	All day Breakfast with Sausage and Eggs +/- Beverage	All day Breakfast with Sausage and Eggs +/- Beverage	1 Dish of Rice / Noodles with shared dishes (Including lazy Suzan) +/- Beverage	1 Dish of Rice / Noodles with other food in the plate not mixed +/- Beverage	1 Dish of Rice / Noodles with other food in the plate not mixed +/- Beverage	Sweet / Savory Snacks (Biscuits, Chocolates, Candies, Chips, Nuts) +/- Beverage	Sweet / Savory Snacks (Biscuits, Chocolates, Candies, Chips, Nuts) +/- Beverage	16	5	21	Presence of intake 1	At home	My place	Cooked by you	Cooked at home (by you, friend or family)	Breakfast	630	10	Oat	NA	NA	NA	NA	NA	NA	NA	NA	1	NA	NA	NA	NA	NA	NA	NA	NA	Alone	Eating alone	Eating alone
531	Penang	North	Yes	Female	Urban	52	Chinese	3 meals per day	3 Meals	Never	Sandwich / Burger +/- Beverage	Sandwich / Burger +/- Beverage	1 Dish of Rice / Noodles mixed with other food in the plate ( incl Rice Porridge or Instant Noodles) +/- Beverage	1 Dish of Rice / Noodles with other food in the plate not mixed +/- Beverage	Sandwich / Burger / Savoury Patries +/- Beverage	Only Beverage	Only Beverage	7	7	14	Presence of intake 1	At home	My place	Cooked by you	Cooked at home (by you, friend or family)	Breakfast	600	5	Oat	NA	NA	NA	NA	NA	NA	1	NA	1	NA	NA	NA	NA	NA	NA	NA	NA	Alone	Eating alone	Eating alone
529	Penang	North	Yes	Male	Urban	24	Chinese	3 meals per day	3 Meals	Never	Sandwich / Burger +/- Beverage	Sandwich / Burger +/- Beverage	1 Dish of Rice / Noodles with other food in the plate not mixed +/- beverage	1 Dish of Rice / Noodles with other food in the plate not mixed +/- Beverage	1 Dish of Rice / Noodles mixed with other food in the plate ( incl. Rice Porridge or Instant Noodles) +/- Beverage	Local/Western Pastries (Kuih Muih, Cakes, Pastries, Sandwich) +/- Beverage	Only Beverage	16	5	21	Presence of intake 1	At home	My place	Cooked by you	Cooked at home (by you, friend or family)	Breakfast	800	10	Oats	NA	NA	NA	NA	NA	NA	1	NA	NA	NA	NA	NA	NA	NA	NA	NA	NA	Alone	Eating alone	Eating alone
88	Sabah	East Malaysia	Yes	Male	SubUrban	35	Non-Malay Bumiputra	3 meals per day	3 Meals	Never	All day Breakfast with Sausage and Eggs +/- Beverage	1 Dish of Rice / Noodles with other food in the plate not mixed +/- Beverage	1 Dish of Rice / Noodles with shared dishes (Including lazy Suzan) +/- Beverage	1 Dish of Rice / Noodles with other food in the plate not mixed +/- Beverage	NA	NA	NA	14	7	21	Presence of intake 1	At home	My place	Cooked by you	Cooked at home (by you, friend or family)	Breakfast	600	5	Oat	NA	NA	NA	NA	NA	NA	1 mangkuk	NA	NA	NA	NA	NA	NA	NA	NA	NA	NA	Alone	Eating alone	Eating alone
512	Penang	North	Yes	Female	Urban	56	Malay	3 meals per day	3 Meals	Never	All day Breakfast with Sausage and Eggs +/- Beverage	Breakfast with Toast +/- Beverage	1 Dish of Rice / Noodles with other food in the plate not mixed +/- beverage	Sandwich / Burger / Savoury Patries +/- Beverage	Only Beverage	Local/Western Pastries (Kuih Muih, Cakes, Pastries, Sandwich) +/- Beverage	Only Beverage	19	2	21	Presence of intake 1	At home	My place	Cooked by you	Cooked at home (by you, friend or family)	Breakfast	900	10	Bread	NA	NA	NA	NA	NA	Planta	1	NA	NA	NA	NA	NA	NA	NA	NA	NA	NA	Alone	Eating alone	Eating alone
1385	Perak	Central	Yes	Male	Urban	20	Malay	1 meal per day	1 or 2 Meal(s)	Never	Sandwich / Burger +/- Beverage	1 Dish of Rice / Noodles with shared dishes ( including lazy Suzan) +/- Beverage	1 Dish of Rice / Noodles with shared dishes (Including lazy Suzan) +/- Beverage	Soup +/- Beverage	1 Dish of Roti Canai / Thosai / Chapati mixed with curry +/- Beverage	Sweet / Savory Snacks (Biscuits, Chocolates, Candies, Chips, Nuts) +/- Beverage	Only Beverage	7	15	22	Presence of intake 1	Outside	In the office	Delivery & brought from outside	Convenience store, supermarket, pasar mini	Breakfast	800	15	Bread	NA	NA	NA	NA	NA	Vanilla	2	NA	1	NA	NA	NA	NA	NA	NA	NA	NA	Alone	Eating alone	Eating alone
1394	Pahang	East Coast	Yes	Female	Urban	53	Chinese	3 meals per day	3 Meals	Once or twice a day	1 Dish of Rice / Noodles mixed with other food in the plate +/- Beverage	NA	1 Dish of Rice / Noodles with other food in the plate not mixed +/- beverage	1 Dish of Rice / Noodles with shared dished (Including lazy Suzan) +/- Beverage	Sandwich / Burger / Savoury Patries +/- Beverage	Local/Western Pastries (Kuih Muih, Cakes, Pastries, Sandwich) +/- Beverage	Only Beverage	18	3	21	Presence of intake 1	At home	My place	Cooked by you	Cooked at home (by you, friend or family)	Breakfast	730	30	Oat	NA	NA	NA	NA	NA	Cereal	1	NA	1	NA	NA	NA	NA	NA	NA	NA	NA	With someone	2	3
205	Johor	South	Yes	Female	Urban	25	Malay	3 meals per day	3 Meals	Once or twice a day	1 Dish of Rice / Noodles mixed with other food in the plate +/- Beverage	NA	1 Dish of Rice / Noodles mixed with other food in the plate ( incl Rice Porridge or Instant Noodles) +/- Beverage	1 Dish of Rice / Noodles mixed with other food in the plate ( incl. Rice Porridge or Instant Noodles) +/- Beverage	NA	Local/Western Pastries (Kuih Muih, Cakes, Pastries, Sandwich) +/- Beverage	NA	21	0	21	Presence of intake 1	At home	My place	Cooked by you	Cooked at home (by you, friend or family)	Breakfast	800	30	Oat	NA	NA	NA	NA	NA	Nestum 3 in 1	1	NA	NA	NA	NA	NA	NA	NA	NA	NA	NA	Alone	Eating alone	Eating alone
1551	Sarawak	East Malaysia	Yes	Male	Urban	36	Malay	1 meal per day	1 or 2 Meal(s)	Once or twice a day	1 Dish of Rice / Noodles mixed with other food in the plate +/- Beverage	1 Dish of Rice / Noodles mixed with other food in the plate +/- Beverage	1 Dish of Rice / Noodles with other food in the plate not mixed +/- beverage	1 Dish of Rice / Noodles mixed with other food in the plate ( incl. Rice Porridge or Instant Noodles) +/- Beverage	1 Dish of Roti Canai / Thosai / Chapati mixed with curry +/- Beverage	Local/Western Pastries (Kuih Muih, Cakes, Pastries, Sandwich) +/- Beverage	Local/Western Pastries (Kuih Muih, Cakes, Pastries, Sandwich) +/- Beverage	14	7	21	Presence of intake 1	At home	My place	Cooked by you	Cooked at home (by you, friend or family)	Breakfast	1000	30	sausages	Fried egg	NA	NA	NA	NA	Chicken Sausage	1	Egg	No Intake	NA	NA	NA	NA	NA	NA	NA	NA	Alone	Eating alone	Eating alone
335	Sabah	East Malaysia	Yes	Male	Urban	19	Non-Malay Bumiputra	3 meals per day	3 Meals	Once or twice a day	All day Breakfast with Sausage and Eggs +/- Beverage	1 Dish of Rice / Noodles with other food in the plate not mixed +/- Beverage	1 Dish of Rice / Noodles with shared dishes (Including lazy Suzan) +/- Beverage	Buffet +/- Beverage	Only Beverage	Local/Western Pastries (Kuih Muih, Cakes, Pastries, Sandwich) +/- Beverage	Only Beverage	0	21	21	Presence of intake 1	Outside	In a restaurant	Delivery & brought from outside	Cooked at home (by you, friend or family)	Breakfast	615	10	NA	NA	NA	Roti	NA	NA	NA	NA	NA	NA	NA	NA	kaya planta	2	NA	NA	NA	NA	With someone	6	No children
498	Melaka	South	Yes	Female	Urban	20	Indian	3 meals per day	3 Meals	Once or twice a day	Only Beverage	NA	1 Dish of Rice / Noodles with shared dishes (Including lazy Suzan) +/- Beverage	1 Dish of Rice / Noodles mixed with other food in the plate ( incl. Rice Porridge or Instant Noodles) +/- Beverage	Sandwich / Burger / Savoury Patries +/- Beverage	Sweet / Savory Snacks (Biscuits, Chocolates, Candies, Chips, Nuts) +/- Beverage	NA	13	10	23	Presence of intake 1	At home	My place	Cooked by you	Cooked at home (by you, friend or family)	Breakfast	815	5	Bread	NA	NA	NA	NA	NA	kaya	3	NA	NA	NA	NA	NA	NA	NA	NA	NA	NA	Alone	Eating alone	Eating alone
960	Selangor	Central	Yes	Female	Urban	20	Malay	3 meals per day	3 Meals	Once or twice a day	Cereals with Milk +/- Beverage	1 Dish of Rice / Noodles mixed with other food in the plate +/- Beverage	1 Dish of Rice / Noodles with other food in the plate not mixed +/- beverage	Soup +/- Beverage	1 Dish of Rice / Noddles mixed with other food in the plate ( incl Rice Porridge or Instant Noodles) +/- Beverage + F/D	Sweet / Savory Snacks (Biscuits, Chocolates, Candies, Chips, Nuts) +/- Beverage	Only Beverage	16	2	18	Presence of intake 1	At home	My place	Cooked by you	Cooked at home (by you, friend or family)	Breakfast	700	30	Cornflakes	NA	NA	NA	NA	NA	Milk	1	NA	NA	NA	NA	NA	NA	NA	NA	NA	NA	Alone	Eating alone	Eating alone
82	Sabah	East Malaysia	Yes	Male	Urban	57	Non-Malay Bumiputra	2 meals per day	1 or 2 Meal(s)	Once or twice a day	Small items (Nuts, Fruits,Kuih-Muih,etc)+/- Beverage	1 Dish of Rice / Noodles mixed with other food in the plate +/- Beverage	1 Dish of Rice / Noodles with shared dishes (Including lazy Suzan) +/- Beverage	1 Dish of Rice / Noodles with other food in the plate not mixed +/- Beverage	NA	NA	NA	12	2	14	Presence of intake 1	At home	My place	Delivery & brought from outside	Hawkers, stalls, street food	Breakfast	740	15	Currypuff	NA	NA	NA	NA	NA	Potato	2	NA	No Intake	NA	NA	NA	NA	NA	NA	NA	NA	With someone	3	1
257	Sabah	East Malaysia	Yes	Female	Urban	30	Non-Malay Bumiputra	2 meals per day	1 or 2 Meal(s)	3 - 4 times a day	1 Dish of Rice / Noodles mixed with other food in the plate +/- Beverage	NA	Buffet +/- Beverage	1 Dish of Rice / Noodles with shared dished (Including lazy Suzan) +/- Beverage	NA	Only Beverage	Only Beverage	7	14	21	Presence of intake 1	Outside	My place	Delivery & brought from outside	Restaurant	Breakfast	815	10	Kuih Muih	NA	NA	NA	NA	NA	NA	2	NA	5	NA	NA	NA	NA	NA	NA	NA	NA	Alone	Eating alone	Eating alone
289	Sabah	East Malaysia	Yes	Female	Urban	33	Non-Malay Bumiputra	3 meals per day	3 Meals	Once or twice a day	1 Dish of Rice / Noodles mixed with other food in the plate +/- Beverage	1 Dish of Rice / Noodles mixed with other food in the plate +/- Beverage	1 Dish of Rice / Noodles with shared dishes (Including lazy Suzan) +/- Beverage	1 Dish of Rice / Noodles with other food in the plate not mixed +/- Beverage	1 Dish of Rice / Noodles mixed with other food in the plate ( incl. Rice Porridge or Instant Noodles) +/- Beverage	Sweet / Savory Snacks (Biscuits, Chocolates, Candies, Chips, Nuts) +/- Beverage	Local/Western Pastries (Kuih Muih, Cakes, Pastries, Sandwich) +/- Beverage	16	5	21	Presence of intake 1	At home	My place	Delivery & brought from outside	Hawkers, stalls, street food	Breakfast	700	15	Currypuff	NA	NA	NA	NA	NA	Potato	2	NA	NA	NA	NA	NA	NA	NA	NA	NA	NA	With someone	4	1
937	Kuala Lumpur	Central	Yes	Female	Urban	20	Malay	3 meals per day	3 Meals	Never	1 Dish of Rice / Noodles mixed with other food in the plate +/- Beverage	1 Dish of Rice / Noodles with other food in the plate not mixed +/- Beverage	1 Dish of Rice / Noodles with other food in the plate not mixed +/- beverage	1 Dish of Rice / Noodles with other food in the plate not mixed +/- Beverage	1 Dish of Roti Canai / Thosai / Chapati mixed with curry +/- Beverage	Local/Western Pastries (Kuih Muih, Cakes, Pastries, Sandwich) +/- Beverage	Local/Western Pastries (Kuih Muih, Cakes, Pastries, Sandwich) +/- Beverage	0	21	21	Presence of intake 1	Outside	On the go	Delivery & brought from outside	Hawkers, stalls, street food	Breakfast	800	15	Kuih	NA	NA	NA	NA	NA	NA	2	NA	1.5 people	NA	NA	NA	NA	NA	NA	NA	NA	Alone	Eating alone	Eating alone
1210	Johor	South	Yes	Female	Urban	34	Malay	2 meals per day	1 or 2 Meal(s)	3 - 4 times a day	Small items (Nuts, Fruits,Kuih-Muih,etc)+/- Beverage	Small items (Nuts, Fruits,Kuih-Muih,etc)+/- Beverage	1 Dish of Rice / Noodles with other food in the plate not mixed +/- beverage	1 Dish of Rice / Noodles with other food in the plate not mixed +/- Beverage	1 Dish of Roti Canai / Thosai / Chapati mixed with curry +/- Beverage	Local/Western Pastries (Kuih Muih, Cakes, Pastries, Sandwich) +/- Beverage	Local/Western Pastries (Kuih Muih, Cakes, Pastries, Sandwich) +/- Beverage	21	0	21	Presence of intake 1	At home	My place	Delivery & brought from outside	Hawkers, stalls, street food	Breakfast	730	30	kuih	NA	NA	NA	NA	NA	NA	2	NA	NA	NA	NA	NA	NA	NA	NA	NA	NA	With someone	2	No children
254	Sabah	East Malaysia	Yes	Male	Urban	23	Non-Malay Bumiputra	3 meals per day	3 Meals	Once or twice a day	1 Dish of Rice / Noodles mixed with other food in the plate +/- Beverage	1 Dish of Rice / Noodles with other food in the plate not mixed +/- Beverage	Only Beverage	Buffet +/- Beverage	1 Dish of Rice / Noodles mixed with other food in the plate ( incl. Rice Porridge or Instant Noodles) +/- Beverage	Local/Western Pastries (Kuih Muih, Cakes, Pastries, Sandwich) +/- Beverage	Only Beverage	0	21	21	Presence of intake 1	Outside	Friend's place	Cooked by friend / family	Cooked at home (by you, friend or family)	Kenyah-kenyah	600	5	NA	NA	NA	Kuih bam	NA	NA	NA	NA	NA	NA	NA	NA	NA	2	NA	NA	NA	NA	With someone	2	No children
394	Johor	South	Yes	Female	Urban	29	Chinese	3 meals per day	3 Meals	Once or twice a day	Sandwich / Burger +/- Beverage	1 Dish of Rice / Noodles mixed with other food in the plate +/- Beverage	1 Dish of Rice / Noodles with other food in the plate not mixed +/- beverage	1 Dish of Rice / Noodles with shared dished (Including lazy Suzan) +/- Beverage	Sandwich / Burger / Savoury Patries +/- Beverage	Sweet / Savory Snacks (Biscuits, Chocolates, Candies, Chips, Nuts) +/- Beverage	Only Beverage	7	10	17	Presence of intake 1	At home	My place	Cooked by friend / family	Cooked at home (by you, friend or family)	Breakfast	930	30	Cake	NA	NA	NA	NA	NA	Pandan	2	NA	NA	NA	NA	NA	NA	NA	NA	NA	NA	Alone	Eating alone	Eating alone
927	Kuala Lumpur	Central	Yes	Female	Urban	48	Chinese	2 meals per day	1 or 2 Meal(s)	Once or twice a day	1 Dish of Roti Canai / Thosai / Chapati mixed with curry +/- Beverage	1 Dish of Rice / Noodles with shared dishes ( including lazy Suzan) +/- Beverage	1 Dish of Rice / Noodles with shared dishes (Including lazy Suzan) +/- Beverage	1 Dish of Rice / Noodles with shared dished (Including lazy Suzan) +/- Beverage	Sandwich / Burger / Savoury Patries +/- Beverage	Only Beverage	Local/Western Pastries (Kuih Muih, Cakes, Pastries, Sandwich) +/- Beverage	16	8	24	Presence of intake 1	At home	My place	Cooked by you	Cooked at home (by you, friend or family)	Breakfast	800	30	Oats with Honey	NA	NA	NA	NA	NA	NA	1	NA	1	NA	NA	NA	NA	NA	NA	NA	NA	With someone	1	No children
587	Sarawak	East Malaysia	Yes	Male	Urban	28	Chinese	3 meals per day	3 Meals	Never	Cereals with Milk +/- Beverage	Small items (Nuts, Fruits,Kuih-Muih,etc)+/- Beverage	1 Dish of Roti Canai / Thosai / Chapati mixed with curry +/- Beverage	Sandwich / Burger / Savoury Patries +/- Beverage	Only Beverage	Only Beverage	Fruits / Hot or Cold Dessert +/- Beverage	14	7	21	Presence of intake 1	At home	My place	Cooked by friend / family	Cooked at home (by you, friend or family)	Breakfast	620	15	Dumpling	NA	NA	NA	NA	NA	NA	1	NA	1	NA	NA	NA	NA	NA	NA	NA	NA	With someone	2	No children
1570	Sarawak	East Malaysia	Yes	Female	Urban	38	Non-Malay Bumiputra	3 meals per day	3 Meals	Never	1 Dish of Rice / Noodles with other food in the plate not mixed +/- Beverage	1 Dish of Rice / Noodles with other food in the plate not mixed +/- Beverage	1 Dish of Rice / Noodles mixed with other food in the plate ( incl Rice Porridge or Instant Noodles) +/- Beverage	1 Dish of Rice / Noodles with other food in the plate not mixed +/- Beverage	Small items (Nuts,Fruits,Kuih-Muih,etc) +/- Beverage	Sweet / Savory Snacks (Biscuits, Chocolates, Candies, Chips, Nuts) +/- Beverage	Sweet / Savory Snacks (Biscuits, Chocolates, Candies, Chips, Nuts) +/- Beverage	21	0	21	Presence of intake 1	At home	My place	Delivery & brought from outside	Food court	Breakfast	900	30	Pau	NA	NA	NA	NA	NA	Pau	1	NA	NA	NA	NA	NA	NA	NA	NA	NA	NA	Alone	Eating alone	Eating alone
156	Selangor	Central	Yes	Male	Urban	34	Non-Malay Bumiputra	2 meals per day	1 or 2 Meal(s)	Once or twice a day	1 Dish of Rice / Noodles with other food in the plate not mixed +/- Beverage	1 Dish of Rice / Noodles with other food in the plate not mixed +/- Beverage	1 Dish of Rice / Noodles with shared dishes (Including lazy Suzan) +/- Beverage	Buffet +/- Beverage	Only Beverage	Sweet / Savory Snacks (Biscuits, Chocolates, Candies, Chips, Nuts) +/- Beverage	Local/Western Pastries (Kuih Muih, Cakes, Pastries, Sandwich) +/- Beverage	15	13	28	Presence of intake 1	At home	My place	Cooked by you	Cooked at home (by you, friend or family)	Compulsory Drink	800	5	Almond	Mix Fruit Juice	NA	NA	NA	NA	NA	NA	NA	1	NA	NA	NA	NA	NA	NA	NA	NA	Alone	Eating alone	Eating alone
61	Sabah	East Malaysia	Yes	Male	Urban	24	Non-Malay Bumiputra	4 meals per day	4 Meals or more	Once or twice a day	1 Dish of Rice / Noodles mixed with other food in the plate +/- Beverage	1 Dish of Rice / Noodles mixed with other food in the plate +/- Beverage	1 Dish of Rice / Noodles with other food in the plate not mixed +/- Beverage + Fruits/Desserts	Buffet +/- Beverage	Only Beverage	Local/Western Pastries (Kuih Muih, Cakes, Pastries, Sandwich) +/- Beverage	NA	15	13	28	Presence of intake 1	At home	My place	Cooked by friend / family	Cooked at home (by you, friend or family)	Breakfast	730	15	NA	NA	NA	Mee Goreng	Eggs	NA	NA	NA	NA	NA	NA	NA	NA	2	NA	1	NA	NA	With someone	2	No children
466	Melaka	South	Yes	Female	Urban	18	Chinese	3 meals per day	3 Meals	Once or twice a day	1 Dish of Rice / Noodles mixed with other food in the plate +/- Beverage	NA	1 Dish of Rice / Noodles with shared dishes (Including lazy Suzan) +/- Beverage	1 Dish of Rice / Noodles with other food in the plate not mixed +/- Beverage	Sandwich / Burger / Savoury Patries +/- Beverage	NA	Only Beverage	20	0	20	Presence of intake 1	At home	My place	Cooked by friend / family	Cooked at home (by you, friend or family)	Breakfast	630	30	Porridge	NA	NA	NA	NA	NA	Chicken	1	NA	No Intake	NA	NA	NA	NA	NA	NA	NA	NA	With someone	2	No children
348	Sabah	East Malaysia	Yes	Male	Rural	23	Indian	3 meals per day	3 Meals	Once or twice a day	1 Dish of Roti Canai / Thosai / Chapati mixed with curry +/- Beverage	Sandwich / Burger +/- Beverage	1 Dish of Rice / Noodles with shared dishes (Including lazy Suzan) +/- Beverage	Buffet +/- Beverage	Soup +/- Beverage	Local/Western Pastries (Kuih Muih, Cakes, Pastries, Sandwich) +/- Beverage	Only Beverage	2	19	21	Presence of intake 1	Outside	Friend's place	Delivery & brought from outside	Food court	Breakfast	900	30	Bread	Cheese	NA	NA	NA	NA	NA	2	NA	NA	NA	NA	NA	NA	NA	NA	NA	NA	With someone	2	No children
1325	Kuala Lumpur	Central	Yes	Male	Urban	58	Chinese	3 meals per day	3 Meals	Never	1 Dish of Rice / Noodles with other food in the plate not mixed +/- Beverage	1 Dish of Rice / Noodles with other food in the plate not mixed +/- Beverage	1 Dish of Rice / Noodles with other food in the plate not mixed +/- beverage	1 Dish of Rice / Noodles with other food in the plate not mixed +/- Beverage	1 Dish of Roti Canai / Thosai / Chapati mixed with curry +/- Beverage	Local/Western Pastries (Kuih Muih, Cakes, Pastries, Sandwich) +/- Beverage	Local/Western Pastries (Kuih Muih, Cakes, Pastries, Sandwich) +/- Beverage	17	8	25	Presence of intake 1	At home	My place	Cooked by friend / family	Cooked at home (by you, friend or family)	Breakfast	700	30	Oats	NA	NA	NA	NA	NA	Cereal	1	NA	1	NA	NA	NA	NA	NA	NA	NA	NA	Alone	Eating alone	Eating alone
792	Kedah	North	Yes	Male	Rural	49	Malay	3 meals per day	3 Meals	Once or twice a day	All day Breakfast with Sausage and Eggs +/- Beverage	Only Beverage	1 Dish of Rice / Noodles with other food in the plate not mixed +/- beverage	1 Dish of Rice / Noodles with shared dished (Including lazy Suzan) +/- Beverage	Buffet +/- Beverage	Local/Western Pastries (Kuih Muih, Cakes, Pastries, Sandwich) +/- Beverage	Local/Western Pastries (Kuih Muih, Cakes, Pastries, Sandwich) +/- Beverage	20	1	21	Presence of intake 1	At home	My place	Delivery & brought from outside	Hawkers, stalls, street food	Breakfast	850	10	Pulut	NA	NA	NA	NA	NA	Cempedak	1	NA	1	NA	NA	NA	NA	NA	NA	NA	NA	Alone	Eating alone	Eating alone
313	Sabah	East Malaysia	Yes	Male	Rural	48	Non-Malay Bumiputra	2 meals per day	1 or 2 Meal(s)	Once or twice a day	Only Beverage	NA	1 Dish of Rice / Noodles with other food in the plate not mixed +/- beverage	1 Dish of Rice / Noodles with shared dished (Including lazy Suzan) +/- Beverage	NA	Local/Western Pastries (Kuih Muih, Cakes, Pastries, Sandwich) +/- Beverage	Local/Western Pastries (Kuih Muih, Cakes, Pastries, Sandwich) +/- Beverage	13	1	14	Presence of intake 1	At home	My place	Cooked by you	Cooked at home (by you, friend or family)	Breakfast	730	10	Oat	NA	NA	NA	NA	NA	NA	1 bowl	NA	NA	NA	NA	NA	NA	NA	NA	NA	NA	With someone	2	2
1326	Kuala Lumpur	Central	Yes	Male	Urban	63	Chinese	2 meals per day	1 or 2 Meal(s)	Never	Small items (Nuts, Fruits,Kuih-Muih,etc)+/- Beverage	NA	1 Dish of Rice / Noodles with other food in the plate not mixed +/- beverage	1 Dish of Rice / Noodles with other food in the plate not mixed +/- Beverage	1 Dish of Roti Canai / Thosai / Chapati mixed with curry +/- Beverage	Local/Western Pastries (Kuih Muih, Cakes, Pastries, Sandwich) +/- Beverage	Local/Western Pastries (Kuih Muih, Cakes, Pastries, Sandwich) +/- Beverage	2	14	16	Presence of intake 1	Outside	In the office	Cooked by you	Cooked at home (by you, friend or family)	Breakfast	700	15	oats	NA	NA	NA	NA	NA	milk	1	NA	1	NA	NA	NA	NA	NA	NA	NA	NA	Alone	Eating alone	Eating alone
1213	Penang	North	Yes	Female	Urban	23	Chinese	4 meals per day	4 Meals or more	Once or twice a day	1 Dish of Rice / Noodles mixed with other food in the plate +/- Beverage	1 Dish of Rice / Noodles mixed with other food in the plate +/- Beverage	1 Dish of Rice / Noodles mixed with other food in the plate ( incl Rice Porridge or Instant Noodles) +/- Beverage	Soup +/- Beverage	1 Dish of Roti Canai / Thosai / Chapati mixed with curry +/- Beverage	Sweet / Savory Snacks (Biscuits, Chocolates, Candies, Chips, Nuts) +/- Beverage	Sweet / Savory Snacks (Biscuits, Chocolates, Candies, Chips, Nuts) +/- Beverage	11	10	21	Presence of intake 1	At home	My place	Cooked by you	Cooked at home (by you, friend or family)	Breakfast	800	10	oats	NA	NA	NA	NA	NA	milk	1	NA	1	NA	NA	NA	NA	NA	NA	NA	NA	Alone	Eating alone	Eating alone
838	N. Sembilan	South	Yes	Female	Urban	25	Chinese	3 meals per day	3 Meals	Never	Only Beverage	NA	1 Dish of Rice / Noodles with shared dishes (Including lazy Suzan) +/- Beverage	Sandwich / Burger / Savoury Patries +/- Beverage	NA	NA	NA	14	7	21	Presence of intake 1	At home	My place	Cooked by you	Cooked at home (by you, friend or family)	Breakfast	630	15	Oat	NA	NA	NA	NA	NA	NA	1	NA	1	NA	NA	NA	NA	NA	NA	NA	NA	Alone	Eating alone	Eating alone
286	Sabah	East Malaysia	Yes	Female	Urban	47	Non-Malay Bumiputra	3 meals per day	3 Meals	Once or twice a day	1 Dish of Rice / Noodles mixed with other food in the plate +/- Beverage	1 Dish of Rice / Noodles mixed with other food in the plate +/- Beverage	1 Dish of Rice / Noodles with other food in the plate not mixed +/- beverage	1 Dish of Rice / Noodles with other food in the plate not mixed +/- Beverage	NA	Local/Western Pastries (Kuih Muih, Cakes, Pastries, Sandwich) +/- Beverage	Sweet / Savory Snacks (Biscuits, Chocolates, Candies, Chips, Nuts) +/- Beverage	14	7	21	Presence of intake 1	At home	My place	Cooked by you	Cooked at home (by you, friend or family)	Breakfast	530	30	NA	NA	NA	Bread	NA	NA	NA	NA	NA	NA	NA	NA	Butter	2	NA	NA	NA	NA	With someone	3	2
1535	Selangor	Central	Yes	Female	Urban	36	Malay	3 meals per day	3 Meals	Once or twice a day	Sandwich / Burger +/- Beverage	NA	1 Dish of Rice / Noodles with other food in the plate not mixed +/- beverage	1 Dish of Rice / Noodles mixed with other food in the plate ( incl. Rice Porridge or Instant Noodles) +/- Beverage	1 Dish of Rice / Noodles with other food in the plate not mixed +/- Beverage	Only Beverage	Only Beverage	14	7	21	Presence of intake 1	At home	My place	Cooked by you	Cooked at home (by you, friend or family)	Breakfast	800	30	cereal	NA	NA	NA	NA	NA	with soya milk	1	NA	1	NA	NA	NA	NA	NA	NA	NA	NA	With someone	1	2
518	Penang	North	Yes	Male	Urban	57	Chinese	3 meals per day	3 Meals	Never	1 Dish of Rice / Noodles mixed with other food in the plate +/- Beverage	1 Dish of Rice / Noodles mixed with other food in the plate +/- Beverage	1 Dish of Rice / Noodles with other food in the plate not mixed +/- beverage	1 Dish of Rice / Noodles with other food in the plate not mixed +/- Beverage	1 Dish of Rice / Noodles mixed with other food in the plate ( incl. Rice Porridge or Instant Noodles) +/- Beverage	Local/Western Pastries (Kuih Muih, Cakes, Pastries, Sandwich) +/- Beverage	Local/Western Pastries (Kuih Muih, Cakes, Pastries, Sandwich) +/- Beverage	14	7	21	Presence of intake 1	Outside	In the office	Delivery & brought from outside	Hawkers, stalls, street food	Breakfast	700	20	Prawn Mee	NA	NA	NA	NA	NA	NA	1	NA	1	NA	NA	NA	NA	NA	NA	NA	NA	Alone	Eating alone	Eating alone
1904	Selangor	Central	Yes	Female	Urban	23	Malay	3 meals per day	3 Meals	Once or twice a day	All day Breakfast with Sausage and Eggs +/- Beverage	NA	1 Dish of Rice / Noodles with other food in the plate not mixed +/- beverage	1 Dish of Rice / Noodles mixed with other food in the plate ( incl. Rice Porridge or Instant Noodles) +/- Beverage	NA	Local/Western Pastries (Kuih Muih, Cakes, Pastries, Sandwich) +/- Beverage	NA	21	0	21	Presence of intake 1	Outside	On the go	Delivery & brought from outside	Convenience store, supermarket, pasar mini	Breakfast	1000	10	Biscuit	NA	NA	NA	NA	NA	Cheese Cream	2	NA	NA	NA	NA	NA	NA	NA	NA	NA	NA	Alone	Eating alone	Eating alone
1574	Sarawak	East Malaysia	Yes	Female	Urban	34	Non-Malay Bumiputra	2 meals per day	1 or 2 Meal(s)	Never	1 Dish of Rice / Noodles with other food in the plate not mixed +/- Beverage	1 Dish of Rice / Noodles with other food in the plate not mixed +/- Beverage	1 Dish of Rice / Noodles mixed with other food in the plate ( incl Rice Porridge or Instant Noodles) +/- Beverage	1 Dish of Rice / Noodles with other food in the plate not mixed +/- Beverage	1 Dish of Rice / Noodles with other food in the plate not mixed +/- Beverage	Local/Western Pastries (Kuih Muih, Cakes, Pastries, Sandwich) +/- Beverage	Local/Western Pastries (Kuih Muih, Cakes, Pastries, Sandwich) +/- Beverage	14	5	19	Presence of intake 1	At home	My place	Cooked by you	Cooked at home (by you, friend or family)	Breakfast	800	60	Sandwhich	NA	NA	NA	NA	NA	Bread,Sausage	1	NA	No Intake	NA	NA	NA	NA	NA	NA	NA	NA	Alone	Eating alone	Eating alone
1898	Terengganu	East Coast	Yes	Female	Rural	31	Malay	2 meals per day	1 or 2 Meal(s)	Once or twice a day	1 Dish of Rice / Noodles mixed with other food in the plate +/- Beverage	NA	1 Dish of Rice / Noodles mixed with other food in the plate ( incl Rice Porridge or Instant Noodles) +/- Beverage	Only Beverage	NA	Local/Western Pastries (Kuih Muih, Cakes, Pastries, Sandwich) +/- Beverage	NA	16	5	21	Presence of intake 1	Outside	In the office	Delivery & brought from outside	Convenience store, supermarket, pasar mini	Breakfast	700	5	Bread	NA	NA	NA	NA	NA	Chocolate	1	NA	NA	NA	NA	NA	NA	NA	NA	NA	NA	With someone	1	No children
1910	Melaka	South	Yes	Female	Urban	26	Malay	3 meals per day	3 Meals	3 - 4 times a day	Cereals with Milk +/- Beverage	NA	Buffet +/- Beverage	Small items (Nuts,Fruits,Kuih-Muih,etc) +/- Beverage	NA	Fruits / Hot or Cold Dessert +/- Beverage	NA	14	7	21	Presence of intake 1	At home	My place	Cooked by you	Cooked at home (by you, friend or family)	Breakfast	800	15	Fruit	Fruit	Roi	NA	NA	NA	Mangga	1	Kurma	NA	Roti	1	NA	NA	NA	NA	NA	NA	Alone	Eating alone	Eating alone
623	Kelantan	East Coast	Yes	Female	Urban	30	Malay	3 meals per day	3 Meals	Once or twice a day	1 Dish of Rice / Noodles mixed with other food in the plate +/- Beverage	Cereals with Milk +/- Beverage	1 Dish of Rice / Noodles with shared dishes (Including lazy Suzan) +/- Beverage	Western Structure (Starter+/- Main Course+/-Desseert +/- Beverage	Sandwich / Burger / Savoury Patries +/- Beverage	Sweet / Savory Snacks (Biscuits, Chocolates, Candies, Chips, Nuts) +/- Beverage	Local/Western Pastries (Kuih Muih, Cakes, Pastries, Sandwich) +/- Beverage	7	13	20	Presence of intake 1	At home	My place	Cooked by friend / family	Cooked at home (by you, friend or family)	Breakfast	1000	10	Coco Crunch	NA	NA	NA	NA	NA	Milk	1	NA	NA	NA	NA	NA	NA	NA	NA	NA	NA	Alone	Eating alone	Eating alone
633	Kelantan	East Coast	Yes	Female	Urban	27	Malay	4 meals per day	4 Meals or more	3 - 4 times a day	Cereals with Milk +/- Beverage	1 Dish of Rice / Noodles with other food in the plate not mixed +/- Beverage	1 Dish of Rice / Noodles with other food in the plate not mixed +/- beverage	1 Dish of Rice / Noodles with other food in the plate not mixed +/- Beverage	1 Dish of Rice / Noodles mixed with other food in the plate ( incl. Rice Porridge or Instant Noodles) +/- Beverage	Sweet / Savory Snacks (Biscuits, Chocolates, Candies, Chips, Nuts) +/- Beverage	Local/Western Pastries (Kuih Muih, Cakes, Pastries, Sandwich) +/- Beverage	15	10	25	Presence of intake 1	At home	My place	Cooked by friend / family	Cooked at home (by you, friend or family)	Breakfast	1000	10	Coco Crunch	NA	NA	NA	NA	NA	Milk	1	NA	1	NA	NA	NA	NA	NA	NA	NA	NA	Alone	Eating alone	Eating alone
1187	Pahang	East Coast	Yes	Female	Urban	37	Malay	3 meals per day	3 Meals	Once or twice a day	1 Dish of Rice / Noodles with other food in the plate not mixed +/- Beverage	1 Dish of Rice / Noodles with other food in the plate not mixed +/- Beverage	1 Dish of Rice / Noodles with other food in the plate not mixed +/- beverage	1 Dish of Rice / Noodles mixed with other food in the plate ( incl. Rice Porridge or Instant Noodles) +/- Beverage	Small items (Nuts,Fruits,Kuih-Muih,etc) +/- Beverage	Sweet / Savory Snacks (Biscuits, Chocolates, Candies, Chips, Nuts) +/- Beverage	Sweet / Savory Snacks (Biscuits, Chocolates, Candies, Chips, Nuts) +/- Beverage	7	14	21	Presence of intake 1	At home	My place	Cooked by you	Cooked at home (by you, friend or family)	Breakfast	700	30	Cereal Oats	NA	NA	NA	NA	NA	NA	1	NA	1	NA	NA	NA	NA	NA	NA	NA	NA	With someone	1	No children
433	Johor	South	Yes	Female	Urban	29	Chinese	3 meals per day	3 Meals	Once or twice a day	NA	NA	NA	NA	NA	NA	NA	3	18	21	Presence of intake 1	Outside	In the office	Delivery & brought from outside	Convenience store, supermarket, pasar mini	Breakfast	900	10	Cake	NA	NA	NA	NA	NA	NA	1	NA	1	NA	NA	NA	NA	NA	NA	NA	NA	Alone	Eating alone	Eating alone
1039	Selangor	Central	Yes	Male	Urban	55	Chinese	3 meals per day	3 Meals	Never	1 Dish of Rice / Noodles with other food in the plate not mixed +/- Beverage	NA	1 Dish of Rice / Noodles with shared dishes (Including lazy Suzan) +/- Beverage	1 Dish of Rice / Noodles with shared dished (Including lazy Suzan) +/- Beverage	1 Dish of Roti Canai / Thosai / Chapati mixed with curry +/- Beverage	Local/Western Pastries (Kuih Muih, Cakes, Pastries, Sandwich) +/- Beverage	Sweet / Savory Snacks (Biscuits, Chocolates, Candies, Chips, Nuts) +/- Beverage	14	7	21	Presence of intake 1	At home	My place	Cooked by friend / family	Cooked at home (by you, friend or family)	Breakfast	800	30	Cereal Oats	NA	NA	NA	NA	NA	Honey	1	NA	1	NA	NA	NA	NA	NA	NA	NA	NA	With someone	1	No children
1045	Selangor	Central	Yes	Female	Urban	61	Chinese	3 meals per day	3 Meals	Never	1 Dish of Rice / Noodles mixed with other food in the plate +/- Beverage	NA	1 Dish of Rice / Noodles with other food in the plate not mixed +/- Beverage + Fruits/Desserts	1 Dish of Rice / Noodles with shared dished (Including lazy Suzan) +/- Beverage	Only Beverage	Local/Western Pastries (Kuih Muih, Cakes, Pastries, Sandwich) +/- Beverage	Local/Western Pastries (Kuih Muih, Cakes, Pastries, Sandwich) +/- Beverage	19	2	21	Presence of intake 1	At home	My place	Cooked by you	Cooked at home (by you, friend or family)	Breakfast	800	30	Cereal Oats	NA	NA	NA	NA	NA	NA	1	NA	1	NA	NA	NA	NA	NA	NA	NA	NA	Alone	Eating alone	Eating alone
301	Sabah	East Malaysia	Yes	Male	Urban	19	Non-Malay Bumiputra	3 meals per day	3 Meals	Once or twice a day	Sandwich / Burger +/- Beverage	NA	1 Dish of Rice / Noodles with other food in the plate not mixed +/- beverage	Soup +/- Beverage	NA	Only Beverage	Only Beverage	0	21	21	Presence of intake 1	Outside	Friend's place	Delivery & brought from outside	Cooked at home (by you, friend or family)	Sarapan	630	5	Sandwhich	NA	NA	NA	NA	NA	Bread,eggs	1	NA	NA	NA	NA	NA	NA	NA	NA	NA	NA	Alone	Eating alone	Eating alone
455	Melaka	South	Yes	Male	Urban	22	Chinese	3 meals per day	3 Meals	Once or twice a day	Sandwich / Burger +/- Beverage	NA	1 Dish of Rice / Noodles with shared dishes (Including lazy Suzan) +/- Beverage	1 Dish of Rice / Noodles with shared dished (Including lazy Suzan) +/- Beverage	1 Dish of Rice / Noodles mixed with other food in the plate ( incl. Rice Porridge or Instant Noodles) +/- Beverage	NA	NA	22	6	28	Presence of intake 1	At home	My place	Cooked by friend / family	Cooked at home (by you, friend or family)	Breakfast	800	10	Egg Sandwich	NA	NA	NA	NA	NA	NA	2	NA	NA	NA	NA	NA	NA	NA	NA	NA	NA	Alone	Eating alone	Eating alone
523	Penang	North	Yes	Male	Urban	26	Chinese	3 meals per day	3 Meals	Never	1 Dish of Rice / Noodles mixed with other food in the plate +/- Beverage	1 Dish of Rice / Noodles mixed with other food in the plate +/- Beverage	1 Dish of Rice / Noodles with other food in the plate not mixed +/- beverage	1 Dish of Rice / Noodles with other food in the plate not mixed +/- Beverage	Sandwich / Burger / Savoury Patries +/- Beverage	Local/Western Pastries (Kuih Muih, Cakes, Pastries, Sandwich) +/- Beverage	Local/Western Pastries (Kuih Muih, Cakes, Pastries, Sandwich) +/- Beverage	0	21	21	Presence of intake 1	Outside	In the office	Delivery & brought from outside	Hawkers, stalls, street food	Breakfast	800	30	Bread	Egg	NA	NA	NA	NA	NA	3	NA	NA	NA	NA	NA	NA	NA	NA	NA	NA	Alone	Eating alone	Eating alone
1396	Pahang	East Coast	Yes	Male	Urban	55	Chinese	3 meals per day	3 Meals	Once or twice a day	1 Dish of Rice / Noodles mixed with other food in the plate +/- Beverage	NA	1 Dish of Rice / Noodles with other food in the plate not mixed +/- beverage	1 Dish of Rice / Noodles with shared dished (Including lazy Suzan) +/- Beverage	Small items (Nuts,Fruits,Kuih-Muih,etc) +/- Beverage	Local/Western Pastries (Kuih Muih, Cakes, Pastries, Sandwich) +/- Beverage	Rice / Roti Canai / Noodles +/- Beverage	7	14	21	Presence of intake 1	At home	My place	Cooked by friend / family	Cooked at home (by you, friend or family)	Breakfast	730	30	Oat	NA	NA	NA	NA	NA	Cereal,milk	1	NA	1	NA	NA	NA	NA	NA	NA	NA	NA	With someone	5	No children
1162	Sarawak	East Malaysia	Yes	Female	SubUrban	49	Non-Malay Bumiputra	3 meals per day	3 Meals	Never	Small items (Nuts, Fruits,Kuih-Muih,etc)+/- Beverage	NA	1 Dish of Rice / Noodles with other food in the plate not mixed +/- beverage	1 Dish of Rice / Noodles with other food in the plate not mixed +/- Beverage	NA	Sweet / Savory Snacks (Biscuits, Chocolates, Candies, Chips, Nuts) +/- Beverage	Sweet / Savory Snacks (Biscuits, Chocolates, Candies, Chips, Nuts) +/- Beverage	20	1	21	Presence of intake 1	Outside	In a restaurant	Delivery & brought from outside	Hawkers, stalls, street food	Breakfast	900	30	kuih	NA	NA	NA	NA	NA	NA	3	NA	1	NA	NA	NA	NA	NA	NA	NA	NA	Alone	Eating alone	Eating alone
330	Sabah	East Malaysia	Yes	Female	Urban	22	Non-Malay Bumiputra	3 meals per day	3 Meals	Once or twice a day	Only Beverage	NA	1 Dish of Rice / Noodles mixed with other food in the plate ( incl Rice Porridge or Instant Noodles) +/- Beverage	1 Dish of Rice / Noodles with shared dished (Including lazy Suzan) +/- Beverage	Only Beverage	Sweet / Savory Snacks (Biscuits, Chocolates, Candies, Chips, Nuts) +/- Beverage	Only Beverage	7	14	21	Presence of intake 1	Outside	In a restaurant	Delivery & brought from outside	Cooked at home (by you, friend or family)	Breakfast	800	15	Currypuff	NA	NA	NA	NA	NA	Potato	3	NA	NA	NA	NA	NA	NA	NA	NA	NA	NA	With someone	1	No children
1022	Selangor	Central	Yes	Female	Urban	48	Chinese	2 meals per day	1 or 2 Meal(s)	Never	1 Dish of Rice / Noodles with other food in the plate not mixed +/- Beverage	1 Dish of Roti Canai / Thosai / Chapati mixed with curry +/- Beverage	1 Dish of Rice / Noodles with other food in the plate not mixed +/- beverage	1 Dish of Roti Canai / Thosai / Chapati mixed with curry +/- Beverage	1 Dish of Roti Canai / Thosai / Chapati mixed with curry +/- Beverage	Rice / Roti Canai / Noodles +/- Beverage	Only Beverage	14	7	21	Presence of intake 1	At home	My place	Cooked by you	Cooked at home (by you, friend or family)	Breakfast	800	30	Yogurt	cereal oats	NA	NA	NA	NA	Milk	NA	NA	NA	NA	NA	NA	NA	NA	NA	NA	NA	With someone	1	No children
527	Penang	North	Yes	Male	Urban	39	Chinese	3 meals per day	3 Meals	Once or twice a day	Breakfast with Toast +/- Beverage	Cereals with Milk +/- Beverage	1 Dish of Rice / Noodles with other food in the plate not mixed +/- beverage	1 Dish of Rice / Noodles with other food in the plate not mixed +/- Beverage	1 Dish of Roti Canai / Thosai / Chapati mixed with curry +/- Beverage	Local/Western Pastries (Kuih Muih, Cakes, Pastries, Sandwich) +/- Beverage	Fruits / Hot or Cold Dessert +/- Beverage	14	14	28	Presence of intake 1	Outside	In the office	Delivery & brought from outside	Hawkers, stalls, street food	Breakfast	830	20	Fried kuey teow	NA	NA	NA	NA	NA	NA	1	NA	No Intake	NA	NA	NA	NA	NA	NA	NA	NA	Alone	Eating alone	Eating alone
241	Sabah	East Malaysia	Yes	Female	Urban	33	Non-Malay Bumiputra	4 meals per day	4 Meals or more	Once or twice a day	Sandwich / Burger +/- Beverage	NA	Buffet +/- Beverage	1 Dish of Rice / Noodles mixed with other food in the plate ( incl. Rice Porridge or Instant Noodles) +/- Beverage	NA	Sweet / Savory Snacks (Biscuits, Chocolates, Candies, Chips, Nuts) +/- Beverage	Local/Western Pastries (Kuih Muih, Cakes, Pastries, Sandwich) +/- Beverage	2	19	21	Presence of intake 1	Outside	Friend's place	Delivery & brought from outside	Restaurant	Breakfast	700	30	Sandwhich	NA	NA	NA	NA	NA	tuna	2	NA	NA	NA	NA	NA	NA	NA	NA	NA	NA	With someone	1	No children
840	N. Sembilan	South	Yes	Female	Urban	18	Chinese	3 meals per day	3 Meals	Never	Sandwich / Burger +/- Beverage	NA	1 Dish of Rice / Noodles mixed with other food in the plate ( incl Rice Porridge or Instant Noodles) +/- Beverage	1 Dish of Rice / Noodles mixed with other food in the plate ( incl. Rice Porridge or Instant Noodles) +/- Beverage	NA	NA	NA	7	14	21	Presence of intake 1	At home	My place	Cooked by you	Cooked at home (by you, friend or family)	Breakfast	830	20	Sandwhich	NA	NA	NA	NA	NA	NA	1	NA	NA	NA	NA	NA	NA	NA	NA	NA	NA	Alone	Eating alone	Eating alone
490	Melaka	South	Yes	Female	Urban	20	Malay	3 meals per day	3 Meals	Once or twice a day	1 Dish of Rice / Noodles mixed with other food in the plate +/- Beverage	NA	1 Dish of Rice / Noodles with shared dishes (Including lazy Suzan) +/- Beverage	1 Dish of Rice / Noodles with shared dished (Including lazy Suzan) +/- Beverage	1 Dish of Roti Canai / Thosai / Chapati mixed with curry +/- Beverage	NA	Only Beverage	7	23	30	Presence of intake 1	At home	My place	Cooked by you	Cooked at home (by you, friend or family)	Breakfast	830	15	Nasi Goreng	NA	NA	NA	NA	NA	NA	1	NA	NA	NA	NA	NA	NA	NA	NA	NA	NA	Alone	Eating alone	Eating alone
595	Sarawak	East Malaysia	Yes	Female	Urban	53	Non-Malay Bumiputra	3 meals per day	3 Meals	Never	Sandwich / Burger +/- Beverage	1 Dish of Rice / Noodles with other food in the plate not mixed +/- Beverage	1 Dish of Rice / Noodles with other food in the plate not mixed +/- beverage	Soup +/- Beverage	Buffet +/- Beverage	Local/Western Pastries (Kuih Muih, Cakes, Pastries, Sandwich) +/- Beverage	Sweet / Savory Snacks (Biscuits, Chocolates, Candies, Chips, Nuts) +/- Beverage	21	0	21	Presence of intake 1	At home	My place	Cooked by you	Cooked at home (by you, friend or family)	Breakfast	630	15	Fried Rice	NA	NA	NA	NA	NA	NA	1	NA	NA	NA	NA	NA	NA	NA	NA	NA	NA	Alone	Eating alone	Eating alone
483	Melaka	South	Yes	Male	Urban	35	Malay	3 meals per day	3 Meals	Never	1 Dish of Rice / Noodles mixed with other food in the plate +/- Beverage	NA	1 Dish of Rice / Noodles with shared dishes (Including lazy Suzan) +/- Beverage	1 Dish of Rice / Noodles with shared dished (Including lazy Suzan) +/- Beverage	NA	NA	NA	18	3	21	Presence of intake 1	At home	My place	Cooked by friend / family	Cooked at home (by you, friend or family)	Breakfast	930	30	Nasi Goreng	NA	NA	NA	NA	NA	NA	1	NA	NA	NA	NA	NA	NA	NA	NA	NA	NA	Alone	Eating alone	Eating alone
307	Sabah	East Malaysia	Yes	Male	Rural	33	Non-Malay Bumiputra	2 meals per day	1 or 2 Meal(s)	3 - 4 times a day	1 Dish of Rice / Noodles mixed with other food in the plate +/- Beverage	NA	1 Dish of Rice / Noodles with other food in the plate not mixed +/- beverage	1 Dish of Rice / Noodles with shared dished (Including lazy Suzan) +/- Beverage	Only Beverage	NA	Only Beverage	13	1	14	Presence of intake 1	At home	My place	Cooked by friend / family	Cooked at home (by you, friend or family)	Breakfast	730	20	NA	NA	NA	Nasi Goreng	NA	NA	NA	NA	NA	NA	NA	NA	NA	3scoop	NA	NA	NA	NA	With someone	3	No children
1160	Sarawak	East Malaysia	Yes	Female	SubUrban	47	Chinese	3 meals per day	3 Meals	Once or twice a day	1 Dish of Rice / Noodles mixed with other food in the plate +/- Beverage	1 Dish of Rice / Noodles with other food in the plate not mixed +/- Beverage	1 Dish of Rice / Noodles with other food in the plate not mixed +/- beverage	Small items (Nuts,Fruits,Kuih-Muih,etc) +/- Beverage	Small items (Nuts,Fruits,Kuih-Muih,etc) +/- Beverage	Sweet / Savory Snacks (Biscuits, Chocolates, Candies, Chips, Nuts) +/- Beverage	Only Beverage	14	7	21	Presence of intake 1	At home	My place	Cooked by you	Cooked at home (by you, friend or family)	Breakfast	730	30	Cereal Oats	NA	NA	NA	NA	NA	Milk	1	NA	NA	NA	NA	NA	NA	NA	NA	NA	NA	With someone	2	3
56	Sabah	East Malaysia	Yes	Male	Rural	24	Non-Malay Bumiputra	2 meals per day	1 or 2 Meal(s)	Once or twice a day	1 Dish of Rice / Noodles with other food in the plate not mixed +/- Beverage	1 Dish of Roti Canai / Thosai / Chapati mixed with curry +/- Beverage	1 Dish of Rice / Noodles with other food in the plate not mixed +/- beverage	1 Dish of Rice / Noodles with shared dished (Including lazy Suzan) +/- Beverage	NA	NA	Sweet / Savory Snacks (Biscuits, Chocolates, Candies, Chips, Nuts) +/- Beverage	10	4	14	Presence of intake 1	Outside	Friend's place	Delivery & brought from outside	Restaurant	Breakfast	900	60	Nasi putih	Sayur taiwan	Daging	NA	NA	NA	NA	3	NA	6	Beef	2	NA	NA	NA	NA	NA	NA	With someone	4	No children
1562	Sarawak	East Malaysia	Yes	Female	SubUrban	35	Malay	3 meals per day	3 Meals	Never	1 Dish of Rice / Noodles with other food in the plate not mixed +/- Beverage	1 Dish of Rice / Noodles with other food in the plate not mixed +/- Beverage	1 Dish of Rice / Noodles mixed with other food in the plate ( incl Rice Porridge or Instant Noodles) +/- Beverage	1 Dish of Rice / Noodles with other food in the plate not mixed +/- Beverage	1 Dish of Rice / Noodles with other food in the plate not mixed +/- Beverage	Fruits / Hot or Cold Dessert +/- Beverage	Sweet / Savory Snacks (Biscuits, Chocolates, Candies, Chips, Nuts) +/- Beverage	14	7	21	Presence of intake 1	At home	My place	Delivery & brought from outside	Hawkers, stalls, street food	Breakfast	1000	30	Kuih muih	NA	NA	NA	NA	NA	NA	3	NA	No Intake	NA	NA	NA	NA	NA	NA	NA	NA	Alone	Eating alone	Eating alone
514	Penang	North	Yes	Female	Urban	22	Malay	3 meals per day	3 Meals	Never	All day Breakfast with Sausage and Eggs +/- Beverage	All day Breakfast with Sausage and Eggs +/- Beverage	1 Dish of Rice / Noodles with other food in the plate not mixed +/- beverage	Western Structure (Starter+/- Main Course+/-Desseert +/- Beverage	Only Beverage	Local/Western Pastries (Kuih Muih, Cakes, Pastries, Sandwich) +/- Beverage	Local/Western Pastries (Kuih Muih, Cakes, Pastries, Sandwich) +/- Beverage	16	5	21	Presence of intake 1	At home	My place	Cooked by you	Cooked at home (by you, friend or family)	Breakfast	900	5	Bread	NA	NA	NA	NA	NA	Peanut butter	2	NA	No Intake	NA	NA	NA	NA	NA	NA	NA	NA	Alone	Eating alone	Eating alone
465	Melaka	South	Yes	Female	Urban	22	Chinese	3 meals per day	3 Meals	Once or twice a day	1 Dish of Rice / Noodles mixed with other food in the plate +/- Beverage	NA	1 Dish of Rice / Noodles with shared dishes (Including lazy Suzan) +/- Beverage	1 Dish of Rice / Noodles with shared dished (Including lazy Suzan) +/- Beverage	1 Dish of Roti Canai / Thosai / Chapati mixed with curry +/- Beverage	NA	NA	10	8	18	Presence of intake 1	At home	My place	Cooked by you	Cooked at home (by you, friend or family)	Breakfast	745	5	Toast Bread	NA	NA	NA	NA	NA	NA	2	NA	1	NA	NA	NA	NA	NA	NA	NA	NA	Alone	Eating alone	Eating alone
1209	Johor	South	Yes	Female	Urban	56	Malay	2 meals per day	1 or 2 Meal(s)	3 - 4 times a day	1 Dish of Rice / Noodles with other food in the plate not mixed +/- Beverage	1 Dish of Rice / Noodles with other food in the plate not mixed +/- Beverage	1 Dish of Rice / Noodles with other food in the plate not mixed +/- beverage	1 Dish of Rice / Noodles with other food in the plate not mixed +/- Beverage	Small items (Nuts,Fruits,Kuih-Muih,etc) +/- Beverage	Local/Western Pastries (Kuih Muih, Cakes, Pastries, Sandwich) +/- Beverage	Local/Western Pastries (Kuih Muih, Cakes, Pastries, Sandwich) +/- Beverage	21	0	21	Presence of intake 1	At home	My place	Delivery & brought from outside	Hawkers, stalls, street food	Breakfast	700	30	Meehon	NA	NA	NA	NA	NA	NA	1	NA	1	NA	NA	NA	NA	NA	NA	NA	NA	With someone	2	No children
297	Sabah	East Malaysia	Yes	Female	Urban	37	Non-Malay Bumiputra	2 meals per day	1 or 2 Meal(s)	Once or twice a day	1 Dish of Rice / Noodles with other food in the plate not mixed +/- Beverage	NA	1 Dish of Rice / Noodles with other food in the plate not mixed +/- beverage	1 Dish of Rice / Noodles with other food in the plate not mixed +/- Beverage	NA	Sweet / Savory Snacks (Biscuits, Chocolates, Candies, Chips, Nuts) +/- Beverage	Local/Western Pastries (Kuih Muih, Cakes, Pastries, Sandwich) +/- Beverage	8	6	14	Presence of intake 1	Outside	Friend's place	Delivery & brought from outside	Restaurant	Breakfast	830	30	Mee kering	NA	NA	NA	NA	NA	Bebola daging, sayur hijau	1 bowl	NA	1 sachet	NA	NA	NA	NA	NA	NA	NA	NA	With someone	1	No children
480	Melaka	South	Yes	Female	Urban	36	Malay	3 meals per day	3 Meals	Once or twice a day	1 Dish of Rice / Noodles mixed with other food in the plate +/- Beverage	NA	1 Dish of Rice / Noodles with shared dishes (Including lazy Suzan) +/- Beverage	1 Dish of Rice / Noodles with shared dished (Including lazy Suzan) +/- Beverage	NA	Sweet / Savory Snacks (Biscuits, Chocolates, Candies, Chips, Nuts) +/- Beverage	NA	20	8	28	Presence of intake 1	At home	My place	Cooked by you	Cooked at home (by you, friend or family)	Breakfast	700	5	NA	NA	NA	Bihun Goreng	NA	NA	NA	NA	NA	NA	NA	NA	NA	1	NA	NA	NA	NA	With someone	1	No children
1255	Kuala Lumpur	Central	Yes	Female	Urban	36	Chinese	2 meals per day	1 or 2 Meal(s)	Once or twice a day	1 Dish of Rice / Noodles with other food in the plate not mixed +/- Beverage	1 Dish of Rice / Noodles with shared dishes ( including lazy Suzan) +/- Beverage	1 Dish of Rice / Noodles with shared dishes (Including lazy Suzan) +/- Beverage	Small items (Nuts,Fruits,Kuih-Muih,etc) +/- Beverage	1 Dish of Rice / Noodles mixed with other food in the plate ( incl. Rice Porridge or Instant Noodles) +/- Beverage	Local/Western Pastries (Kuih Muih, Cakes, Pastries, Sandwich) +/- Beverage	Only Beverage	7	14	21	Presence of intake 1	At home	My place	Cooked by you	Cooked at home (by you, friend or family)	Breakfast	700	15	Oats	Bread	NA	NA	NA	NA	NA	1	NA	NA	NA	NA	NA	NA	NA	NA	NA	NA	With someone	1	No children
488	Melaka	South	Yes	Male	Urban	21	Malay	3 meals per day	3 Meals	Once or twice a day	1 Dish of Rice / Noodles mixed with other food in the plate +/- Beverage	NA	1 Dish of Rice / Noodles with shared dishes (Including lazy Suzan) +/- Beverage	1 Dish of Rice / Noodles with shared dished (Including lazy Suzan) +/- Beverage	1 Dish of Rice / Noodles mixed with other food in the plate ( incl. Rice Porridge or Instant Noodles) +/- Beverage	NA	NA	8	10	18	Presence of intake 1	At home	My place	Cooked by friend / family	Cooked at home (by you, friend or family)	Breakfast	800	10	Toast Bread	Egg	NA	NA	NA	NA	NA	2	Half-Boiled	NA	NA	NA	NA	NA	NA	NA	NA	NA	Alone	Eating alone	Eating alone
337	Sabah	East Malaysia	Yes	Male	Rural	21	Non-Malay Bumiputra	3 meals per day	3 Meals	Once or twice a day	1 Dish of Rice / Noodles mixed with other food in the plate +/- Beverage	NA	1 Dish of Rice / Noodles with other food in the plate not mixed +/- beverage	1 Dish of Rice / Noodles with other food in the plate not mixed +/- Beverage	NA	NA	Only Beverage	0	21	21	Presence of intake 1	Outside	Friend's place	Delivery & brought from outside	Food court	Breakfast	630	30	Mihun	Vege	Egg	NA	NA	NA	NA	1	NA	3	NA	1	NA	NA	NA	NA	NA	NA	Alone	Eating alone	Eating alone
1879	Terengganu	East Coast	Yes	Female	Rural	45	Malay	2 meals per day	1 or 2 Meal(s)	3 - 4 times a day	1 Dish of Rice / Noodles with other food in the plate not mixed +/- Beverage	NA	1 Dish of Rice / Noodles mixed with other food in the plate ( incl Rice Porridge or Instant Noodles) +/- Beverage	1 Dish of Rice / Noodles with other food in the plate not mixed +/- Beverage	NA	NA	NA	0	21	21	Presence of intake 1	Outside	In a restaurant	Delivery & brought from outside	Restaurant	Breakfast	730	15	nasi putih	ikan bakar	NA	NA	NA	NA	NA	1/2 scoop	kembong - medium	NA	NA	NA	NA	NA	NA	NA	NA	NA	With someone	5	No children
206	Johor	South	Yes	Female	SubUrban	45	Chinese	3 meals per day	3 Meals	Once or twice a day	1 Dish of Rice / Noodles mixed with other food in the plate +/- Beverage	NA	1 Dish of Rice / Noodles mixed with other food in the plate ( incl Rice Porridge or Instant Noodles) +/- Beverage	1 Dish of Rice / Noodles mixed with other food in the plate ( incl. Rice Porridge or Instant Noodles) +/- Beverage	NA	Local/Western Pastries (Kuih Muih, Cakes, Pastries, Sandwich) +/- Beverage	NA	21	0	21	Presence of intake 1	At home	My place	Cooked by you	Cooked at home (by you, friend or family)	Breakfast	730	30	Mushroom	NA	NA	NA	NA	NA	NA	3	NA	NA	NA	NA	NA	NA	NA	NA	NA	NA	Alone	Eating alone	Eating alone
508	Penang	North	Yes	Female	Urban	46	Chinese	3 meals per day	3 Meals	Once or twice a day	Sandwich / Burger +/- Beverage	Sandwich / Burger +/- Beverage	1 Dish of Rice / Noodles with other food in the plate not mixed +/- beverage	Sandwich / Burger / Savoury Patries +/- Beverage	1 Dish of Rice / Noodles mixed with other food in the plate ( incl. Rice Porridge or Instant Noodles) +/- Beverage	Sweet / Savory Snacks (Biscuits, Chocolates, Candies, Chips, Nuts) +/- Beverage	Sweet / Savory Snacks (Biscuits, Chocolates, Candies, Chips, Nuts) +/- Beverage	16	12	28	Presence of intake 1	Outside	Friend's place	Delivery & brought from outside	Cooked at home (by you, friend or family)	Breakfast	720	30	Kuey teow soup	NA	NA	NA	NA	NA	NA	1	NA	NA	NA	NA	NA	NA	NA	NA	NA	NA	Alone	Eating alone	Eating alone
519	Penang	North	Yes	Female	Urban	44	Chinese	3 meals per day	3 Meals	Once or twice a day	Sandwich / Burger +/- Beverage	Sandwich / Burger +/- Beverage	1 Dish of Rice / Noodles with other food in the plate not mixed +/- beverage	1 Dish of Rice / Noodles with other food in the plate not mixed +/- Beverage	1 Dish of Rice / Noodles with other food in the plate not mixed +/- Beverage	Sweet / Savory Snacks (Biscuits, Chocolates, Candies, Chips, Nuts) +/- Beverage	Sweet / Savory Snacks (Biscuits, Chocolates, Candies, Chips, Nuts) +/- Beverage	14	14	28	Presence of intake 1	Outside	In the office	Delivery & brought from outside	Hawkers, stalls, street food	Breakfast	900	20	Kuey teow soup	NA	NA	NA	NA	NA	NA	1	NA	1	NA	NA	NA	NA	NA	NA	NA	NA	Alone	Eating alone	Eating alone
528	Penang	North	Yes	Female	Urban	62	Chinese	3 meals per day	3 Meals	Never	1 Dish of Rice / Noodles mixed with other food in the plate +/- Beverage	1 Dish of Rice / Noodles mixed with other food in the plate +/- Beverage	1 Dish of Rice / Noodles with other food in the plate not mixed +/- beverage	1 Dish of Rice / Noodles with other food in the plate not mixed +/- Beverage	1 Dish of Rice / Noodles mixed with other food in the plate ( incl. Rice Porridge or Instant Noodles) +/- Beverage	Local/Western Pastries (Kuih Muih, Cakes, Pastries, Sandwich) +/- Beverage	Local/Western Pastries (Kuih Muih, Cakes, Pastries, Sandwich) +/- Beverage	14	7	21	Presence of intake 1	At home	My place	Cooked by you	Cooked at home (by you, friend or family)	Breakfast	600	20	Kuey teow soup	NA	NA	NA	NA	NA	NA	1	NA	1	NA	NA	NA	NA	NA	NA	NA	NA	With someone	2	No children
537	Penang	North	Yes	Female	Urban	28	Indian	3 meals per day	3 Meals	Once or twice a day	Sandwich / Burger +/- Beverage	Sandwich / Burger +/- Beverage	1 Dish of Rice / Noodles with other food in the plate not mixed +/- beverage	1 Dish of Rice / Noodles with other food in the plate not mixed +/- Beverage	Sandwich / Burger / Savoury Patries +/- Beverage	Local/Western Pastries (Kuih Muih, Cakes, Pastries, Sandwich) +/- Beverage	Local/Western Pastries (Kuih Muih, Cakes, Pastries, Sandwich) +/- Beverage	11	10	21	Presence of intake 1	Outside	My place	Delivery & brought from outside	Hawkers, stalls, street food	Breakfast	800	30	Thosai	NA	NA	NA	NA	NA	NA	1	NA	NA	NA	NA	NA	NA	NA	NA	NA	NA	Alone	Eating alone	Eating alone
1883	Terengganu	East Coast	Yes	Female	Rural	18	Malay	2 meals per day	1 or 2 Meal(s)	Once or twice a day	Sandwich / Burger +/- Beverage	NA	1 Dish of Rice / Noodles with other food in the plate not mixed +/- beverage	1 Dish of Rice / Noodles mixed with other food in the plate ( incl. Rice Porridge or Instant Noodles) +/- Beverage	NA	Sweet / Savory Snacks (Biscuits, Chocolates, Candies, Chips, Nuts) +/- Beverage	NA	6	9	15	Presence of intake 1	At home	My place	Delivery & brought from outside	Convenience store, supermarket, pasar mini	Breakfast	700	10	roti butterscotch	NA	NA	NA	NA	NA	NA	2	NA	3 tbsp	NA	NA	NA	NA	NA	NA	NA	NA	Alone	Eating alone	Eating alone
1507	Terengganu	East Coast	Yes	Female	Urban	46	Malay	3 meals per day	3 Meals	Never	1 Dish of Rice / Noodles mixed with other food in the plate +/- Beverage	NA	1 Dish of Rice / Noodles with other food in the plate not mixed +/- beverage	1 Dish of Rice / Noodles with other food in the plate not mixed +/- Beverage	Only Beverage	Sweet / Savory Snacks (Biscuits, Chocolates, Candies, Chips, Nuts) +/- Beverage	NA	5	12	17	Presence of intake 1	At home	My place	Cooked by you	Cooked at home (by you, friend or family)	Breakfast	630	10	Bread	NA	NA	NA	NA	NA	Kaya	1	NA	1	NA	NA	NA	NA	NA	NA	NA	NA	Alone	Eating alone	Eating alone
525	Penang	North	Yes	Male	Urban	56	Chinese	3 meals per day	3 Meals	Never	Sandwich / Burger +/- Beverage	Sandwich / Burger +/- Beverage	1 Dish of Rice / Noodles with other food in the plate not mixed +/- beverage	Sandwich / Burger / Savoury Patries +/- Beverage	Sandwich / Burger / Savoury Patries +/- Beverage	Sweet / Savory Snacks (Biscuits, Chocolates, Candies, Chips, Nuts) +/- Beverage	Sweet / Savory Snacks (Biscuits, Chocolates, Candies, Chips, Nuts) +/- Beverage	7	14	21	Presence of intake 1	At home	My place	Cooked by you	Cooked at home (by you, friend or family)	Breakfast	600	10	Bread	NA	NA	NA	NA	NA	planta	2	NA	1	NA	NA	NA	NA	NA	NA	NA	NA	Alone	Eating alone	Eating alone
570	Sarawak	East Malaysia	Yes	Male	Urban	25	Chinese	3 meals per day	3 Meals	Once or twice a day	Cereals with Milk +/- Beverage	1 Dish of Roti Canai / Thosai / Chapati mixed with curry +/- Beverage	1 Dish of Roti Canai / Thosai / Chapati mixed with curry +/- Beverage	Buffet +/- Beverage	Only Beverage	Sweet / Savory Snacks (Biscuits, Chocolates, Candies, Chips, Nuts) +/- Beverage	Local/Western Pastries (Kuih Muih, Cakes, Pastries, Sandwich) +/- Beverage	10	6	16	Presence of intake 1	Outside	In a restaurant	Delivery & brought from outside	Food court	Breakfast	745	10	Laksa	NA	NA	Toast	NA	NA	NA	1 bowl	NA	1 tin	NA	NA	NA	2 slices	NA	NA	NA	NA	With someone	3	No children
597	Sarawak	East Malaysia	Yes	Female	Urban	38	Non-Malay Bumiputra	3 meals per day	3 Meals	Once or twice a day	Breakfast with Toast +/- Beverage	1 Dish of Rice / Noodles mixed with other food in the plate +/- Beverage	1 Dish of Rice / Noodles with other food in the plate not mixed +/- beverage	1 Dish of Rice / Noodles mixed with other food in the plate ( incl. Rice Porridge or Instant Noodles) +/- Beverage	Small items (Nuts,Fruits,Kuih-Muih,etc) +/- Beverage	Sweet / Savory Snacks (Biscuits, Chocolates, Candies, Chips, Nuts) +/- Beverage	Sweet / Savory Snacks (Biscuits, Chocolates, Candies, Chips, Nuts) +/- Beverage	14	7	21	Presence of intake 1	Outside	On the go	Delivery & brought from outside	Hawkers, stalls, street food	Breakfast	730	10	Porridge	NA	NA	NA	NA	NA	Chicken and carrot	1	NA	NA	NA	NA	NA	NA	NA	NA	NA	NA	Alone	Eating alone	Eating alone
515	Penang	North	Yes	Male	Urban	47	Malay	3 meals per day	3 Meals	Once or twice a day	Sandwich / Burger +/- Beverage	Sandwich / Burger +/- Beverage	1 Dish of Rice / Noodles with other food in the plate not mixed +/- beverage	1 Dish of Rice / Noodles with other food in the plate not mixed +/- Beverage	1 Dish of Rice / Noodles mixed with other food in the plate ( incl. Rice Porridge or Instant Noodles) +/- Beverage	Local/Western Pastries (Kuih Muih, Cakes, Pastries, Sandwich) +/- Beverage	Local/Western Pastries (Kuih Muih, Cakes, Pastries, Sandwich) +/- Beverage	30	0	30	Presence of intake 1	Outside	Friend's place	Delivery & brought from outside	Hawkers, stalls, street food	Breakfast	1000	5	Bread	Egg	NA	NA	NA	NA	NA	1	NA	1	NA	NA	NA	NA	NA	NA	NA	NA	Alone	Eating alone	Eating alone
157	Selangor	Central	Yes	Female	Urban	20	Chinese	3 meals per day	3 Meals	Once or twice a day	All day Breakfast with Sausage and Eggs +/- Beverage	All day Breakfast with Sausage and Eggs +/- Beverage	1 Dish of Rice / Noodles mixed with other food in the plate ( incl Rice Porridge or Instant Noodles) +/- Beverage	1 Dish of Rice / Noodles mixed with other food in the plate ( incl. Rice Porridge or Instant Noodles) +/- Beverage	1 Dish of Roti Canai / Thosai / Chapati mixed with curry +/- Beverage	Local/Western Pastries (Kuih Muih, Cakes, Pastries, Sandwich) +/- Beverage	Local/Western Pastries (Kuih Muih, Cakes, Pastries, Sandwich) +/- Beverage	7	14	21	Presence of intake 1	Outside	In a restaurant	Delivery & brought from outside	Food court	Breakfast	1000	30	Pan Mee Soup	NA	NA	NA	NA	NA	Vege, Pork, Ikan bilis	1	NA	NA	NA	NA	NA	NA	NA	NA	NA	NA	With someone	2	No children
214	Johor	South	Yes	Female	SubUrban	19	Malay	3 meals per day	3 Meals	3 - 4 times a day	Small items (Nuts, Fruits,Kuih-Muih,etc)+/- Beverage	NA	1 Dish of Rice / Noodles with other food in the plate not mixed +/- beverage	1 Dish of Rice / Noodles mixed with other food in the plate ( incl. Rice Porridge or Instant Noodles) +/- Beverage	NA	Sweet / Savory Snacks (Biscuits, Chocolates, Candies, Chips, Nuts) +/- Beverage	NA	15	6	21	Presence of intake 1	At home	My place	Delivery & brought from outside	Hawkers, stalls, street food	Breakfast	930	5	Currypuff	NA	NA	NA	NA	NA	Potato	4	NA	NA	NA	NA	NA	NA	NA	NA	NA	NA	Alone	Eating alone	Eating alone
1557	Sarawak	East Malaysia	Yes	Female	Urban	23	Malay	3 meals per day	3 Meals	Never	1 Dish of Rice / Noodles with other food in the plate not mixed +/- Beverage	1 Dish of Rice / Noodles with other food in the plate not mixed +/- Beverage	1 Dish of Rice / Noodles with other food in the plate not mixed +/- beverage	1 Dish of Rice / Noodles with other food in the plate not mixed +/- Beverage	1 Dish of Rice / Noodles with other food in the plate not mixed +/- Beverage	Sweet / Savory Snacks (Biscuits, Chocolates, Candies, Chips, Nuts) +/- Beverage	Local/Western Pastries (Kuih Muih, Cakes, Pastries, Sandwich) +/- Beverage	14	7	21	Presence of intake 1	At home	My place	Delivery & brought from outside	Hawkers, stalls, street food	Breakfast	900	30	Kuih	NA	NA	NA	NA	NA	Kuih muih malay	3	NA	No Intake	NA	NA	NA	NA	NA	NA	NA	NA	Alone	Eating alone	Eating alone
304	Sabah	East Malaysia	Yes	Female	Rural	25	Non-Malay Bumiputra	3 meals per day	3 Meals	Once or twice a day	All day Breakfast with Sausage and Eggs +/- Beverage	1 Dish of Rice / Noodles with other food in the plate not mixed +/- Beverage	Buffet +/- Beverage	Soup +/- Beverage	NA	Sweet / Savory Snacks (Biscuits, Chocolates, Candies, Chips, Nuts) +/- Beverage	NA	17	7	24	Presence of intake 1	At home	My place	Cooked by friend / family	Cooked at home (by you, friend or family)	Breakfast	730	15	Mee	NA	NA	NA	NA	NA	NA	1 packet	NA	1 piece"	NA	NA	NA	NA	NA	NA	NA	NA	With someone	5	2
54	Sabah	East Malaysia	Yes	Female	Urban	33	Non-Malay Bumiputra	2 meals per day	1 or 2 Meal(s)	Once or twice a day	Sandwich / Burger +/- Beverage	Small items (Nuts, Fruits,Kuih-Muih,etc)+/- Beverage	1 Dish of Rice / Noodles with other food in the plate not mixed +/- beverage	NA	NA	Sweet / Savory Snacks (Biscuits, Chocolates, Candies, Chips, Nuts) +/- Beverage	Sweet / Savory Snacks (Biscuits, Chocolates, Candies, Chips, Nuts) +/- Beverage	2	12	14	Presence of intake 1	Outside	Friend's place	Delivery & brought from outside	Restaurant	Breakfast	700	15	Kuey Teow Goreng	Telur	NA	NA	NA	NA	NA	1	Telur Mata	NA	NA	NA	NA	NA	NA	NA	NA	NA	Alone	Eating alone	Eating alone
481	Melaka	South	Yes	Female	Urban	30	Malay	2 meals per day	1 or 2 Meal(s)	Once or twice a day	Cereals with Milk +/- Beverage	NA	1 Dish of Rice / Noodles with shared dishes (Including lazy Suzan) +/- Beverage	1 Dish of Rice / Noodles with shared dished (Including lazy Suzan) +/- Beverage	1 Dish of Roti Canai / Thosai / Chapati mixed with curry +/- Beverage	NA	NA	11	10	21	Presence of intake 1	At home	My place	Cooked by you	Cooked at home (by you, friend or family)	Breakfast	815	10	Egg	Hot Dog	NA	NA	NA	NA	Half Boiled	2	NA	NA	NA	NA	NA	NA	NA	NA	NA	NA	With someone	1	No children
1041	Selangor	Central	Yes	Female	Urban	57	Chinese	4 meals per day	4 Meals or more	Never	1 Dish of Rice / Noodles mixed with other food in the plate +/- Beverage	1 Dish of Rice / Noodles mixed with other food in the plate +/- Beverage	1 Dish of Rice / Noodles with other food in the plate not mixed +/- Beverage + Fruits/Desserts	1 Dish of Rice / Noodles with shared dished (Including lazy Suzan) +/- Beverage	Small items (Nuts,Fruits,Kuih-Muih,etc) +/- Beverage	NA	Local/Western Pastries (Kuih Muih, Cakes, Pastries, Sandwich) +/- Beverage	25	2	27	Presence of intake 1	At home	My place	Cooked by you	Cooked at home (by you, friend or family)	Breakfast	730	30	Cereal Oats	NA	NA	NA	NA	NA	Milk	1	NA	1	NA	NA	NA	NA	NA	NA	NA	NA	With someone	1	No children
1559	Sarawak	East Malaysia	Yes	Male	Urban	46	Non-Malay Bumiputra	2 meals per day	1 or 2 Meal(s)	Once or twice a day	1 Dish of Rice / Noodles mixed with other food in the plate +/- Beverage	NA	1 Dish of Rice / Noodles with other food in the plate not mixed +/- beverage	1 Dish of Rice / Noodles with other food in the plate not mixed +/- Beverage	NA	Rice / Roti Canai / Noodles +/- Beverage	Rice / Roti Canai / Noodles +/- Beverage	17	0	17	Presence of intake 1	At home	My place	Cooked by friend / family	Cooked at home (by you, friend or family)	Breakfast	700	30	Mee Goreng	NA	NA	NA	NA	NA	Noddle	1	NA	No Intake	NA	NA	NA	NA	NA	NA	NA	NA	With someone	1	No children
408	Johor	South	Yes	Male	SubUrban	29	Malay	3 meals per day	3 Meals	Once or twice a day	NA	NA	NA	NA	NA	NA	NA	3	15	18	Presence of intake 1	Outside	My place	Delivery & brought from outside	Hawkers, stalls, street food	Breakfast	815	10	Bihun goreng	NA	NA	NA	NA	NA	NA	1	NA	1	NA	NA	NA	NA	NA	NA	NA	NA	Alone	Eating alone	Eating alone
403	Johor	South	Yes	Female	Urban	33	Chinese	3 meals per day	3 Meals	Never	1 Dish of Rice / Noodles mixed with other food in the plate +/- Beverage	1 Dish of Rice / Noodles mixed with other food in the plate +/- Beverage	1 Dish of Rice / Noodles with other food in the plate not mixed +/- beverage	1 Dish of Roti Canai / Thosai / Chapati mixed with curry +/- Beverage	1 Dish of Rice / Noodles mixed with other food in the plate ( incl. Rice Porridge or Instant Noodles) +/- Beverage	Local/Western Pastries (Kuih Muih, Cakes, Pastries, Sandwich) +/- Beverage	Local/Western Pastries (Kuih Muih, Cakes, Pastries, Sandwich) +/- Beverage	7	14	21	Presence of intake 1	Outside	In the office	Delivery & brought from outside	Hawkers, stalls, street food	Breakfast	900	30	Bihun goreng	NA	NA	NA	NA	NA	NA	1	NA	1	NA	NA	NA	NA	NA	NA	NA	NA	Alone	Eating alone	Eating alone
411	Johor	South	Yes	Male	Urban	42	Malay	3 meals per day	3 Meals	Once or twice a day	1 Dish of Rice / Noodles mixed with other food in the plate +/- Beverage	1 Dish of Rice / Noodles mixed with other food in the plate +/- Beverage	1 Dish of Rice / Noodles with other food in the plate not mixed +/- beverage	1 Dish of Rice / Noodles mixed with other food in the plate ( incl. Rice Porridge or Instant Noodles) +/- Beverage	1 Dish of Rice / Noodles mixed with other food in the plate ( incl. Rice Porridge or Instant Noodles) +/- Beverage	Local/Western Pastries (Kuih Muih, Cakes, Pastries, Sandwich) +/- Beverage	Local/Western Pastries (Kuih Muih, Cakes, Pastries, Sandwich) +/- Beverage	5	16	21	Presence of intake 1	Outside	My place	Delivery & brought from outside	Hawkers, stalls, street food	Breakfast	800	15	Fried noodles	NA	NA	NA	NA	NA	NA	1	NA	NA	NA	NA	NA	NA	NA	NA	NA	NA	Alone	Eating alone	Eating alone
1331	Kuala Lumpur	Central	Yes	Male	Urban	28	Chinese	4 meals per day	4 Meals or more	Once or twice a day	1 Dish of Rice / Noodles with shared dishes ( including lazy Suzan) +/- Beverage	1 Dish of Rice / Noodles with shared dishes ( including lazy Suzan) +/- Beverage	1 Dish of Rice / Noodles with other food in the plate not mixed +/- beverage	1 Dish of Rice / Noodles mixed with other food in the plate ( incl. Rice Porridge or Instant Noodles) +/- Beverage	1 Dish of Roti Canai / Thosai / Chapati mixed with curry +/- Beverage	Local/Western Pastries (Kuih Muih, Cakes, Pastries, Sandwich) +/- Beverage	Local/Western Pastries (Kuih Muih, Cakes, Pastries, Sandwich) +/- Beverage	18	8	26	Presence of intake 1	At home	My place	Cooked by friend / family	Cooked at home (by you, friend or family)	Breakfast	800	15	Fried noodles	Egg	NA	NA	NA	NA	NA	1	NA	1	NA	NA	NA	NA	NA	NA	NA	NA	With someone	2	No children
285	Sabah	East Malaysia	Yes	Male	Urban	18	Non-Malay Bumiputra	2 meals per day	1 or 2 Meal(s)	Once or twice a day	1 Dish of Rice / Noodles with other food in the plate not mixed +/- Beverage	NA	1 Dish of Rice / Noodles mixed with other food in the plate ( incl Rice Porridge or Instant Noodles) +/- Beverage	1 Dish of Rice / Noodles with shared dished (Including lazy Suzan) +/- Beverage	NA	Sweet / Savory Snacks (Biscuits, Chocolates, Candies, Chips, Nuts) +/- Beverage	Only Beverage	10	4	14	Presence of intake 1	At home	My place	Cooked by friend / family	Cooked at home (by you, friend or family)	Breakfast	730	5	Mee goreng	NA	NA	NA	NA	NA	Ayam, sawi	1	NA	NA	NA	NA	NA	NA	NA	NA	NA	NA	Alone	Eating alone	Eating alone
299	Sabah	East Malaysia	Yes	Female	Urban	39	Non-Malay Bumiputra	2 meals per day	1 or 2 Meal(s)	Once or twice a day	Breakfast with Toast +/- Beverage	Small items (Nuts, Fruits,Kuih-Muih,etc)+/- Beverage	Buffet +/- Beverage	Soup +/- Beverage	Only Beverage	Sweet / Savory Snacks (Biscuits, Chocolates, Candies, Chips, Nuts) +/- Beverage	Local/Western Pastries (Kuih Muih, Cakes, Pastries, Sandwich) +/- Beverage	4	10	14	Presence of intake 1	Outside	Friend's place	Delivery & brought from outside	Hawkers, stalls, street food	Breakfast	1000	60	Mee goreng	Tauhu	Telur	NA	NA	NA	Plain	1 pinggan	NA	1 glass	NA	1 biji	NA	NA	NA	NA	NA	NA	With someone	1	No children
461	Melaka	South	Yes	Female	Urban	20	Chinese	2 meals per day	1 or 2 Meal(s)	Once or twice a day	Cereals with Milk +/- Beverage	NA	1 Dish of Rice / Noodles with shared dishes (Including lazy Suzan) +/- Beverage	1 Dish of Rice / Noodles with shared dished (Including lazy Suzan) +/- Beverage	NA	Sweet / Savory Snacks (Biscuits, Chocolates, Candies, Chips, Nuts) +/- Beverage	NA	11	10	21	Presence of intake 1	At home	My place	Cooked by friend / family	Cooked at home (by you, friend or family)	Breakfast	830	10	Chicken Nugget	Coco Crunch	NA	NA	NA	NA	NA	2	with milk	1	NA	NA	NA	NA	NA	NA	NA	NA	Alone	Eating alone	Eating alone
409	Johor	South	Yes	Male	SubUrban	26	Malay	4 meals per day	4 Meals or more	Once or twice a day	1 Dish of Rice / Noodles mixed with other food in the plate +/- Beverage	1 Dish of Rice / Noodles with other food in the plate not mixed +/- Beverage	1 Dish of Rice / Noodles with other food in the plate not mixed +/- beverage	1 Dish of Rice / Noodles with shared dished (Including lazy Suzan) +/- Beverage	1 Dish of Rice / Noodles mixed with other food in the plate ( incl. Rice Porridge or Instant Noodles) +/- Beverage	Rice / Roti Canai / Noodles +/- Beverage	Local/Western Pastries (Kuih Muih, Cakes, Pastries, Sandwich) +/- Beverage	3	15	18	Presence of intake 1	Outside	My place	Delivery & brought from outside	Hawkers, stalls, street food	Breakfast	800	15	Fried Rice	NA	NA	NA	NA	NA	NA	1	NA	NA	NA	NA	NA	NA	NA	NA	NA	NA	Alone	Eating alone	Eating alone
1513	Sarawak	East Malaysia	Yes	Female	SubUrban	21	Non-Malay Bumiputra	3 meals per day	3 Meals	Never	1 Dish of Rice / Noodles mixed with other food in the plate +/- Beverage	NA	1 Dish of Rice / Noodles with other food in the plate not mixed +/- beverage	1 Dish of Rice / Noodles mixed with other food in the plate ( incl. Rice Porridge or Instant Noodles) +/- Beverage	1 Dish of Roti Canai / Thosai / Chapati mixed with curry +/- Beverage	Sweet / Savory Snacks (Biscuits, Chocolates, Candies, Chips, Nuts) +/- Beverage	Sweet / Savory Snacks (Biscuits, Chocolates, Candies, Chips, Nuts) +/- Beverage	7	14	21	Presence of intake 1	Outside	In a restaurant	Delivery & brought from outside	Hawkers, stalls, street food	Breakfast	900	60	Bihun soup	NA	NA	NA	NA	NA	Beef	1	NA	1	NA	NA	NA	NA	NA	NA	NA	NA	Alone	Eating alone	Eating alone
294	Sabah	East Malaysia	Yes	Male	Urban	27	Non-Malay Bumiputra	3 meals per day	3 Meals	Once or twice a day	1 Dish of Rice / Noodles mixed with other food in the plate +/- Beverage	Sandwich / Burger +/- Beverage	1 Dish of Rice / Noodles with other food in the plate not mixed +/- beverage	1 Dish of Rice / Noodles with shared dished (Including lazy Suzan) +/- Beverage	Only Beverage	Sweet / Savory Snacks (Biscuits, Chocolates, Candies, Chips, Nuts) +/- Beverage	Local/Western Pastries (Kuih Muih, Cakes, Pastries, Sandwich) +/- Beverage	11	10	21	Presence of intake 1	At home	My place	Cooked by you	Cooked at home (by you, friend or family)	Breakfast	800	15	Bread	Jam	NA	NA	NA	NA	NA	4	NA	No Intake	NA	NA	NA	NA	NA	NA	NA	NA	Alone	Eating alone	Eating alone
559	Sarawak	East Malaysia	Yes	Female	Urban	23	Chinese	2 meals per day	1 or 2 Meal(s)	3 - 4 times a day	Breakfast with Toast +/- Beverage	1 Dish of Rice / Noodles mixed with other food in the plate +/- Beverage	1 Dish of Rice / Noodles with other food in the plate not mixed +/- Beverage + Fruits/Desserts	NA	1 Dish of Roti Canai / Thosai / Chapati mixed with curry +/- Beverage	NA	Local/Western Pastries (Kuih Muih, Cakes, Pastries, Sandwich) +/- Beverage	15	7	22	Presence of intake 1	At home	My place	Cooked by you	Cooked at home (by you, friend or family)	Breakfast	800	30	Rice	Soup	NA	NA	NA	NA	NA	1 plate	NA	1 bowl	NA	NA	NA	NA	NA	NA	NA	NA	Alone	Eating alone	Eating alone
236	Sabah	East Malaysia	Yes	Male	Urban	19	Non-Malay Bumiputra	3 meals per day	3 Meals	Once or twice a day	1 Dish of Rice / Noodles mixed with other food in the plate +/- Beverage	1 Dish of Rice / Noodles with shared dishes ( including lazy Suzan) +/- Beverage	Buffet +/- Beverage	1 Dish of Roti Canai / Thosai / Chapati mixed with curry +/- Beverage	Western Structure (Starter+/- Main Course+/-Desseert +/- Beverage	Sweet / Savory Snacks (Biscuits, Chocolates, Candies, Chips, Nuts) +/- Beverage	Local/Western Pastries (Kuih Muih, Cakes, Pastries, Sandwich) +/- Beverage	5	16	21	Presence of intake 1	Outside	My place	Delivery & brought from outside	Hawkers, stalls, street food	Breakfast	600	30	Fried rice	Egg	NA	NA	NA	NA	NA	1	NA	1	NA	NA	NA	NA	NA	NA	NA	NA	Alone	Eating alone	Eating alone
1891	Terengganu	East Coast	Yes	Female	Urban	19	Malay	3 meals per day	3 Meals	Once or twice a day	1 Dish of Rice / Noodles mixed with other food in the plate +/- Beverage	NA	1 Dish of Rice / Noodles with other food in the plate not mixed +/- beverage	1 Dish of Rice / Noodles with other food in the plate not mixed +/- Beverage	NA	Sweet / Savory Snacks (Biscuits, Chocolates, Candies, Chips, Nuts) +/- Beverage	NA	11	9	20	Presence of intake 1	Outside	Friend's place	Delivery & brought from outside	Hawkers, stalls, street food	Breakfast	830	5	nasi goreng + egg	sunny side up egg	NA	NA	NA	NA	NA	1 scoop	NA	NA	NA	NA	NA	NA	NA	NA	NA	NA	Alone	Eating alone	Eating alone
459	Melaka	South	Yes	Male	Urban	23	Chinese	3 meals per day	3 Meals	Never	Sandwich / Burger +/- Beverage	NA	1 Dish of Rice / Noodles with shared dishes (Including lazy Suzan) +/- Beverage	1 Dish of Rice / Noodles with shared dished (Including lazy Suzan) +/- Beverage	NA	NA	NA	15	6	21	Presence of intake 1	At home	My place	Cooked by friend / family	Cooked at home (by you, friend or family)	Breakfast	800	5	Roti Telur	NA	NA	NA	NA	NA	NA	1	NA	NA	NA	NA	NA	NA	NA	NA	NA	NA	Alone	Eating alone	Eating alone
1152	Sarawak	East Malaysia	Yes	Male	Urban	22	Chinese	2 meals per day	1 or 2 Meal(s)	Never	1 Dish of Rice / Noodles mixed with other food in the plate +/- Beverage	1 Dish of Rice / Noodles with other food in the plate not mixed +/- Beverage	1 Dish of Rice / Noodles with other food in the plate not mixed +/- beverage	1 Dish of Rice / Noodles with shared dished (Including lazy Suzan) +/- Beverage	Sandwich / Burger / Savoury Patries +/- Beverage	Local/Western Pastries (Kuih Muih, Cakes, Pastries, Sandwich) +/- Beverage	Local/Western Pastries (Kuih Muih, Cakes, Pastries, Sandwich) +/- Beverage	14	7	21	Presence of intake 1	At home	My place	Cooked by friend / family	Cooked at home (by you, friend or family)	Breakfast	730	20	Bihun goreng	Fried egg	NA	NA	NA	NA	NA	1	NA	1	NA	NA	NA	NA	NA	NA	NA	NA	With someone	3	No children
520	Penang	North	Yes	Female	Urban	25	Chinese	3 meals per day	3 Meals	Never	Sandwich / Burger +/- Beverage	Sandwich / Burger +/- Beverage	1 Dish of Rice / Noodles with other food in the plate not mixed +/- beverage	1 Dish of Rice / Noodles with other food in the plate not mixed +/- Beverage	1 Dish of Rice / Noodles with other food in the plate not mixed +/- Beverage	Sweet / Savory Snacks (Biscuits, Chocolates, Candies, Chips, Nuts) +/- Beverage	Sweet / Savory Snacks (Biscuits, Chocolates, Candies, Chips, Nuts) +/- Beverage	14	7	21	Presence of intake 1	Outside	My place	Cooked by you	Cooked at home (by you, friend or family)	Breakfast	900	10	Bread	NA	NA	NA	NA	NA	Peanut butter	1	NA	NA	NA	NA	NA	NA	NA	NA	NA	NA	Alone	Eating alone	Eating alone
489	Melaka	South	Yes	Female	Urban	18	Chinese	3 meals per day	3 Meals	Never	Sandwich / Burger +/- Beverage	NA	1 Dish of Rice / Noodles with shared dishes (Including lazy Suzan) +/- Beverage	1 Dish of Rice / Noodles with shared dished (Including lazy Suzan) +/- Beverage	NA	NA	NA	8	20	28	Presence of intake 1	At home	My place	Cooked by you	Cooked at home (by you, friend or family)	Breakfast	730	5	Toast Bread	NA	NA	NA	NA	NA	NA	2	NA	NA	NA	NA	NA	NA	NA	NA	NA	NA	Alone	Eating alone	Eating alone
81	Sabah	East Malaysia	Yes	Female	Urban	39	Non-Malay Bumiputra	2 meals per day	1 or 2 Meal(s)	Once or twice a day	1 Dish of Rice / Noodles mixed with other food in the plate +/- Beverage	1 Dish of Rice / Noodles with other food in the plate not mixed +/- Beverage	1 Dish of Rice / Noodles mixed with other food in the plate ( incl Rice Porridge or Instant Noodles) +/- Beverage	1 Dish of Rice / Noodles mixed with other food in the plate ( incl. Rice Porridge or Instant Noodles) +/- Beverage	NA	Local/Western Pastries (Kuih Muih, Cakes, Pastries, Sandwich) +/- Beverage	Sweet / Savory Snacks (Biscuits, Chocolates, Candies, Chips, Nuts) +/- Beverage	9	13	22	Presence of intake 1	Outside	Friend's place	Delivery & brought from outside	Restaurant	Breakfast	830	30	Soto	Ayam	NA	NA	NA	NA	NA	1 mangkuk	NA	No Intake	NA	NA	NA	NA	NA	NA	NA	NA	With someone	5	No children
203	Johor	South	Yes	Female	Rural	43	Malay	3 meals per day	3 Meals	Once or twice a day	1 Dish of Rice / Noodles mixed with other food in the plate +/- Beverage	NA	1 Dish of Rice / Noodles mixed with other food in the plate ( incl Rice Porridge or Instant Noodles) +/- Beverage	1 Dish of Rice / Noodles mixed with other food in the plate ( incl. Rice Porridge or Instant Noodles) +/- Beverage	NA	Local/Western Pastries (Kuih Muih, Cakes, Pastries, Sandwich) +/- Beverage	NA	14	7	21	Presence of intake 1	Outside	On the go	Delivery & brought from outside	Mamak, nasi kandar	Breakfast	1000	30	Mihun Soto	NA	NA	NA	NA	NA	Sup Ayam, sayur, tauge, sambal	NA	NA	NA	NA	NA	NA	NA	NA	NA	NA	NA	Alone	Eating alone	Eating alone
1047	Selangor	Central	Yes	Female	Urban	58	Chinese	3 meals per day	3 Meals	Never	1 Dish of Rice / Noodles mixed with other food in the plate +/- Beverage	NA	1 Dish of Rice / Noodles mixed with other food in the plate ( incl Rice Porridge or Instant Noodles) +/- Beverage	1 Dish of Rice / Noodles with shared dished (Including lazy Suzan) +/- Beverage	1 Dish of Roti Canai / Thosai / Chapati mixed with curry +/- Beverage	Local/Western Pastries (Kuih Muih, Cakes, Pastries, Sandwich) +/- Beverage	Local/Western Pastries (Kuih Muih, Cakes, Pastries, Sandwich) +/- Beverage	14	7	21	Presence of intake 1	Outside	In a restaurant	Delivery & brought from outside	Hawkers, stalls, street food	Breakfast	800	30	Dry Noodle	Ham	NA	NA	NA	NA	Pork + green Vege	1	NA	NA	NA	NA	NA	NA	NA	NA	NA	NA	With someone	1	No children
53	Sabah	East Malaysia	Yes	Female	Urban	52	Non-Malay Bumiputra	3 meals per day	3 Meals	Once or twice a day	1 Dish of Rice / Noodles mixed with other food in the plate +/- Beverage	Small items (Nuts, Fruits,Kuih-Muih,etc)+/- Beverage	1 Dish of Rice / Noodles with other food in the plate not mixed +/- beverage	Soup +/- Beverage	1 Dish of Rice / Noddles mixed with other food in the plate ( incl Rice Porridge or Instant Noodles) +/- Beverage + F/D	Sweet / Savory Snacks (Biscuits, Chocolates, Candies, Chips, Nuts) +/- Beverage	Only Beverage	21	0	21	Presence of intake 1	Outside	My place	Delivery & brought from outside	Restaurant	Breakfast	730	60	Mee Goreng	Kuih Pisang	NA	NA	NA	NA	NA	1	NA	NA	NA	NA	NA	NA	NA	NA	NA	NA	With someone	5	No children
824	N. Sembilan	South	Yes	Female	Urban	25	Chinese	3 meals per day	3 Meals	Never	Breakfast with Toast +/- Beverage	NA	1 Dish of Rice / Noodles with other food in the plate not mixed +/- beverage	1 Dish of Rice / Noodles with shared dished (Including lazy Suzan) +/- Beverage	NA	NA	NA	10	11	21	Presence of intake 1	At home	My place	Cooked by you	Cooked at home (by you, friend or family)	Breakfast	930	30	Sandwich	NA	NA	NA	NA	NA	Egg, vegetab;e	1	NA	1	NA	NA	NA	NA	NA	NA	NA	NA	Alone	Eating alone	Eating alone
485	Melaka	South	Yes	Female	Urban	48	Indian	3 meals per day	3 Meals	Once or twice a day	1 Dish of Rice / Noodles mixed with other food in the plate +/- Beverage	NA	1 Dish of Rice / Noodles with shared dishes (Including lazy Suzan) +/- Beverage	1 Dish of Rice / Noodles with shared dished (Including lazy Suzan) +/- Beverage	Only Beverage	NA	NA	14	2	16	Presence of intake 1	At home	My place	Cooked by friend / family	Cooked at home (by you, friend or family)	Breakfast	730	10	NA	NA	NA	Nasi Goreng	Telur Dadar	NA	NA	NA	NA	1	NA	NA	NA	1	NA	1	NA	NA	With someone	2	No children
84	Sabah	East Malaysia	Yes	Male	Urban	56	Chinese	3 meals per day	3 Meals	Once or twice a day	1 Dish of Rice / Noodles mixed with other food in the plate +/- Beverage	NA	1 Dish of Roti Canai / Thosai / Chapati mixed with curry +/- Beverage	1 Dish of Rice / Noodles with shared dished (Including lazy Suzan) +/- Beverage	NA	Local/Western Pastries (Kuih Muih, Cakes, Pastries, Sandwich) +/- Beverage	Rice / Roti Canai / Noodles +/- Beverage	6	15	21	Presence of intake 1	Outside	Friend's place	Delivery & brought from outside	Restaurant	Breakfast	900	30	Kuey teow	NA	NA	NA	NA	NA	NA	1 mangkuk	NA	1 packet	NA	NA	NA	NA	NA	NA	NA	NA	With someone	1	No children
976	Selangor	Central	Yes	Female	Urban	28	Chinese	2 meals per day	1 or 2 Meal(s)	Once or twice a day	1 Dish of Rice / Noodles mixed with other food in the plate +/- Beverage	1 Dish of Rice / Noodles with other food in the plate not mixed +/- Beverage	1 Dish of Rice / Noodles with other food in the plate not mixed +/- beverage	1 Dish of Rice / Noodles with shared dished (Including lazy Suzan) +/- Beverage	Small items (Nuts,Fruits,Kuih-Muih,etc) +/- Beverage	Sweet / Savory Snacks (Biscuits, Chocolates, Candies, Chips, Nuts) +/- Beverage	Only Beverage	14	7	21	Presence of intake 1	Outside	In the office	Cooked by you	Cooked at home (by you, friend or family)	Breakfast	700	30	oat	bread	NA	NA	NA	NA	milk	1	kaya	1	NA	NA	NA	NA	NA	NA	NA	NA	Alone	Eating alone	Eating alone
1892	Terengganu	East Coast	Yes	Female	Urban	26	Malay	3 meals per day	3 Meals	Once or twice a day	Cereals with Milk +/- Beverage	NA	1 Dish of Rice / Noodles with other food in the plate not mixed +/- beverage	1 Dish of Rice / Noodles with other food in the plate not mixed +/- Beverage	Sandwich / Burger / Savoury Patries +/- Beverage	NA	Local/Western Pastries (Kuih Muih, Cakes, Pastries, Sandwich) +/- Beverage	15	6	21	Presence of intake 1	At home	My place	Cooked by friend / family	Cooked at home (by you, friend or family)	Breakfast	900	10	nasi goreng	nugget ayam	NA	NA	NA	NA	egg, anchovies	1 scoop	NA	5	NA	NA	NA	NA	NA	NA	NA	NA	Alone	Eating alone	Eating alone
79	Sabah	East Malaysia	Yes	Female	Urban	33	Non-Malay Bumiputra	3 meals per day	3 Meals	Once or twice a day	1 Dish of Rice / Noodles mixed with other food in the plate +/- Beverage	1 Dish of Roti Canai / Thosai / Chapati mixed with curry +/- Beverage	1 Dish of Rice / Noodles with other food in the plate not mixed +/- beverage	1 Dish of Rice / Noodles with shared dished (Including lazy Suzan) +/- Beverage	Small items (Nuts,Fruits,Kuih-Muih,etc) +/- Beverage	Local/Western Pastries (Kuih Muih, Cakes, Pastries, Sandwich) +/- Beverage	Sweet / Savory Snacks (Biscuits, Chocolates, Candies, Chips, Nuts) +/- Beverage	7	14	21	Presence of intake 1	At home	My place	Cooked by friend / family	Cooked at home (by you, friend or family)	Breakfast	800	20	Nasi putih	Black pepper chicken	Crackers	NA	NA	NA	NA	1 senduk	NA	NA	NA	3 keping	NA	NA	NA	NA	NA	NA	With someone	3	No children
522	Penang	North	Yes	Male	Urban	52	Malay	3 meals per day	3 Meals	Never	1 Dish of Rice / Noodles mixed with other food in the plate +/- Beverage	1 Dish of Rice / Noodles mixed with other food in the plate +/- Beverage	1 Dish of Rice / Noodles with other food in the plate not mixed +/- beverage	Sandwich / Burger / Savoury Patries +/- Beverage	1 Dish of Rice / Noodles mixed with other food in the plate ( incl. Rice Porridge or Instant Noodles) +/- Beverage	Local/Western Pastries (Kuih Muih, Cakes, Pastries, Sandwich) +/- Beverage	Local/Western Pastries (Kuih Muih, Cakes, Pastries, Sandwich) +/- Beverage	14	7	21	Presence of intake 1	At home	My place	Delivery & brought from outside	Hawkers, stalls, street food	Breakfast	700	12	Nasi lemak	NA	NA	NA	NA	NA	NA	1	NA	NA	NA	NA	NA	NA	NA	NA	NA	NA	Alone	Eating alone	Eating alone
1230	Penang	North	Yes	Male	Urban	32	Malay	2 meals per day	1 or 2 Meal(s)	Once or twice a day	1 Dish of Rice / Noodles with other food in the plate not mixed +/- Beverage	1 Dish of Rice / Noodles with other food in the plate not mixed +/- Beverage	1 Dish of Rice / Noodles with other food in the plate not mixed +/- beverage	1 Dish of Rice / Noodles with other food in the plate not mixed +/- Beverage	1 Dish of Rice / Noodles mixed with other food in the plate ( incl. Rice Porridge or Instant Noodles) +/- Beverage	Local/Western Pastries (Kuih Muih, Cakes, Pastries, Sandwich) +/- Beverage	Local/Western Pastries (Kuih Muih, Cakes, Pastries, Sandwich) +/- Beverage	12	7	19	Presence of intake 1	At home	My place	Delivery & brought from outside	Hawkers, stalls, street food	Breakfast	800	30	Nasi lemak	NA	NA	NA	NA	NA	NA	1	NA	1	NA	NA	NA	NA	NA	NA	NA	NA	With someone	2	No children
404	Johor	South	Yes	Female	Urban	50	Malay	3 meals per day	3 Meals	Once or twice a day	1 Dish of Rice / Noodles mixed with other food in the plate +/- Beverage	1 Dish of Rice / Noodles mixed with other food in the plate +/- Beverage	1 Dish of Rice / Noodles with other food in the plate not mixed +/- beverage	1 Dish of Rice / Noodles with shared dished (Including lazy Suzan) +/- Beverage	1 Dish of Rice / Noodles mixed with other food in the plate ( incl. Rice Porridge or Instant Noodles) +/- Beverage	Local/Western Pastries (Kuih Muih, Cakes, Pastries, Sandwich) +/- Beverage	Local/Western Pastries (Kuih Muih, Cakes, Pastries, Sandwich) +/- Beverage	15	11	26	Presence of intake 1	At home	My place	Cooked by friend / family	Cooked at home (by you, friend or family)	Breakfast	800	30	Nasi lemak	NA	NA	NA	NA	NA	NA	1	NA	1	NA	NA	NA	NA	NA	NA	NA	NA	With someone	1	No children
517	Penang	North	Yes	Male	Urban	20	Malay	3 meals per day	3 Meals	Once or twice a day	1 Dish of Rice / Noodles with other food in the plate not mixed +/- Beverage	1 Dish of Rice / Noodles with other food in the plate not mixed +/- Beverage	1 Dish of Rice / Noodles mixed with other food in the plate ( incl Rice Porridge or Instant Noodles) +/- Beverage	Sandwich / Burger / Savoury Patries +/- Beverage	Western Structure (Starter+/- Main Course+/-Desseert +/- Beverage	Local/Western Pastries (Kuih Muih, Cakes, Pastries, Sandwich) +/- Beverage	Only Beverage	2	26	28	Presence of intake 1	Outside	My place	Delivery & brought from outside	Hawkers, stalls, street food	Breakfast	930	10	Nasi lemak	NA	NA	NA	NA	NA	NA	1	NA	NA	NA	NA	NA	NA	NA	NA	NA	NA	Alone	Eating alone	Eating alone
311	Sabah	East Malaysia	Yes	Male	Rural	35	Non-Malay Bumiputra	3 meals per day	3 Meals	Once or twice a day	1 Dish of Roti Canai / Thosai / Chapati mixed with curry +/- Beverage	NA	1 Dish of Rice / Noodles with other food in the plate not mixed +/- beverage	1 Dish of Rice / Noodles with other food in the plate not mixed +/- Beverage	NA	Local/Western Pastries (Kuih Muih, Cakes, Pastries, Sandwich) +/- Beverage	NA	7	14	21	Presence of intake 1	Outside	Friend's place	Delivery & brought from outside	Restaurant	Breakfast	900	15	Nasi lemak	NA	NA	NA	NA	NA	NA	1 plate	NA	NA	NA	NA	NA	NA	NA	NA	NA	NA	With someone	4	No children
248	Sabah	East Malaysia	Yes	Female	Urban	39	Non-Malay Bumiputra	2 meals per day	1 or 2 Meal(s)	Once or twice a day	1 Dish of Rice / Noodles with other food in the plate not mixed +/- Beverage	1 Dish of Rice / Noodles mixed with other food in the plate +/- Beverage	1 Dish of Rice / Noodles with other food in the plate not mixed +/- beverage	1 Dish of Rice / Noodles with other food in the plate not mixed +/- Beverage	NA	Local/Western Pastries (Kuih Muih, Cakes, Pastries, Sandwich) +/- Beverage	Local/Western Pastries (Kuih Muih, Cakes, Pastries, Sandwich) +/- Beverage	7	7	14	Presence of intake 1	Outside	My place	Delivery & brought from outside	Restaurant	Breakfast	800	20	Nasi lemak	NA	NA	NA	NA	NA	NA	1	NA	NA	NA	NA	NA	NA	NA	NA	NA	NA	Alone	Eating alone	Eating alone
328	Sabah	East Malaysia	Yes	Female	Urban	27	Non-Malay Bumiputra	3 meals per day	3 Meals	3 - 4 times a day	1 Dish of Rice / Noodles mixed with other food in the plate +/- Beverage	NA	1 Dish of Rice / Noodles with shared dishes (Including lazy Suzan) +/- Beverage	1 Dish of Rice / Noodles with shared dished (Including lazy Suzan) +/- Beverage	NA	Only Beverage	Rice / Roti Canai / Noodles +/- Beverage	2	12	14	Presence of intake 1	Outside	In the office	Delivery & brought from outside	Hawkers, stalls, street food	Breakfast	900	10	Nasim lemak	NA	NA	NA	NA	NA	NA	1 plate	NA	4 pieces	NA	NA	NA	NA	NA	NA	NA	NA	Alone	Eating alone	Eating alone
822	N. Sembilan	South	Yes	Male	SubUrban	45	Malay	3 meals per day	3 Meals	Once or twice a day	1 Dish of Rice / Noodles with other food in the plate not mixed +/- Beverage	NA	1 Dish of Rice / Noodles with shared dishes (Including lazy Suzan) +/- Beverage	1 Dish of Rice / Noodles with shared dished (Including lazy Suzan) +/- Beverage	NA	NA	Local/Western Pastries (Kuih Muih, Cakes, Pastries, Sandwich) +/- Beverage	7	14	21	Presence of intake 1	At home	My place	Delivery & brought from outside	Mamak, nasi kandar	Breakfast	700	30	Nasi lemak	NA	NA	NA	NA	NA	Nasi, sambal, ikan bilis, kacang, timun	1	NA	NA	NA	NA	NA	NA	NA	NA	NA	NA	With someone	1	No children
1895	Terengganu	East Coast	Yes	Male	Rural	25	Malay	3 meals per day	3 Meals	Once or twice a day	1 Dish of Rice / Noodles mixed with other food in the plate +/- Beverage	NA	1 Dish of Rice / Noodles with other food in the plate not mixed +/- Beverage + Fruits/Desserts	1 Dish of Rice / Noodles with other food in the plate not mixed +/- Beverage + Fruits / Desserts	NA	Sweet / Savory Snacks (Biscuits, Chocolates, Candies, Chips, Nuts) +/- Beverage	NA	19	2	21	Presence of intake 1	Outside	In a restaurant	Delivery & brought from outside	Food court	Breakfast	900	15	nasi lemak	NA	NA	NA	NA	NA	NA	1	NA	1/2	NA	NA	NA	NA	NA	NA	NA	NA	Alone	Eating alone	Eating alone
350	Sabah	East Malaysia	Yes	Male	Urban	29	Non-Malay Bumiputra	3 meals per day	3 Meals	Once or twice a day	1 Dish of Roti Canai / Thosai / Chapati mixed with curry +/- Beverage	Small items (Nuts, Fruits,Kuih-Muih,etc)+/- Beverage	1 Dish of Rice / Noodles with shared dishes (Including lazy Suzan) +/- Beverage	1 Dish of Rice / Noodles mixed with other food in the plate ( incl. Rice Porridge or Instant Noodles) +/- Beverage	NA	Sweet / Savory Snacks (Biscuits, Chocolates, Candies, Chips, Nuts) +/- Beverage	Local/Western Pastries (Kuih Muih, Cakes, Pastries, Sandwich) +/- Beverage	12	9	21	Presence of intake 1	Outside	My place	Delivery & brought from outside	Restaurant	Breakfast	715	25	Nasi Lemak	NA	NA	NA	NA	NA	w telur, kacang, sambal	1	NA	NA	NA	NA	NA	NA	NA	NA	NA	NA	Alone	Eating alone	Eating alone
534	Penang	North	Yes	Male	Rural	25	Malay	3 meals per day	3 Meals	Never	Sandwich / Burger +/- Beverage	Sandwich / Burger +/- Beverage	1 Dish of Rice / Noodles with other food in the plate not mixed +/- beverage	1 Dish of Rice / Noodles with other food in the plate not mixed +/- Beverage	1 Dish of Rice / Noodles mixed with other food in the plate ( incl. Rice Porridge or Instant Noodles) +/- Beverage	Local/Western Pastries (Kuih Muih, Cakes, Pastries, Sandwich) +/- Beverage	Rice / Roti Canai / Noodles +/- Beverage	14	7	21	Presence of intake 1	Outside	My place	Cooked by you	Cooked at home (by you, friend or family)	Breakfast	830	30	Nasi lemak	NA	NA	NA	NA	NA	NA	1	NA	NA	NA	NA	NA	NA	NA	NA	NA	NA	Alone	Eating alone	Eating alone
536	Penang	North	Yes	Male	Urban	22	Malay	3 meals per day	3 Meals	Once or twice a day	Sandwich / Burger +/- Beverage	Sandwich / Burger +/- Beverage	1 Dish of Rice / Noodles with other food in the plate not mixed +/- beverage	1 Dish of Rice / Noodles with other food in the plate not mixed +/- Beverage	Sandwich / Burger / Savoury Patries +/- Beverage	Rice / Roti Canai / Noodles +/- Beverage	Sweet / Savory Snacks (Biscuits, Chocolates, Candies, Chips, Nuts) +/- Beverage	9	15	24	Presence of intake 1	Outside	My place	Delivery & brought from outside	Hawkers, stalls, street food	Breakfast	800	30	Nasi lemak	NA	NA	NA	NA	NA	NA	NA	NA	NA	NA	NA	NA	NA	NA	NA	NA	NA	Alone	Eating alone	Eating alone
541	Penang	North	Yes	Male	Urban	24	Malay	3 meals per day	3 Meals	Once or twice a day	1 Dish of Roti Canai / Thosai / Chapati mixed with curry +/- Beverage	1 Dish of Roti Canai / Thosai / Chapati mixed with curry +/- Beverage	1 Dish of Rice / Noodles with other food in the plate not mixed +/- beverage	1 Dish of Rice / Noodles with other food in the plate not mixed +/- Beverage	1 Dish of Rice / Noodles mixed with other food in the plate ( incl. Rice Porridge or Instant Noodles) +/- Beverage	Local/Western Pastries (Kuih Muih, Cakes, Pastries, Sandwich) +/- Beverage	Local/Western Pastries (Kuih Muih, Cakes, Pastries, Sandwich) +/- Beverage	12	12	24	Presence of intake 1	Outside	My place	Delivery & brought from outside	Hawkers, stalls, street food	Breakfast	900	30	Nasi Lemak	NA	NA	NA	NA	NA	NA	1 plate	NA	No Intake	NA	NA	NA	NA	NA	NA	NA	NA	Alone	Eating alone	Eating alone
1208	Johor	South	Yes	Male	Urban	54	Malay	2 meals per day	1 or 2 Meal(s)	3 - 4 times a day	1 Dish of Rice / Noodles with other food in the plate not mixed +/- Beverage	1 Dish of Rice / Noodles with other food in the plate not mixed +/- Beverage	1 Dish of Rice / Noodles with other food in the plate not mixed +/- beverage	1 Dish of Rice / Noodles with other food in the plate not mixed +/- Beverage	1 Dish of Roti Canai / Thosai / Chapati mixed with curry +/- Beverage	Only Beverage	Only Beverage	17	4	21	Presence of intake 1	At home	My place	Delivery & brought from outside	Hawkers, stalls, street food	Breakfast	700	30	nasi lemak	NA	NA	NA	NA	NA	NA	1	NA	2	NA	NA	NA	NA	NA	NA	NA	NA	With someone	2	No children
947	Kuala Lumpur	Central	Yes	Female	Urban	56	Malay	3 meals per day	3 Meals	3 - 4 times a day	1 Dish of Rice / Noodles with other food in the plate not mixed +/- Beverage	NA	1 Dish of Rice / Noodles mixed with other food in the plate ( incl Rice Porridge or Instant Noodles) +/- Beverage	1 Dish of Rice / Noodles with other food in the plate not mixed +/- Beverage	NA	Local/Western Pastries (Kuih Muih, Cakes, Pastries, Sandwich) +/- Beverage	Local/Western Pastries (Kuih Muih, Cakes, Pastries, Sandwich) +/- Beverage	20	5	25	Presence of intake 1	Outside	In a restaurant	Delivery & brought from outside	Hawkers, stalls, street food	Breakfast	730	20	nasi Lemak	NA	NA	NA	NA	NA	NA	1	NA	1	NA	NA	NA	NA	NA	NA	NA	NA	Alone	Eating alone	Eating alone
1450	Terengganu	East Coast	Yes	Female	SubUrban	26	Malay	3 meals per day	3 Meals	Once or twice a day	1 Dish of Rice / Noodles with other food in the plate not mixed +/- Beverage	1 Dish of Rice / Noodles with other food in the plate not mixed +/- Beverage	1 Dish of Rice / Noodles with other food in the plate not mixed +/- beverage	1 Dish of Rice / Noodles mixed with other food in the plate ( incl. Rice Porridge or Instant Noodles) +/- Beverage	Small items (Nuts,Fruits,Kuih-Muih,etc) +/- Beverage	Sweet / Savory Snacks (Biscuits, Chocolates, Candies, Chips, Nuts) +/- Beverage	Sweet / Savory Snacks (Biscuits, Chocolates, Candies, Chips, Nuts) +/- Beverage	14	7	21	Presence of intake 1	At home	My place	Cooked by friend / family	Cooked at home (by you, friend or family)	Breakfast	800	30	nasi	ikan bilis	telur	NA	NA	NA	lemak	1	sambal	1	NA	1	NA	NA	NA	NA	NA	NA	With someone	4	No children
377	Kelantan	East Coast	Yes	Female	Rural	22	Malay	3 meals per day	3 Meals	Never	1 Dish of Rice / Noodles with other food in the plate not mixed +/- Beverage	NA	1 Dish of Rice / Noodles with other food in the plate not mixed +/- beverage	1 Dish of Rice / Noodles with other food in the plate not mixed +/- Beverage	NA	Local/Western Pastries (Kuih Muih, Cakes, Pastries, Sandwich) +/- Beverage	NA	19	2	21	Presence of intake 1	Outside	My place	Delivery & brought from outside	Hawkers, stalls, street food	Breakfast	700	15	Nasi Lemak	NA	NA	NA	NA	NA	NA	1 plate	NA	NA	NA	NA	NA	NA	NA	NA	NA	NA	With someone	5	No children
1249	Kuala Lumpur	Central	Yes	Female	Urban	53	Chinese	2 meals per day	1 or 2 Meal(s)	Once or twice a day	1 Dish of Roti Canai / Thosai / Chapati mixed with curry +/- Beverage	1 Dish of Roti Canai / Thosai / Chapati mixed with curry +/- Beverage	1 Dish of Rice / Noodles with other food in the plate not mixed +/- beverage	1 Dish of Rice / Noodles with other food in the plate not mixed +/- Beverage	1 Dish of Rice / Noodles with other food in the plate not mixed +/- Beverage	Local/Western Pastries (Kuih Muih, Cakes, Pastries, Sandwich) +/- Beverage	Local/Western Pastries (Kuih Muih, Cakes, Pastries, Sandwich) +/- Beverage	15	9	24	Presence of intake 1	At home	My place	Cooked by you	Cooked at home (by you, friend or family)	Breakfast	700	20	Oats	Banana	NA	NA	NA	NA	NA	1	NA	1	NA	NA	NA	NA	NA	NA	NA	NA	With someone	1	No children
361	Kelantan	East Coast	Yes	Female	Urban	35	Malay	3 meals per day	3 Meals	Once or twice a day	1 Dish of Rice / Noodles mixed with other food in the plate +/- Beverage	NA	1 Dish of Rice / Noodles with shared dishes (Including lazy Suzan) +/- Beverage	1 Dish of Rice / Noodles with shared dished (Including lazy Suzan) +/- Beverage	NA	Fruits / Hot or Cold Dessert +/- Beverage	Local/Western Pastries (Kuih Muih, Cakes, Pastries, Sandwich) +/- Beverage	16	5	21	Presence of intake 1	At home	My place	Cooked by you	Cooked at home (by you, friend or family)	Breakfast	930	60	Nasi putih	Sup sayur	Ikan	NA	NA	NA	NA	1 plate	NA	NA	Kicap	1 piece	NA	NA	NA	NA	NA	NA	With someone	2	3
556	Sarawak	East Malaysia	Yes	Male	Urban	24	Chinese	4 meals per day	4 Meals or more	Never	All day Breakfast with Sausage and Eggs +/- Beverage	Small items (Nuts, Fruits,Kuih-Muih,etc)+/- Beverage	1 Dish of Rice / Noodles mixed with other food in the plate ( incl Rice Porridge or Instant Noodles) +/- Beverage	Buffet +/- Beverage	Sandwich / Burger / Savoury Patries +/- Beverage	NA	NA	19	2	21	Presence of intake 1	Outside	In a restaurant	Delivery & brought from outside	Food court	Breakfast	900	25	Laksa	NA	NA	NA	NA	NA	NA	1 bowl	NA	1 plate	NA	NA	NA	NA	NA	NA	NA	NA	Alone	Eating alone	Eating alone
354	Sabah	East Malaysia	Yes	Male	Urban	46	Non-Malay Bumiputra	3 meals per day	3 Meals	Once or twice a day	1 Dish of Rice / Noodles mixed with other food in the plate +/- Beverage	Sandwich / Burger +/- Beverage	1 Dish of Rice / Noodles with other food in the plate not mixed +/- beverage	1 Dish of Rice / Noodles mixed with other food in the plate ( incl. Rice Porridge or Instant Noodles) +/- Beverage	1 Dish of Roti Canai / Thosai / Chapati mixed with curry +/- Beverage	Local/Western Pastries (Kuih Muih, Cakes, Pastries, Sandwich) +/- Beverage	Only Beverage	8	13	21	Presence of intake 1	Outside	Friend's place	Delivery & brought from outside	Hawkers, stalls, street food	Breakfast	830	15	Mee goreng	Fish cake	NA	NA	NA	NA	Plain	1	NA	NA	NA	NA	NA	NA	NA	NA	NA	NA	Alone	Eating alone	Eating alone
1173	Terengganu	East Coast	Yes	Male	Urban	58	Malay	3 meals per day	3 Meals	Once or twice a day	Breakfast with Toast +/- Beverage	Breakfast with Toast +/- Beverage	1 Dish of Rice / Noodles with other food in the plate not mixed +/- beverage	1 Dish of Rice / Noodles with other food in the plate not mixed +/- Beverage	Sandwich / Burger / Savoury Patries +/- Beverage	Sweet / Savory Snacks (Biscuits, Chocolates, Candies, Chips, Nuts) +/- Beverage	Only Beverage	14	7	21	Presence of intake 1	At home	My place	Cooked by friend / family	Cooked at home (by you, friend or family)	Breakfast	800	30	Bihun goreng	telur mata	NA	NA	NA	NA	NA	1	NA	1	NA	NA	NA	NA	NA	NA	NA	NA	With someone	1	No children
1408	Pahang	East Coast	Yes	Male	Urban	23	Malay	4 meals per day	4 Meals or more	Once or twice a day	1 Dish of Roti Canai / Thosai / Chapati mixed with curry +/- Beverage	1 Dish of Roti Canai / Thosai / Chapati mixed with curry +/- Beverage	1 Dish of Rice / Noodles with other food in the plate not mixed +/- beverage	1 Dish of Rice / Noodles with shared dished (Including lazy Suzan) +/- Beverage	1 Dish of Roti Canai / Thosai / Chapati mixed with curry +/- Beverage	Sweet / Savory Snacks (Biscuits, Chocolates, Candies, Chips, Nuts) +/- Beverage	Local/Western Pastries (Kuih Muih, Cakes, Pastries, Sandwich) +/- Beverage	14	14	28	Presence of intake 1	At home	Friend's place	Delivery & brought from outside	Hawkers, stalls, street food	Breakfast	800	30	Bihun goreng	Telur Goreng	Kuih Muih	NA	NA	NA	Bihun,vegie	1	Telur	1	Kuih	1	NA	NA	NA	NA	NA	NA	With someone	4	No children
368	Kelantan	East Coast	Yes	Female	Urban	29	Malay	2 meals per day	1 or 2 Meal(s)	Once or twice a day	1 Dish of Rice / Noodles with other food in the plate not mixed +/- Beverage	NA	1 Dish of Rice / Noodles with other food in the plate not mixed +/- beverage	Small items (Nuts,Fruits,Kuih-Muih,etc) +/- Beverage	NA	Fruits / Hot or Cold Dessert +/- Beverage	NA	9	5	14	Presence of intake 1	At home	My place	Delivery & brought from outside	Hawkers, stalls, street food	Breakfast	800	30	Nasi Putih	Ayam masak merah	NA	NA	NA	NA	NA	1 plate	NA	NA	NA	NA	NA	NA	NA	NA	NA	NA	With someone	1	No children
442	Selangor	Central	Yes	Female	Urban	31	Malay	3 meals per day	3 Meals	Once or twice a day	1 Dish of Roti Canai / Thosai / Chapati mixed with curry +/- Beverage	NA	1 Dish of Rice / Noodles with other food in the plate not mixed +/- beverage	1 Dish of Rice / Noodles with shared dished (Including lazy Suzan) +/- Beverage	NA	Sweet / Savory Snacks (Biscuits, Chocolates, Candies, Chips, Nuts) +/- Beverage	Local/Western Pastries (Kuih Muih, Cakes, Pastries, Sandwich) +/- Beverage	10	11	21	Presence of intake 1	Outside	In the office	Delivery & brought from outside	Hawkers, stalls, street food	Breakfast	730	15	Donut	Karipap kentang	Seri muka	NA	NA	NA	NA	1	NA	3 scoops	NA	1	NA	NA	NA	NA	NA	NA	Alone	Eating alone	Eating alone
551	Sarawak	East Malaysia	Yes	Female	Urban	23	Chinese	3 meals per day	3 Meals	Once or twice a day	All day Breakfast with Sausage and Eggs +/- Beverage	1 Dish of Rice / Noodles with shared dishes ( including lazy Suzan) +/- Beverage	1 Dish of Rice / Noodles mixed with other food in the plate ( incl Rice Porridge or Instant Noodles) +/- Beverage	1 Dish of Rice / Noodles with shared dished (Including lazy Suzan) +/- Beverage	1 Dish of Rice / Noodles mixed with other food in the plate ( incl. Rice Porridge or Instant Noodles) +/- Beverage	Sweet / Savory Snacks (Biscuits, Chocolates, Candies, Chips, Nuts) +/- Beverage	Local/Western Pastries (Kuih Muih, Cakes, Pastries, Sandwich) +/- Beverage	14	7	21	Presence of intake 1	At home	My place	Delivery & brought from outside	Cooked at home (by you, friend or family)	Breakfast	645	15	Bread	Cereal	NA	NA	NA	NA	NA	1 slices	NA	1 plate	NA	NA	NA	NA	NA	NA	NA	NA	Alone	Eating alone	Eating alone
65	Sabah	East Malaysia	Yes	Male	Urban	26	Chinese	2 meals per day	1 or 2 Meal(s)	Once or twice a day	Breakfast with Toast +/- Beverage	1 Dish of Rice / Noodles mixed with other food in the plate +/- Beverage	1 Dish of Rice / Noodles with other food in the plate not mixed +/- beverage	1 Dish of Rice / Noodles with shared dished (Including lazy Suzan) +/- Beverage	NA	Sweet / Savory Snacks (Biscuits, Chocolates, Candies, Chips, Nuts) +/- Beverage	NA	7	14	21	Presence of intake 1	Outside	Friend's place	Delivery & brought from outside	Restaurant	Breakfast	900	30	Pan Mee	NA	NA	NA	NA	NA	with ikan bilis, vege, pork	1	NA	NA	NA	NA	NA	NA	NA	NA	NA	NA	With someone	1	No children
1387	Perak	Central	Yes	Female	SubUrban	25	Malay	1 meal per day	1 or 2 Meal(s)	Never	Cereals with Milk +/- Beverage	Cereals with Milk +/- Beverage	1 Dish of Rice / Noodles mixed with other food in the plate ( incl Rice Porridge or Instant Noodles) +/- Beverage	1 Dish of Rice / Noodles mixed with other food in the plate ( incl. Rice Porridge or Instant Noodles) +/- Beverage	1 Dish of Roti Canai / Thosai / Chapati mixed with curry +/- Beverage	Sweet / Savory Snacks (Biscuits, Chocolates, Candies, Chips, Nuts) +/- Beverage	Only Beverage	7	15	22	Presence of intake 1	Outside	My place	Delivery & brought from outside	Hawkers, stalls, street food	Sarapan Pagi	900	15	nasi Lemak	NA	NA	NA	NA	NA	Sotong,ikan Bilis,Telur	1	NA	1	NA	NA	NA	NA	NA	NA	NA	NA	Alone	Eating alone	Eating alone
549	Sarawak	East Malaysia	Yes	Male	Urban	23	Chinese	More than 4 meals per day	4 Meals or more	3 - 4 times a day	All day Breakfast with Sausage and Eggs +/- Beverage	1 Dish of Roti Canai / Thosai / Chapati mixed with curry +/- Beverage	1 Dish of Roti Canai / Thosai / Chapati mixed with curry +/- Beverage	1 Dish of Roti Canai / Thosai / Chapati mixed with curry +/- Beverage	Only Beverage	Local/Western Pastries (Kuih Muih, Cakes, Pastries, Sandwich) +/- Beverage	Sweet / Savory Snacks (Biscuits, Chocolates, Candies, Chips, Nuts) +/- Beverage	14	8	22	Presence of intake 1	At home	My place	Delivery & brought from outside	Restaurant	Breakfast	730	10	Bread	NA	NA	NA	NA	NA	Chestnut	5 pieces	NA	NA	NA	NA	NA	NA	NA	NA	NA	NA	Alone	Eating alone	Eating alone
344	Sabah	East Malaysia	Yes	Male	Rural	36	Non-Malay Bumiputra	3 meals per day	3 Meals	Once or twice a day	Sandwich / Burger +/- Beverage	1 Dish of Rice / Noodles with other food in the plate not mixed +/- Beverage	1 Dish of Rice / Noodles mixed with other food in the plate ( incl Rice Porridge or Instant Noodles) +/- Beverage	Soup +/- Beverage	Sandwich / Burger / Savoury Patries +/- Beverage	Sweet / Savory Snacks (Biscuits, Chocolates, Candies, Chips, Nuts) +/- Beverage	Only Beverage	0	17	17	Presence of intake 1	Outside	Friend's place	Delivery & brought from outside	Restaurant	Breakfast	900	60	Nasi	Ayam Goreng	Sayur	NA	NA	NA	NA	1	Thigh	NA	Timun and Kubis	3	NA	NA	NA	NA	NA	NA	With someone	4	No children
63	Sabah	East Malaysia	Yes	Male	Urban	52	Non-Malay Bumiputra	3 meals per day	3 Meals	Once or twice a day	1 Dish of Rice / Noodles mixed with other food in the plate +/- Beverage	Small items (Nuts, Fruits,Kuih-Muih,etc)+/- Beverage	1 Dish of Rice / Noodles mixed with other food in the plate ( incl Rice Porridge or Instant Noodles) +/- Beverage	NA	NA	NA	Local/Western Pastries (Kuih Muih, Cakes, Pastries, Sandwich) +/- Beverage	7	14	21	Presence of intake 1	Outside	My place	Delivery & brought from outside	Hawkers, stalls, street food	Breakfast	800	15	NA	NA	NA	Mihun Goreng	Kuih karipap	NA	NA	NA	NA	NA	NA	NA	w sayur, udang kering	1	kentang	2	NA	NA	With someone	15	No children
870	Johor	South	Yes	Male	Urban	21	Malay	2 meals per day	1 or 2 Meal(s)	3 - 4 times a day	1 Dish of Rice / Noodles with other food in the plate not mixed +/- Beverage	1 Dish of Rice / Noodles with other food in the plate not mixed +/- Beverage	1 Dish of Rice / Noodles with other food in the plate not mixed +/- beverage	1 Dish of Rice / Noodles with other food in the plate not mixed +/- Beverage	1 Dish of Rice / Noodles with other food in the plate not mixed +/- Beverage	Sweet / Savory Snacks (Biscuits, Chocolates, Candies, Chips, Nuts) +/- Beverage	Local/Western Pastries (Kuih Muih, Cakes, Pastries, Sandwich) +/- Beverage	19	2	21	Presence of intake 1	At home	My place	Cooked by friend / family	Cooked at home (by you, friend or family)	Breakfast	800	60	Soto	NA	NA	NA	NA	NA	NA	1	NA	2	NA	NA	NA	NA	NA	NA	NA	NA	With someone	2	No children
288	Sabah	East Malaysia	Yes	Female	Urban	26	Non-Malay Bumiputra	2 meals per day	1 or 2 Meal(s)	Once or twice a day	Cereals with Milk +/- Beverage	1 Dish of Rice / Noodles mixed with other food in the plate +/- Beverage	1 Dish of Rice / Noodles with other food in the plate not mixed +/- beverage	1 Dish of Rice / Noodles with other food in the plate not mixed +/- Beverage	NA	NA	Only Beverage	1	13	14	Presence of intake 1	Outside	In the office	Delivery & brought from outside	Restaurant	Breakfast	900	15	Mee goreng	NA	NA	NA	NA	NA	Kosong	1.5 senduk	NA	NA	NA	NA	NA	NA	NA	NA	NA	NA	With someone	2	No children
58	Sabah	East Malaysia	Yes	Female	Urban	21	Non-Malay Bumiputra	2 meals per day	1 or 2 Meal(s)	Once or twice a day	Breakfast with Toast +/- Beverage	NA	Buffet +/- Beverage	1 Dish of Rice / Noodles mixed with other food in the plate ( incl. Rice Porridge or Instant Noodles) +/- Beverage	NA	Sweet / Savory Snacks (Biscuits, Chocolates, Candies, Chips, Nuts) +/- Beverage	Only Beverage	0	14	14	Presence of intake 1	At home	My place	Delivery & brought from outside	Cooked at home (by you, friend or family)	Breakfast	700	30	Nasi	Ayam goreng	Sambal Lada	NA	NA	NA	NA	2	Drumstick	NA	NA	1	NA	NA	NA	NA	NA	NA	Alone	Eating alone	Eating alone
1916	Kelantan	East Coast	Yes	Female	Urban	24	Malay	3 meals per day	3 Meals	3 - 4 times a day	Sandwich / Burger +/- Beverage	NA	1 Dish of Rice / Noodles with shared dishes (Including lazy Suzan) +/- Beverage	Soup +/- Beverage	NA	Fruits / Hot or Cold Dessert +/- Beverage	NA	19	2	21	Presence of intake 1	At home	Friend's place	Delivery & brought from outside	Hawkers, stalls, street food	Breakfast	900	10	Kuey Teow	NA	NA	NA	NA	NA	Kuey Teo goreng	1	NA	NA	NA	NA	NA	NA	NA	NA	NA	NA	Alone	Eating alone	Eating alone
360	Kelantan	East Coast	Yes	Male	Rural	30	Malay	3 meals per day	3 Meals	3 - 4 times a day	Cereals with Milk +/- Beverage	NA	1 Dish of Rice / Noodles with other food in the plate not mixed +/- beverage	Only Beverage	NA	Local/Western Pastries (Kuih Muih, Cakes, Pastries, Sandwich) +/- Beverage	NA	20	1	21	Presence of intake 1	Outside	Friend's place	Delivery & brought from outside	Hawkers, stalls, street food	Breakfast	800	15	Nasi dagang	NA	NA	NA	NA	NA	Ikan	1	NA	1	NA	NA	NA	NA	NA	NA	NA	NA	With someone	1	3
505	Penang	North	Yes	Male	Urban	56	Chinese	3 meals per day	3 Meals	Never	Sandwich / Burger +/- Beverage	Sandwich / Burger +/- Beverage	1 Dish of Rice / Noodles with other food in the plate not mixed +/- beverage	1 Dish of Rice / Noodles with other food in the plate not mixed +/- Beverage	1 Dish of Rice / Noodles mixed with other food in the plate ( incl. Rice Porridge or Instant Noodles) +/- Beverage	Local/Western Pastries (Kuih Muih, Cakes, Pastries, Sandwich) +/- Beverage	Local/Western Pastries (Kuih Muih, Cakes, Pastries, Sandwich) +/- Beverage	7	14	21	Presence of intake 1	Outside	In the office	Delivery & brought from outside	Hawkers, stalls, street food	Breakfast	900	20	Mee Jawa	NA	NA	NA	NA	NA	NA	1	NA	NA	NA	NA	NA	NA	NA	NA	NA	NA	Alone	Eating alone	Eating alone
77	Sabah	East Malaysia	Yes	Female	Urban	54	Non-Malay Bumiputra	3 meals per day	3 Meals	Once or twice a day	1 Dish of Rice / Noodles mixed with other food in the plate +/- Beverage	NA	1 Dish of Rice / Noodles with other food in the plate not mixed +/- Beverage + Fruits/Desserts	Buffet +/- Beverage	Only Beverage	Sweet / Savory Snacks (Biscuits, Chocolates, Candies, Chips, Nuts) +/- Beverage	Sweet / Savory Snacks (Biscuits, Chocolates, Candies, Chips, Nuts) +/- Beverage	19	3	22	Presence of intake 1	At home	My place	Cooked by you	Cooked at home (by you, friend or family)	Minum-minum	630	60	Fish	Chips	NA	NA	NA	NA	NA	1/3 piece	NA	NA	NA	NA	NA	NA	NA	NA	NA	NA	With someone	5	No children
1901	Sarawak	East Malaysia	Yes	Female	Urban	52	Non-Malay Bumiputra	3 meals per day	3 Meals	Once or twice a day	Sandwich / Burger +/- Beverage	All day Breakfast with Sausage and Eggs +/- Beverage	1 Dish of Rice / Noodles with shared dishes (Including lazy Suzan) +/- Beverage	1 Dish of Rice / Noodles with shared dished (Including lazy Suzan) +/- Beverage	Only Beverage	Sweet / Savory Snacks (Biscuits, Chocolates, Candies, Chips, Nuts) +/- Beverage	Fruits / Hot or Cold Dessert +/- Beverage	14	7	21	Presence of intake 1	At home	My place	Cooked by you	Cooked at home (by you, friend or family)	Breakfast	730	10	pau	bun	NA	NA	NA	NA	NA	1	NA	1 glass	NA	NA	NA	NA	NA	NA	NA	NA	Alone	Eating alone	Eating alone
226	Terengganu	East Coast	Yes	Female	Urban	24	Malay	3 meals per day	3 Meals	Once or twice a day	Small items (Nuts, Fruits,Kuih-Muih,etc)+/- Beverage	NA	1 Dish of Rice / Noodles with other food in the plate not mixed +/- beverage	1 Dish of Rice / Noodles with other food in the plate not mixed +/- Beverage	1 Dish of Rice / Noodles with other food in the plate not mixed +/- Beverage	NA	Local/Western Pastries (Kuih Muih, Cakes, Pastries, Sandwich) +/- Beverage	14	7	21	Presence of intake 1	At home	My place	Delivery & brought from outside	Hawkers, stalls, street food	Breakfast	815	5	Nasi Kunyit	Gulai Ikan Tongkol	NA	NA	NA	NA	NA	1	NA	0.5	NA	NA	NA	NA	NA	NA	NA	NA	Alone	Eating alone	Eating alone
437	Selangor	Central	Yes	Female	Urban	38	Malay	3 meals per day	3 Meals	Once or twice a day	1 Dish of Rice / Noodles with other food in the plate not mixed +/- Beverage	NA	1 Dish of Rice / Noodles with other food in the plate not mixed +/- beverage	1 Dish of Rice / Noodles with shared dished (Including lazy Suzan) +/- Beverage	NA	Sweet / Savory Snacks (Biscuits, Chocolates, Candies, Chips, Nuts) +/- Beverage	Only Beverage	7	15	22	Presence of intake 1	Outside	My place	Delivery & brought from outside	Hawkers, stalls, street food	Breakfast	715	20	Bihun goreng	Sambal	Telur goreng	NA	NA	NA	NA	1 plate	NA	NA	NA	1	NA	NA	NA	NA	NA	NA	Alone	Eating alone	Eating alone
239	Sabah	East Malaysia	Yes	Male	Urban	19	Non-Malay Bumiputra	2 meals per day	1 or 2 Meal(s)	Once or twice a day	1 Dish of Rice / Noodles with other food in the plate not mixed +/- Beverage	1 Dish of Roti Canai / Thosai / Chapati mixed with curry +/- Beverage	1 Dish of Rice / Noodles with other food in the plate not mixed +/- beverage	1 Dish of Rice / Noodles with other food in the plate not mixed +/- Beverage	Only Beverage	Local/Western Pastries (Kuih Muih, Cakes, Pastries, Sandwich) +/- Beverage	Rice / Roti Canai / Noodles +/- Beverage	10	11	21	Presence of intake 1	Outside	My place	Cooked by friend / family	Cooked at home (by you, friend or family)	Breakfast	700	25	Fried Rice	Chicken	Vege	NA	NA	NA	NA	1	NA	NA	NA	1	NA	NA	NA	NA	NA	NA	Alone	Eating alone	Eating alone
296	Sabah	East Malaysia	Yes	Female	Urban	32	Malay	3 meals per day	3 Meals	Once or twice a day	1 Dish of Rice / Noodles mixed with other food in the plate +/- Beverage	1 Dish of Rice / Noodles with other food in the plate not mixed +/- Beverage	1 Dish of Rice / Noodles with other food in the plate not mixed +/- beverage	1 Dish of Rice / Noodles with other food in the plate not mixed +/- Beverage	1 Dish of Rice / Noodles mixed with other food in the plate ( incl. Rice Porridge or Instant Noodles) +/- Beverage	Local/Western Pastries (Kuih Muih, Cakes, Pastries, Sandwich) +/- Beverage	Local/Western Pastries (Kuih Muih, Cakes, Pastries, Sandwich) +/- Beverage	20	1	21	Presence of intake 1	Outside	My place	Delivery & brought from outside	Hawkers, stalls, street food	Breakfast	1000	30	Mee goreng	Ayam goreng	NA	NA	NA	NA	Kosong	1 pinggan	NA	1 kotak mancis	NA	NA	NA	NA	NA	NA	NA	NA	Alone	Eating alone	Eating alone
662	Kelantan	East Coast	Yes	Female	Urban	40	Malay	2 meals per day	1 or 2 Meal(s)	Once or twice a day	NA	1 Dish of Rice / Noodles with shared dishes ( including lazy Suzan) +/- Beverage	NA	Small items (Nuts,Fruits,Kuih-Muih,etc) +/- Beverage	NA	NA	Fruits / Hot or Cold Dessert +/- Beverage	14	8	22	Presence of intake 1	Outside	In a restaurant	Delivery & brought from outside	Mamak, nasi kandar	Breakfast	800	30	Nasi lemak	NA	NA	Doughnut	NA	NA	Kacang, nasi, sambal	1	NA	1	NA	NA	NA	1 pinggan	NA	NA	NA	NA	With someone	1	No children
472	Melaka	South	Yes	Male	Urban	20	Malay	3 meals per day	3 Meals	Once or twice a day	1 Dish of Rice / Noodles mixed with other food in the plate +/- Beverage	NA	1 Dish of Rice / Noodles with shared dishes (Including lazy Suzan) +/- Beverage	1 Dish of Rice / Noodles with shared dished (Including lazy Suzan) +/- Beverage	1 Dish of Rice / Noodles mixed with other food in the plate ( incl. Rice Porridge or Instant Noodles) +/- Beverage	NA	NA	18	10	28	Presence of intake 1	At home	My place	Cooked by friend / family	Cooked at home (by you, friend or family)	Breakfast	830	15	Nasi Goreng Butter	NA	NA	NA	NA	NA	NA	1	NA	NA	NA	NA	NA	NA	NA	NA	NA	NA	Alone	Eating alone	Eating alone
554	Sarawak	East Malaysia	Yes	Female	Urban	24	Chinese	2 meals per day	1 or 2 Meal(s)	Once or twice a day	All day Breakfast with Sausage and Eggs +/- Beverage	NA	1 Dish of Rice / Noodles mixed with other food in the plate ( incl Rice Porridge or Instant Noodles) +/- Beverage	1 Dish of Rice / Noodles with shared dished (Including lazy Suzan) +/- Beverage	1 Dish of Rice / Noodles mixed with other food in the plate ( incl. Rice Porridge or Instant Noodles) +/- Beverage	NA	Only Beverage	7	14	21	Presence of intake 1	Outside	In a restaurant	Delivery & brought from outside	Food court	Breakfast	830	20	Noodle	Bread	NA	NA	NA	NA	NA	1 bowl	NA	1 cup	NA	NA	NA	NA	NA	NA	NA	NA	With someone	2	No children
235	Sabah	East Malaysia	Yes	Male	Urban	25	Non-Malay Bumiputra	3 meals per day	3 Meals	Once or twice a day	1 Dish of Rice / Noodles mixed with other food in the plate +/- Beverage	Sandwich / Burger +/- Beverage	Buffet +/- Beverage	1 Dish of Rice / Noodles with shared dished (Including lazy Suzan) +/- Beverage	Only Beverage	Local/Western Pastries (Kuih Muih, Cakes, Pastries, Sandwich) +/- Beverage	Rice / Roti Canai / Noodles +/- Beverage	0	21	21	Presence of intake 1	Outside	Friend's place	Delivery & brought from outside	Restaurant	Breakfast	600	30	NA	NA	NA	Mihun	Egg	Fried chicken	NA	NA	NA	NA	NA	NA	NA	1	NA	1	sambal	2	With someone	5	No children
1870	Perak	Central	Yes	Female	Urban	26	Non-Malay Bumiputra	2 meals per day	1 or 2 Meal(s)	Once or twice a day	1 Dish of Rice / Noodles mixed with other food in the plate +/- Beverage	Small items (Nuts, Fruits,Kuih-Muih,etc)+/- Beverage	1 Dish of Rice / Noodles with other food in the plate not mixed +/- beverage	Soup +/- Beverage	Only Beverage	Sweet / Savory Snacks (Biscuits, Chocolates, Candies, Chips, Nuts) +/- Beverage	Local/Western Pastries (Kuih Muih, Cakes, Pastries, Sandwich) +/- Beverage	10	3	13	Presence of intake 1	At home	My place	Cooked by friend / family	Cooked at home (by you, friend or family)	Breakfast	800	60	soto	NA	NA	NA	NA	NA	mee hon,ayam,cabbage	1	NA	1	NA	NA	NA	NA	NA	NA	NA	NA	Alone	Eating alone	Eating alone
676	Kelantan	East Coast	Yes	Male	SubUrban	47	Malay	2 meals per day	1 or 2 Meal(s)	3 - 4 times a day	1 Dish of Rice / Noodles with other food in the plate not mixed +/- Beverage	1 Dish of Rice / Noodles with shared dishes ( including lazy Suzan) +/- Beverage	Sandwich / Burger / Savoury Patries +/- Beverage	1 Dish of Rice / Noodles with shared dished (Including lazy Suzan) +/- Beverage	1 Dish of Rice / Noodles with shared dished (Including lazy Suzan) +/- Beverage	Only Beverage	Only Beverage	14	7	21	Presence of intake 1	At home	My place	Cooked by friend / family	Cooked at home (by you, friend or family)	Breakfast	830	60	Roti canai	Curry	NA	NA	NA	NA	NA	2	NA	No Intake	NA	NA	NA	NA	NA	NA	NA	NA	With someone	1	No children
172	Johor	South	Yes	Male	SubUrban	38	Indian	3 meals per day	3 Meals	Once or twice a day	1 Dish of Rice / Noodles mixed with other food in the plate +/- Beverage	NA	1 Dish of Rice / Noodles mixed with other food in the plate ( incl Rice Porridge or Instant Noodles) +/- Beverage	NA	NA	Local/Western Pastries (Kuih Muih, Cakes, Pastries, Sandwich) +/- Beverage	NA	17	4	21	Presence of intake 1	Outside	In a restaurant	Delivery & brought from outside	Hawkers, stalls, street food	Breakfast	930	20	Bah Kut Teh	NA	NA	NA	NA	NA	Rice	1	NA	NA	NA	NA	NA	NA	NA	NA	NA	NA	Alone	Eating alone	Eating alone
469	Melaka	South	Yes	Female	Urban	34	Malay	2 meals per day	1 or 2 Meal(s)	Once or twice a day	Breakfast with Toast +/- Beverage	NA	1 Dish of Rice / Noodles with shared dishes (Including lazy Suzan) +/- Beverage	1 Dish of Rice / Noodles with shared dished (Including lazy Suzan) +/- Beverage	NA	NA	Local/Western Pastries (Kuih Muih, Cakes, Pastries, Sandwich) +/- Beverage	12	16	28	Presence of intake 1	At home	My place	Cooked by you	Cooked at home (by you, friend or family)	Breakfast	830	5	NA	NA	NA	Hot Dog	Chicken Nugget	Chicken Ball	NA	NA	NA	NA	NA	NA	NA	1	NA	1	NA	1	With someone	1	3
292	Sabah	East Malaysia	Yes	Male	Urban	23	Non-Malay Bumiputra	3 meals per day	3 Meals	Once or twice a day	1 Dish of Rice / Noodles mixed with other food in the plate +/- Beverage	1 Dish of Rice / Noodles with other food in the plate not mixed +/- Beverage	1 Dish of Rice / Noodles mixed with other food in the plate ( incl Rice Porridge or Instant Noodles) +/- Beverage	Sandwich / Burger / Savoury Patries +/- Beverage	1 Dish of Roti Canai / Thosai / Chapati mixed with curry +/- Beverage	Rice / Roti Canai / Noodles +/- Beverage	Only Beverage	11	10	21	Presence of intake 1	At home	My place	Cooked by friend / family	Cooked at home (by you, friend or family)	Breakfast	800	30	NA	NA	NA	Mee	Roti	Ayam	NA	NA	NA	1	NA	NA	Kosong	1	NA	1	NA	1	With someone	4	No children
258	Sabah	East Malaysia	Yes	Male	Urban	29	Non-Malay Bumiputra	2 meals per day	1 or 2 Meal(s)	Once or twice a day	1 Dish of Rice / Noodles mixed with other food in the plate +/- Beverage	1 Dish of Rice / Noodles mixed with other food in the plate +/- Beverage	Buffet +/- Beverage	NA	NA	Only Beverage	NA	5	9	14	Presence of intake 1	Outside	My place	Delivery & brought from outside	Cooked at home (by you, friend or family)	Breakfast	1000	20	NA	NA	NA	Nasi kuning	egg	Ikan	NA	NA	NA	NA	NA	NA	NA	1	sambal	1	NA	1	With someone	14	No children
497	Melaka	South	Yes	Male	Urban	20	Indian	3 meals per day	3 Meals	Once or twice a day	1 Dish of Roti Canai / Thosai / Chapati mixed with curry +/- Beverage	NA	1 Dish of Rice / Noodles with shared dishes (Including lazy Suzan) +/- Beverage	1 Dish of Rice / Noodles with shared dished (Including lazy Suzan) +/- Beverage	1 Dish of Rice / Noodles mixed with other food in the plate ( incl. Rice Porridge or Instant Noodles) +/- Beverage	NA	NA	13	8	21	Presence of intake 1	Outside	In a restaurant	Delivery & brought from outside	Mamak, nasi kandar	Breakfast	800	10	roti telur	NA	NA	NA	NA	NA	NA	1	NA	1	NA	NA	NA	NA	NA	NA	NA	NA	With someone	2	No children
552	Sarawak	East Malaysia	Yes	Female	Urban	23	Chinese	2 meals per day	1 or 2 Meal(s)	Once or twice a day	1 Dish of Rice / Noodles with shared dishes ( including lazy Suzan) +/- Beverage	NA	1 Dish of Roti Canai / Thosai / Chapati mixed with curry +/- Beverage	1 Dish of Rice / Noodles mixed with other food in the plate ( incl. Rice Porridge or Instant Noodles) +/- Beverage	Sandwich / Burger / Savoury Patries +/- Beverage	NA	NA	10	12	22	Presence of intake 1	Outside	In a restaurant	Delivery & brought from outside	Cooked at home (by you, friend or family)	Breakfast	1000	30	Noodles	Bread	NA	NA	NA	NA	NA	1 plate	NA	NA	NA	NA	NA	NA	NA	NA	NA	NA	With someone	2	No children
234	Sabah	East Malaysia	Yes	Male	Urban	21	Non-Malay Bumiputra	3 meals per day	3 Meals	Once or twice a day	1 Dish of Roti Canai / Thosai / Chapati mixed with curry +/- Beverage	Only Beverage	1 Dish of Rice / Noodles mixed with other food in the plate ( incl Rice Porridge or Instant Noodles) +/- Beverage	1 Dish of Rice / Noodles with shared dished (Including lazy Suzan) +/- Beverage	Buffet +/- Beverage	Sweet / Savory Snacks (Biscuits, Chocolates, Candies, Chips, Nuts) +/- Beverage	Only Beverage	0	21	21	Presence of intake 1	Outside	Friend's place	Delivery & brought from outside	Hawkers, stalls, street food	Breakfast	600	30	NA	NA	NA	Mihun	Egg	Fried Chicken	NA	NA	NA	NA	NA	NA	NA	1	NA	1	sambal	1	With someone	5	No children
343	Sabah	East Malaysia	Yes	Male	Rural	19	Non-Malay Bumiputra	3 meals per day	3 Meals	Once or twice a day	All day Breakfast with Sausage and Eggs +/- Beverage	NA	Buffet +/- Beverage	1 Dish of Rice / Noodles with other food in the plate not mixed +/- Beverage	NA	Sweet / Savory Snacks (Biscuits, Chocolates, Candies, Chips, Nuts) +/- Beverage	NA	2	19	21	Presence of intake 1	Outside	Friend's place	Delivery & brought from outside	Food court	Breakfast	600	60	NA	NA	NA	Rotii	Nasi Goreng	Mi Goreng	NA	NA	NA	NA	NA	NA	NA	2	NA	1	NA	1	With someone	5	No children
291	Sabah	East Malaysia	Yes	Female	Urban	33	Non-Malay Bumiputra	2 meals per day	1 or 2 Meal(s)	Once or twice a day	Breakfast with Toast +/- Beverage	Sandwich / Burger +/- Beverage	1 Dish of Rice / Noodles with other food in the plate not mixed +/- beverage	1 Dish of Rice / Noodles mixed with other food in the plate ( incl. Rice Porridge or Instant Noodles) +/- Beverage	Sandwich / Burger / Savoury Patries +/- Beverage	Only Beverage	Only Beverage	4	10	14	Presence of intake 1	Outside	My place	Delivery & brought from outside	Restaurant	Breakfast	1000	30	Nasi kuning	Ikan	Timun	NA	NA	NA	NA	1	NA	No Intake	NA	2 slices	NA	NA	NA	NA	NA	NA	Alone	Eating alone	Eating alone
1567	Sarawak	East Malaysia	Yes	Male	Urban	39	Non-Malay Bumiputra	4 meals per day	4 Meals or more	Never	1 Dish of Rice / Noodles mixed with other food in the plate +/- Beverage	NA	1 Dish of Rice / Noodles mixed with other food in the plate ( incl Rice Porridge or Instant Noodles) +/- Beverage	1 Dish of Rice / Noodles with other food in the plate not mixed +/- Beverage	NA	Local/Western Pastries (Kuih Muih, Cakes, Pastries, Sandwich) +/- Beverage	Local/Western Pastries (Kuih Muih, Cakes, Pastries, Sandwich) +/- Beverage	14	14	28	Presence of intake 1	At home	My place	Cooked by friend / family	Cooked at home (by you, friend or family)	Breakfast	1000	30	Roti canai	NA	NA	NA	NA	NA	Roti	2	NA	No Intake	NA	NA	NA	NA	NA	NA	NA	NA	Alone	Eating alone	Eating alone
478	Melaka	South	Yes	Female	Urban	19	Malay	2 meals per day	1 or 2 Meal(s)	Once or twice a day	NA	NA	1 Dish of Rice / Noodles with shared dishes (Including lazy Suzan) +/- Beverage	1 Dish of Rice / Noodles with shared dished (Including lazy Suzan) +/- Beverage	Sandwich / Burger / Savoury Patries +/- Beverage	NA	Only Beverage	2	20	22	Presence of intake 1	At home	My place	Delivery & brought from outside	Hawkers, stalls, street food	Breakfast	830	30	Roti Canai	NA	NA	NA	NA	NA	NA	1	NA	NA	NA	NA	NA	NA	NA	NA	NA	NA	Alone	Eating alone	Eating alone
336	Sabah	East Malaysia	Yes	Female	Rural	21	Non-Malay Bumiputra	3 meals per day	3 Meals	Once or twice a day	1 Dish of Rice / Noodles mixed with other food in the plate +/- Beverage	1 Dish of Rice / Noodles mixed with other food in the plate +/- Beverage	1 Dish of Rice / Noodles mixed with other food in the plate ( incl Rice Porridge or Instant Noodles) +/- Beverage	1 Dish of Rice / Noodles with shared dished (Including lazy Suzan) +/- Beverage	NA	NA	Local/Western Pastries (Kuih Muih, Cakes, Pastries, Sandwich) +/- Beverage	0	21	21	Presence of intake 1	Outside	Friend's place	Delivery & brought from outside	Mamak, nasi kandar	Breakfast	830	15	Roti Canai	NA	NA	NA	NA	NA	curry	1	NA	NA	NA	NA	NA	NA	NA	NA	NA	NA	With someone	4	No children
539	Penang	North	Yes	Male	Urban	62	Indian	3 meals per day	3 Meals	Never	1 Dish of Roti Canai / Thosai / Chapati mixed with curry +/- Beverage	1 Dish of Roti Canai / Thosai / Chapati mixed with curry +/- Beverage	1 Dish of Rice / Noodles with other food in the plate not mixed +/- beverage	1 Dish of Rice / Noodles with other food in the plate not mixed +/- Beverage	Sandwich / Burger / Savoury Patries +/- Beverage	Local/Western Pastries (Kuih Muih, Cakes, Pastries, Sandwich) +/- Beverage	Local/Western Pastries (Kuih Muih, Cakes, Pastries, Sandwich) +/- Beverage	9	12	21	Presence of intake 1	Outside	My place	Delivery & brought from outside	Convenience store, supermarket, pasar mini	Breakfast	800	30	Roti canai	NA	NA	NA	NA	NA	NA	1	NA	1	NA	NA	NA	NA	NA	NA	NA	NA	Alone	Eating alone	Eating alone
412	Johor	South	Yes	Female	SubUrban	35	Malay	3 meals per day	3 Meals	Once or twice a day	1 Dish of Roti Canai / Thosai / Chapati mixed with curry +/- Beverage	1 Dish of Rice / Noodles mixed with other food in the plate +/- Beverage	1 Dish of Rice / Noodles with other food in the plate not mixed +/- beverage	1 Dish of Rice / Noodles with shared dished (Including lazy Suzan) +/- Beverage	1 Dish of Roti Canai / Thosai / Chapati mixed with curry +/- Beverage	Rice / Roti Canai / Noodles +/- Beverage	Local/Western Pastries (Kuih Muih, Cakes, Pastries, Sandwich) +/- Beverage	5	16	21	Presence of intake 1	Outside	Friend's place	Delivery & brought from outside	Hawkers, stalls, street food	Breakfast	730	10	Bread	NA	NA	NA	NA	NA	NA	1	NA	1	NA	NA	NA	NA	NA	NA	NA	NA	Alone	Eating alone	Eating alone
470	Melaka	South	Yes	Female	Urban	32	Malay	3 meals per day	3 Meals	Once or twice a day	1 Dish of Rice / Noodles mixed with other food in the plate +/- Beverage	NA	1 Dish of Rice / Noodles with shared dishes (Including lazy Suzan) +/- Beverage	1 Dish of Rice / Noodles with shared dished (Including lazy Suzan) +/- Beverage	1 Dish of Roti Canai / Thosai / Chapati mixed with curry +/- Beverage	NA	NA	16	5	21	Presence of intake 1	At home	My place	Cooked by you	Cooked at home (by you, friend or family)	Breakfast	730	5	Burger	Hot Dog	NA	NA	NA	NA	Beef	2	NA	NA	NA	NA	NA	NA	NA	NA	NA	NA	Alone	Eating alone	Eating alone
869	Johor	South	Yes	Male	Urban	45	Malay	2 meals per day	1 or 2 Meal(s)	3 - 4 times a day	Small items (Nuts, Fruits,Kuih-Muih,etc)+/- Beverage	Small items (Nuts, Fruits,Kuih-Muih,etc)+/- Beverage	1 Dish of Rice / Noodles with other food in the plate not mixed +/- beverage	1 Dish of Rice / Noodles with other food in the plate not mixed +/- Beverage	Sandwich / Burger / Savoury Patries +/- Beverage	Only Beverage	Only Beverage	15	6	21	Presence of intake 1	Outside	In the office	Delivery & brought from outside	Cooked at home (by you, friend or family)	Breakfast	730	10	Bread	NA	NA	NA	NA	NA	Cream	3	NA	1	NA	NA	NA	NA	NA	NA	NA	NA	Alone	Eating alone	Eating alone
874	Johor	South	Yes	Male	Urban	46	Malay	2 meals per day	1 or 2 Meal(s)	3 - 4 times a day	Small items (Nuts, Fruits,Kuih-Muih,etc)+/- Beverage	Small items (Nuts, Fruits,Kuih-Muih,etc)+/- Beverage	1 Dish of Rice / Noodles with other food in the plate not mixed +/- beverage	1 Dish of Rice / Noodles with other food in the plate not mixed +/- Beverage	Sandwich / Burger / Savoury Patries +/- Beverage	Rice / Roti Canai / Noodles +/- Beverage	Rice / Roti Canai / Noodles +/- Beverage	2	19	21	Presence of intake 1	At home	My place	Cooked by friend / family	Cooked at home (by you, friend or family)	Breakfast	915	15	Mee sdap	NA	NA	NA	NA	NA	NA	2	NA	1	NA	NA	NA	NA	NA	NA	NA	NA	With someone	3	No children
632	Kelantan	East Coast	Yes	Female	Urban	26	Malay	3 meals per day	3 Meals	Once or twice a day	NA	NA	NA	NA	NA	NA	NA	21	0	21	Presence of intake 1	At home	My place	Cooked by friend / family	Cooked at home (by you, friend or family)	Breakfast	730	15	NA	NA	NA	Kuey Teow Goreng	Nasi Putih	Sup Daging	NA	NA	NA	1	NA	NA	NA	3	NA	4	NA	3	With someone	3	2
116	Selangor	Central	Yes	Male	Urban	33	Malay	3 meals per day	3 Meals	Once or twice a day	Sandwich / Burger +/- Beverage	1 Dish of Rice / Noodles with other food in the plate not mixed +/- Beverage	1 Dish of Rice / Noodles with other food in the plate not mixed +/- beverage	1 Dish of Rice / Noodles with shared dished (Including lazy Suzan) +/- Beverage	Small items (Nuts,Fruits,Kuih-Muih,etc) +/- Beverage	Sweet / Savory Snacks (Biscuits, Chocolates, Candies, Chips, Nuts) +/- Beverage	Only Beverage	10	12	22	Presence of intake 1	Outside	In the office	Delivery & brought from outside	Convenience store, supermarket, pasar mini	Breakfast	805	15	Currypuff	Donut	Kuih seri muka	NA	NA	NA	NA	1	NA	250ml	NA	1	NA	NA	NA	NA	NA	NA	Alone	Eating alone	Eating alone
655	Kelantan	East Coast	Yes	Female	Urban	39	Malay	3 meals per day	3 Meals	Never	NA	1 Dish of Rice / Noodles with other food in the plate not mixed +/- Beverage	1 Dish of Rice / Noodles with shared dishes (Including lazy Suzan) +/- Beverage	1 Dish of Rice / Noodles with other food in the plate not mixed +/- Beverage	Sandwich / Burger / Savoury Patries +/- Beverage	NA	NA	21	0	21	Presence of intake 1	At home	My place	Cooked by you	Cooked at home (by you, friend or family)	Breakfast	745	30	Nasi lemak	NA	NA	Kuih ubi	NA	NA	Nasi, kacang, timun, sambal	1	NA	1	NA	NA	NA	12	NA	NA	NA	NA	With someone	4	No children
674	Kelantan	East Coast	Yes	Male	Urban	48	Malay	3 meals per day	3 Meals	3 - 4 times a day	NA	NA	NA	NA	NA	NA	NA	21	0	21	Presence of intake 1	At home	My place	Cooked by friend / family	Cooked at home (by you, friend or family)	Breakfast	800	20	NA	NA	NA	Nasi berlauk	Fried Mee	Fried Chicken	NA	NA	NA	1	NA	NA	NA	1	NA	1	NA	5	With someone	3	No children
500	Melaka	South	Yes	Male	Urban	37	Malay	2 meals per day	1 or 2 Meal(s)	Once or twice a day	1 Dish of Roti Canai / Thosai / Chapati mixed with curry +/- Beverage	NA	1 Dish of Rice / Noodles with shared dishes (Including lazy Suzan) +/- Beverage	1 Dish of Rice / Noodles with shared dished (Including lazy Suzan) +/- Beverage	1 Dish of Roti Canai / Thosai / Chapati mixed with curry +/- Beverage	NA	NA	7	7	14	Presence of intake 1	At home	My place	Delivery & brought from outside	Food court	Breakfast	800	10	Roti canai	NA	NA	NA	NA	NA	NA	1	NA	1	NA	NA	NA	NA	NA	NA	NA	NA	With someone	2	1
494	Melaka	South	Yes	Male	Urban	25	Malay	3 meals per day	3 Meals	Never	1 Dish of Rice / Noodles with shared dishes ( including lazy Suzan) +/- Beverage	NA	1 Dish of Rice / Noodles with shared dishes (Including lazy Suzan) +/- Beverage	1 Dish of Rice / Noodles with shared dished (Including lazy Suzan) +/- Beverage	NA	NA	NA	14	4	18	Presence of intake 1	At home	My place	Cooked by friend / family	Cooked at home (by you, friend or family)	Breakfast	900	5	Bread	egg	NA	NA	NA	NA	NA	5	NA	NA	NA	NA	NA	NA	NA	NA	NA	NA	Alone	Eating alone	Eating alone
247	Sabah	East Malaysia	Yes	Male	Urban	24	Non-Malay Bumiputra	3 meals per day	3 Meals	Once or twice a day	1 Dish of Rice / Noodles with other food in the plate not mixed +/- Beverage	1 Dish of Rice / Noodles with shared dishes ( including lazy Suzan) +/- Beverage	Buffet +/- Beverage	1 Dish of Rice / Noodles with other food in the plate not mixed +/- Beverage	1 Dish of Roti Canai / Thosai / Chapati mixed with curry +/- Beverage	Local/Western Pastries (Kuih Muih, Cakes, Pastries, Sandwich) +/- Beverage	Only Beverage	6	15	21	Presence of intake 1	Outside	My place	Delivery & brought from outside	Restaurant	Breakfast	800	10	Fried Rice	Chicken	NA	NA	NA	NA	Chicken	1	NA	1	NA	NA	NA	NA	NA	NA	NA	NA	Alone	Eating alone	Eating alone
327	Sabah	East Malaysia	Yes	Male	Rural	39	Non-Malay Bumiputra	2 meals per day	1 or 2 Meal(s)	Once or twice a day	1 Dish of Rice / Noodles mixed with other food in the plate +/- Beverage	Cereals with Milk +/- Beverage	1 Dish of Rice / Noodles mixed with other food in the plate ( incl Rice Porridge or Instant Noodles) +/- Beverage + F/D	1 Dish of Rice / Noodles with shared dished (Including lazy Suzan) +/- Beverage	Sandwich / Burger / Savoury Patries +/- Beverage	Sweet / Savory Snacks (Biscuits, Chocolates, Candies, Chips, Nuts) +/- Beverage	Local/Western Pastries (Kuih Muih, Cakes, Pastries, Sandwich) +/- Beverage	14	7	21	Presence of intake 1	At home	My place	Cooked by friend / family	Cooked at home (by you, friend or family)	Breakfast	815	20	NA	NA	NA	Mee Goreng	NA	NA	NA	NA	NA	NA	NA	NA	NA	1 plate	NA	NA	NA	NA	With someone	4	2
295	Sabah	East Malaysia	Yes	Female	Urban	26	Non-Malay Bumiputra	2 meals per day	1 or 2 Meal(s)	Once or twice a day	Cereals with Milk +/- Beverage	1 Dish of Rice / Noodles with other food in the plate not mixed +/- Beverage	1 Dish of Rice / Noodles with other food in the plate not mixed +/- beverage	Soup +/- Beverage	Only Beverage	Sweet / Savory Snacks (Biscuits, Chocolates, Candies, Chips, Nuts) +/- Beverage	Local/Western Pastries (Kuih Muih, Cakes, Pastries, Sandwich) +/- Beverage	4	10	14	Presence of intake 1	Outside	My place	Delivery & brought from outside	Convenience store, supermarket, pasar mini	Breakfast	800	5	Bread	Kurma	NA	NA	NA	NA	Chocolate	1	NA	3	NA	NA	NA	NA	NA	NA	NA	NA	Alone	Eating alone	Eating alone
293	Sabah	East Malaysia	Yes	Male	Urban	29	Non-Malay Bumiputra	3 meals per day	3 Meals	Once or twice a day	1 Dish of Roti Canai / Thosai / Chapati mixed with curry +/- Beverage	1 Dish of Rice / Noodles with other food in the plate not mixed +/- Beverage	Buffet +/- Beverage	1 Dish of Rice / Noodles with other food in the plate not mixed +/- Beverage	1 Dish of Roti Canai / Thosai / Chapati mixed with curry +/- Beverage	Local/Western Pastries (Kuih Muih, Cakes, Pastries, Sandwich) +/- Beverage	Sweet / Savory Snacks (Biscuits, Chocolates, Candies, Chips, Nuts) +/- Beverage	3	18	21	Presence of intake 1	Outside	Friend's place	Cooked by you	Cooked at home (by you, friend or family)	Breakfast	800	15	Nasi putih	Ayam kari	Kuih ubi	NA	NA	NA	NA	2 senduk	NA	NA	NA	2	NA	NA	NA	NA	NA	NA	Alone	Eating alone	Eating alone
690	Selangor	Central	Yes	Male	Urban	18	Chinese	3 meals per day	3 Meals	Once or twice a day	All day Breakfast with Sausage and Eggs +/- Beverage	1 Dish of Rice / Noodles with other food in the plate not mixed +/- Beverage	1 Dish of Rice / Noodles with other food in the plate not mixed +/- beverage	1 Dish of Rice / Noodles with shared dished (Including lazy Suzan) +/- Beverage	Sandwich / Burger / Savoury Patries +/- Beverage	Sweet / Savory Snacks (Biscuits, Chocolates, Candies, Chips, Nuts) +/- Beverage	Fruits / Hot or Cold Dessert +/- Beverage	14	7	21	Presence of intake 1	At home	My place	Cooked by friend / family	Cooked at home (by you, friend or family)	Breakfast	800	10	Egg	Sausage	Bread	NA	NA	NA	NA	2	NA	NA	NA	2	NA	NA	NA	NA	NA	NA	Alone	Eating alone	Eating alone
167	Johor	South	Yes	Female	Urban	35	Malay	2 meals per day	1 or 2 Meal(s)	Never	1 Dish of Rice / Noodles mixed with other food in the plate +/- Beverage	NA	1 Dish of Rice / Noodles mixed with other food in the plate ( incl Rice Porridge or Instant Noodles) +/- Beverage	NA	NA	Local/Western Pastries (Kuih Muih, Cakes, Pastries, Sandwich) +/- Beverage	NA	14	0	14	Presence of intake 1	At home	My place	Cooked by you	Cooked at home (by you, friend or family)	Breakfast	730	30	Roti Canai	NA	NA	NA	NA	NA	Sardin	5	NA	NA	NA	NA	NA	NA	NA	NA	NA	NA	Alone	Eating alone	Eating alone
1894	Terengganu	East Coast	Yes	Female	Urban	50	Malay	2 meals per day	1 or 2 Meal(s)	Once or twice a day	1 Dish of Rice / Noodles mixed with other food in the plate +/- Beverage	NA	Small items (Nuts,Fruits,Kuih-Muih,etc) +/- Beverage	1 Dish of Rice / Noodles with other food in the plate not mixed +/- Beverage	NA	NA	Sweet / Savory Snacks (Biscuits, Chocolates, Candies, Chips, Nuts) +/- Beverage	15	6	21	Presence of intake 1	Outside	My place	Delivery & brought from outside	Hawkers, stalls, street food	Breakfast	1000	10	nasi putih	kangkung goreng	ayam goreng	NA	NA	NA	NA	1 scp	NA	1 pc	NA	1 pc	NA	NA	NA	NA	NA	NA	With someone	3	No children
218	Selangor	Central	Yes	Female	Urban	47	Malay	2 meals per day	1 or 2 Meal(s)	Once or twice a day	1 Dish of Roti Canai / Thosai / Chapati mixed with curry +/- Beverage	NA	1 Dish of Rice / Noodles with other food in the plate not mixed +/- beverage	1 Dish of Rice / Noodles with other food in the plate not mixed +/- Beverage	NA	Sweet / Savory Snacks (Biscuits, Chocolates, Candies, Chips, Nuts) +/- Beverage	Local/Western Pastries (Kuih Muih, Cakes, Pastries, Sandwich) +/- Beverage	7	5	12	Presence of intake 1	Outside	In a restaurant	Delivery & brought from outside	Mamak, nasi kandar	Breakfast	1030	30	Roti Canai	Teh ais Limau	NA	NA	NA	NA	NA	1	NA	No Intake	NA	NA	NA	NA	NA	NA	NA	NA	With someone	1	No children
477	Melaka	South	Yes	Female	Urban	18	Malay	3 meals per day	3 Meals	Once or twice a day	1 Dish of Roti Canai / Thosai / Chapati mixed with curry +/- Beverage	1 Dish of Rice / Noodles mixed with other food in the plate +/- Beverage	1 Dish of Rice / Noodles with shared dishes (Including lazy Suzan) +/- Beverage	NA	1 Dish of Rice / Noodles mixed with other food in the plate ( incl. Rice Porridge or Instant Noodles) +/- Beverage	Only Beverage	Only Beverage	2	18	20	Presence of intake 1	Outside	Friend's place	Delivery & brought from outside	Food court	Breakfast	1100	15	Nasi Lemak	Nescafe Ais	NA	NA	NA	NA	NA	1	NA	NA	NA	NA	NA	NA	NA	NA	NA	NA	Alone	Eating alone	Eating alone
47	Kuala Lumpur	Central	Yes	Male	Urban	42	Chinese	3 meals per day	3 Meals	Once or twice a day	NA	Only Beverage	1 Dish of Rice / Noodles with other food in the plate not mixed +/- beverage	1 Dish of Rice / Noodles with other food in the plate not mixed +/- Beverage	NA	NA	NA	7	14	21	Presence of intake 1	Outside	Friend's place	Delivery & brought from outside	Hawkers, stalls, street food	Breakfast	1030	30	Mee Keling	Coffee	NA	NA	NA	NA	pork, soup, sayur, fishball	1	Ice	No Intake	NA	NA	NA	NA	NA	NA	NA	NA	With someone	2	2
1223	Penang	North	Yes	Female	Urban	24	Chinese	2 meals per day	1 or 2 Meal(s)	Never	1 Dish of Rice / Noodles with other food in the plate not mixed +/- Beverage	1 Dish of Rice / Noodles with other food in the plate not mixed +/- Beverage	1 Dish of Rice / Noodles mixed with other food in the plate ( incl Rice Porridge or Instant Noodles) +/- Beverage	Soup +/- Beverage	Small items (Nuts,Fruits,Kuih-Muih,etc) +/- Beverage	Local/Western Pastries (Kuih Muih, Cakes, Pastries, Sandwich) +/- Beverage	Local/Western Pastries (Kuih Muih, Cakes, Pastries, Sandwich) +/- Beverage	12	9	21	Presence of intake 1	At home	My place	Cooked by friend / family	Cooked at home (by you, friend or family)	Brunch	1130	60	horlicks	nasi	egg	NA	NA	NA	milk	1	lemak	No Intake	half boiled	2	NA	NA	NA	NA	NA	NA	Alone	Eating alone	Eating alone
273	Pahang	East Coast	Yes	Female	Urban	32	Malay	3 meals per day	3 Meals	Never	Sandwich / Burger +/- Beverage	Only Beverage	1 Dish of Rice / Noodles with shared dishes (Including lazy Suzan) +/- Beverage	1 Dish of Rice / Noodles with other food in the plate not mixed +/- Beverage	Only Beverage	NA	NA	15	6	21	Presence of intake 1	At home	My place	Delivery & brought from outside	Hawkers, stalls, street food	Brunch	1030	10	Nasi lemak	Teh o	NA	NA	NA	NA	Egg, sambal bilis	4 scoops	NA	No Intake	NA	NA	NA	NA	NA	NA	NA	NA	Alone	Eating alone	Eating alone
1224	Penang	North	Yes	Female	Urban	34	Malay	2 meals per day	1 or 2 Meal(s)	Never	Small items (Nuts, Fruits,Kuih-Muih,etc)+/- Beverage	Small items (Nuts, Fruits,Kuih-Muih,etc)+/- Beverage	1 Dish of Rice / Noodles with other food in the plate not mixed +/- beverage	1 Dish of Rice / Noodles with other food in the plate not mixed +/- Beverage	1 Dish of Rice / Noodles mixed with other food in the plate ( incl. Rice Porridge or Instant Noodles) +/- Beverage	Sweet / Savory Snacks (Biscuits, Chocolates, Candies, Chips, Nuts) +/- Beverage	Sweet / Savory Snacks (Biscuits, Chocolates, Candies, Chips, Nuts) +/- Beverage	7	14	21	Presence of intake 1	Outside	In the office	Delivery & brought from outside	Hawkers, stalls, street food	Brunch	1300	60	kuih	nescafe	NA	NA	NA	NA	NA	5	NA	1	NA	NA	NA	NA	NA	NA	NA	NA	Alone	Eating alone	Eating alone
1245	Kuala Lumpur	Central	Yes	Female	Urban	46	Malay	2 meals per day	1 or 2 Meal(s)	Never	1 Dish of Rice / Noodles mixed with other food in the plate +/- Beverage	1 Dish of Rice / Noodles with other food in the plate not mixed +/- Beverage	1 Dish of Rice / Noodles with other food in the plate not mixed +/- beverage	1 Dish of Rice / Noodles with shared dished (Including lazy Suzan) +/- Beverage	Small items (Nuts,Fruits,Kuih-Muih,etc) +/- Beverage	Sweet / Savory Snacks (Biscuits, Chocolates, Candies, Chips, Nuts) +/- Beverage	Only Beverage	12	4	16	Presence of intake 1	Outside	In the office	Delivery & brought from outside	Food court	Brunch	1200	60	Coffee O	mee goreng	telur mata	NA	NA	NA	NA	1	NA	NA	NA	1	NA	NA	NA	NA	NA	NA	With someone	5	No children
956	Selangor	Central	Yes	Male	Urban	21	Malay	3 meals per day	3 Meals	Once or twice a day	1 Dish of Rice / Noodles mixed with other food in the plate +/- Beverage	1 Dish of Rice / Noodles mixed with other food in the plate +/- Beverage	1 Dish of Rice / Noodles mixed with other food in the plate ( incl Rice Porridge or Instant Noodles) +/- Beverage	1 Dish of Rice / Noodles with other food in the plate not mixed +/- Beverage	1 Dish of Roti Canai / Thosai / Chapati mixed with curry +/- Beverage	Local/Western Pastries (Kuih Muih, Cakes, Pastries, Sandwich) +/- Beverage	Local/Western Pastries (Kuih Muih, Cakes, Pastries, Sandwich) +/- Beverage	21	0	21	Presence of intake 1	At home	My place	Cooked by friend / family	Cooked at home (by you, friend or family)	Brunch	1100	30	Nasi Lemak	Ayam	Air Kosong	NA	NA	NA	NA	1	Goreng	1	NA	1	NA	NA	NA	NA	NA	NA	Alone	Eating alone	Eating alone
11	Selangor	Central	Yes	Female	SubUrban	23	Indian	3 meals per day	3 Meals	Once or twice a day	Sandwich / Burger +/- Beverage	NA	1 Dish of Rice / Noodles with other food in the plate not mixed +/- beverage	1 Dish of Rice / Noodles mixed with other food in the plate ( incl. Rice Porridge or Instant Noodles) +/- Beverage	NA	Only Beverage	NA	20	1	21	Presence of intake 1	At home	My place	Delivery & brought from outside	Convenience store, supermarket, pasar mini	Breakfast	800	5	Bread	water	NA	NA	NA	NA	Vanilla	1	NA	1	NA	NA	NA	NA	NA	NA	NA	NA	Alone	Eating alone	Eating alone
557	Sarawak	East Malaysia	Yes	Female	Urban	24	Non-Malay Bumiputra	3 meals per day	3 Meals	Once or twice a day	All day Breakfast with Sausage and Eggs +/- Beverage	1 Dish of Rice / Noodles mixed with other food in the plate +/- Beverage	1 Dish of Rice / Noodles mixed with other food in the plate ( incl Rice Porridge or Instant Noodles) +/- Beverage	1 Dish of Rice / Noodles with other food in the plate not mixed +/- Beverage	Sandwich / Burger / Savoury Patries +/- Beverage	NA	NA	10	23	33	Presence of intake 1	Outside	In a restaurant	Delivery & brought from outside	Food court	Brunch	1030	10	Noodle	Teh	NA	NA	NA	NA	NA	1 bowl	NA	1 cup	NA	NA	NA	NA	NA	NA	NA	NA	With someone	1	No children
624	Kelantan	East Coast	Yes	Female	SubUrban	21	Malay	3 meals per day	3 Meals	Once or twice a day	1 Dish of Rice / Noodles mixed with other food in the plate +/- Beverage	1 Dish of Rice / Noodles mixed with other food in the plate +/- Beverage	1 Dish of Rice / Noodles with other food in the plate not mixed +/- beverage	1 Dish of Rice / Noodles with other food in the plate not mixed +/- Beverage	Soup +/- Beverage	Only Beverage	Rice / Roti Canai / Noodles +/- Beverage	20	3	23	Presence of intake 1	At home	My place	Cooked by you	Cooked at home (by you, friend or family)	Lunch	1400	30	Nasi Putih	Iced Tea	NA	NA	NA	NA	NA	1	NA	1	NA	NA	NA	NA	NA	NA	NA	NA	With someone	2	No children
6	Selangor	Central	Yes	Female	Urban	22	Indian	3 meals per day	3 Meals	Once or twice a day	All day Breakfast with Sausage and Eggs +/- Beverage	NA	1 Dish of Rice / Noodles with other food in the plate not mixed +/- beverage	1 Dish of Rice / Noodles with other food in the plate not mixed +/- Beverage	NA	NA	Rice / Roti Canai / Noodles +/- Beverage	4	17	21	Presence of intake 1	Outside	In a restaurant	Delivery & brought from outside	Mamak, nasi kandar	Breakfast	1100	30	Roti Canai	water	NA	NA	NA	NA	curry	1	NA	1	NA	NA	NA	NA	NA	NA	NA	NA	Alone	Eating alone	Eating alone
121	Kuala Lumpur	Central	Yes	Male	Urban	20	Indian	4 meals per day	4 Meals or more	Once or twice a day	1 Dish of Roti Canai / Thosai / Chapati mixed with curry +/- Beverage	1 Dish of Rice / Noodles with other food in the plate not mixed +/- Beverage	NA	1 Dish of Rice / Noodles mixed with other food in the plate ( incl. Rice Porridge or Instant Noodles) +/- Beverage	NA	NA	Only Beverage	10	20	30	Presence of intake 1	Outside	In the office	Delivery & brought from outside	Fast - Food	Breakfast	1100	30	Sausage Mcmuffin	Milo Ice	Hashbrown	NA	NA	NA	NA	1	NA	NA	NA	1	NA	NA	NA	NA	NA	NA	Alone	Eating alone	Eating alone
5	Selangor	North	Yes	Female	Urban	20	Indian	4 meals per day	4 Meals or more	3 - 4 times a day	All day Breakfast with Sausage and Eggs +/- Beverage	NA	1 Dish of Rice / Noodles with other food in the plate not mixed +/- beverage	1 Dish of Rice / Noodles with other food in the plate not mixed +/- Beverage	NA	NA	Rice / Roti Canai / Noodles +/- Beverage	6	15	21	Presence of intake 1	Outside	In a restaurant	Delivery & brought from outside	Mamak, nasi kandar	Breakfast	1030	30	Nasi Lemak	Mihun goreng	water	NA	NA	NA	NA	1	NA	NA	NA	1	NA	NA	NA	NA	NA	NA	Alone	Eating alone	Eating alone
1	Kuala Lumpur	Central	Yes	Female	Urban	18	Malay	3 meals per day	3 Meals	Once or twice a day	All day Breakfast with Sausage and Eggs +/- Beverage	All day Breakfast with Sausage and Eggs +/- Beverage	1 Dish of Rice / Noodles mixed with other food in the plate ( incl Rice Porridge or Instant Noodles) +/- Beverage	Soup +/- Beverage	1 Dish of Rice / Noodles with other food in the plate not mixed +/- Beverage	Sweet / Savory Snacks (Biscuits, Chocolates, Candies, Chips, Nuts) +/- Beverage	NA	7	14	21	Presence of intake 1	Outside	My place	Delivery & brought from outside	Convenience store, supermarket, pasar mini	Breakfast	1100	30	Bread	Can coffee	NA	NA	NA	NA	Kaya	3 pcs	NA	NA	NA	NA	NA	NA	NA	NA	NA	NA	Alone	Eating alone	Eating alone
1306	Sabah	East Malaysia	Yes	Female	Urban	23	Non-Malay Bumiputra	3 meals per day	3 Meals	Once or twice a day	1 Dish of Roti Canai / Thosai / Chapati mixed with curry +/- Beverage	NA	1 Dish of Rice / Noodles with other food in the plate not mixed +/- beverage	1 Dish of Rice / Noodles with other food in the plate not mixed +/- Beverage	1 Dish of Roti Canai / Thosai / Chapati mixed with curry +/- Beverage	Sweet / Savory Snacks (Biscuits, Chocolates, Candies, Chips, Nuts) +/- Beverage	NA	8	12	20	Presence of intake 1	Outside	In a restaurant	Delivery & brought from outside	Mamak, nasi kandar	Breakfast	1030	60	Roti Telur	Teh o ice limau	NA	NA	NA	NA	Roti,egg	1	Teh,limau	1	NA	NA	NA	NA	NA	NA	NA	NA	Alone	Eating alone	Eating alone
43	Kuala Lumpur	Central	Yes	Female	Urban	27	Malay	3 meals per day	3 Meals	Once or twice a day	NA	1 Dish of Rice / Noodles with other food in the plate not mixed +/- Beverage	Only Beverage	1 Dish of Rice / Noodles with shared dished (Including lazy Suzan) +/- Beverage	1 Dish of Roti Canai / Thosai / Chapati mixed with curry +/- Beverage	Sweet / Savory Snacks (Biscuits, Chocolates, Candies, Chips, Nuts) +/- Beverage	NA	0	21	21	Presence of intake 1	Outside	My place	Delivery & brought from outside	Restaurant	Breakfast	1130	10	Nasi goreng	Teh Tarik	NA	NA	NA	NA	Seafood	1	NA	NA	NA	NA	NA	NA	NA	NA	NA	NA	With someone	1	No children
876	Johor	South	Yes	Male	Urban	24	Indian	3 meals per day	3 Meals	3 - 4 times a day	All day Breakfast with Sausage and Eggs +/- Beverage	1 Dish of Roti Canai / Thosai / Chapati mixed with curry +/- Beverage	1 Dish of Rice / Noodles with other food in the plate not mixed +/- beverage	1 Dish of Rice / Noodles with other food in the plate not mixed +/- Beverage	1 Dish of Roti Canai / Thosai / Chapati mixed with curry +/- Beverage	Local/Western Pastries (Kuih Muih, Cakes, Pastries, Sandwich) +/- Beverage	Local/Western Pastries (Kuih Muih, Cakes, Pastries, Sandwich) +/- Beverage	8	13	21	Presence of intake 1	Outside	In a restaurant	Delivery & brought from outside	Mamak, nasi kandar	Brunch	1030	30	Thosai	Teh tarik	NA	NA	NA	NA	Egg	1	NA	1	NA	NA	NA	NA	NA	NA	NA	NA	Alone	Eating alone	Eating alone
1914	Kelantan	East Coast	Yes	Female	Urban	27	Malay	3 meals per day	3 Meals	Once or twice a day	Sandwich / Burger +/- Beverage	NA	Buffet +/- Beverage	Sandwich / Burger / Savoury Patries +/- Beverage	NA	Sweet / Savory Snacks (Biscuits, Chocolates, Candies, Chips, Nuts) +/- Beverage	NA	19	2	21	Presence of intake 1	Outside	In a restaurant	Delivery & brought from outside	Cooked at home (by you, friend or family)	Brunch	1130	30	Nasi	Ikan Patin	Sayu goreng	Teh Ais	NA	NA	Plain Rice	1	Tempoyah	NA	Sayur	1	Teh	NA	NA	NA	NA	NA	With someone	2	No children
230	Selangor	Central	Yes	Female	Urban	25	Malay	3 meals per day	3 Meals	Once or twice a day	1 Dish of Rice / Noodles mixed with other food in the plate +/- Beverage	NA	1 Dish of Rice / Noodles with other food in the plate not mixed +/- beverage	Sandwich / Burger / Savoury Patries +/- Beverage	NA	Sweet / Savory Snacks (Biscuits, Chocolates, Candies, Chips, Nuts) +/- Beverage	Only Beverage	12	10	22	Presence of intake 1	At home	My place	Cooked by you	Cooked at home (by you, friend or family)	Breakfast	1100	20	Lasagna	Plain Water	NA	NA	NA	NA	NA	1	NA	NA	NA	NA	NA	NA	NA	NA	NA	NA	Alone	Eating alone	Eating alone
376	Kelantan	East Coast	Yes	Male	Rural	22	Malay	2 meals per day	1 or 2 Meal(s)	3 - 4 times a day	1 Dish of Rice / Noodles with other food in the plate not mixed +/- Beverage	NA	Buffet +/- Beverage	Small items (Nuts,Fruits,Kuih-Muih,etc) +/- Beverage	NA	Sweet / Savory Snacks (Biscuits, Chocolates, Candies, Chips, Nuts) +/- Beverage	NA	9	5	14	Presence of intake 1	At home	My place	Delivery & brought from outside	Hawkers, stalls, street food	Breakfast	1200	30	Fried Chicken	Limau ais	NA	NA	NA	NA	NA	2	NA	1 glass"	NA	NA	NA	NA	NA	NA	NA	NA	Alone	Eating alone	Eating alone
1544	Sabah	East Malaysia	Yes	Male	SubUrban	36	Non-Malay Bumiputra	2 meals per day	1 or 2 Meal(s)	Never	1 Dish of Rice / Noodles mixed with other food in the plate +/- Beverage	NA	1 Dish of Roti Canai / Thosai / Chapati mixed with curry +/- Beverage	1 Dish of Rice / Noodles mixed with other food in the plate ( incl. Rice Porridge or Instant Noodles) +/- Beverage	Only Beverage	Rice / Roti Canai / Noodles +/- Beverage	Rice / Roti Canai / Noodles +/- Beverage	20	0	20	Presence of intake 1	Outside	In the office	Delivery & brought from outside	Food court	Breakfast	1030	60	Koh loh mee	Barley ice	NA	NA	NA	NA	NA	1	NA	1	NA	NA	NA	NA	NA	NA	NA	NA	With someone	1	No children
1309	Sabah	East Malaysia	Yes	Female	Urban	20	Non-Malay Bumiputra	3 meals per day	3 Meals	Never	1 Dish of Rice / Noodles mixed with other food in the plate +/- Beverage	NA	1 Dish of Rice / Noodles with other food in the plate not mixed +/- beverage	1 Dish of Rice / Noodles with other food in the plate not mixed +/- Beverage	1 Dish of Rice / Noodles mixed with other food in the plate ( incl. Rice Porridge or Instant Noodles) +/- Beverage	Sweet / Savory Snacks (Biscuits, Chocolates, Candies, Chips, Nuts) +/- Beverage	Sweet / Savory Snacks (Biscuits, Chocolates, Candies, Chips, Nuts) +/- Beverage	6	14	20	Presence of intake 1	Outside	In a restaurant	Delivery & brought from outside	Restaurant	Brunch	1100	30	Barley	Bee Hon Soup	NA	NA	NA	NA	NA	1	BeeHon,Chicken Slices, Fish Ball	1	NA	NA	NA	NA	NA	NA	NA	NA	Alone	Eating alone	Eating alone
887	Johor	South	Yes	Male	Urban	34	Malay	2 meals per day	1 or 2 Meal(s)	3 - 4 times a day	Small items (Nuts, Fruits,Kuih-Muih,etc)+/- Beverage	Small items (Nuts, Fruits,Kuih-Muih,etc)+/- Beverage	1 Dish of Rice / Noodles with other food in the plate not mixed +/- beverage	1 Dish of Rice / Noodles with other food in the plate not mixed +/- Beverage	1 Dish of Roti Canai / Thosai / Chapati mixed with curry +/- Beverage	Local/Western Pastries (Kuih Muih, Cakes, Pastries, Sandwich) +/- Beverage	Local/Western Pastries (Kuih Muih, Cakes, Pastries, Sandwich) +/- Beverage	11	10	21	Presence of intake 1	Outside	In the office	Cooked by friend / family	Cooked at home (by you, friend or family)	Brunch	1030	30	Kuih muih	Teh bungkus	NA	NA	NA	NA	NA	2	NA	1	NA	NA	NA	NA	NA	NA	NA	NA	Alone	Eating alone	Eating alone
888	Johor	South	Yes	Female	Urban	23	Malay	2 meals per day	1 or 2 Meal(s)	3 - 4 times a day	All day Breakfast with Sausage and Eggs +/- Beverage	All day Breakfast with Sausage and Eggs +/- Beverage	1 Dish of Rice / Noodles with other food in the plate not mixed +/- beverage	1 Dish of Rice / Noodles with other food in the plate not mixed +/- Beverage	1 Dish of Rice / Noodles mixed with other food in the plate ( incl. Rice Porridge or Instant Noodles) +/- Beverage	Only Beverage	Only Beverage	20	1	21	Presence of intake 1	Outside	In the office	Cooked by friend / family	Cooked at home (by you, friend or family)	Brunch	1030	30	kuih	Teh bungkus	NA	NA	NA	NA	kuih muih malay	2	Teh	1	NA	NA	NA	NA	NA	NA	NA	NA	Alone	Eating alone	Eating alone
1145	Perak	Central	Yes	Male	SubUrban	40	Malay	2 meals per day	1 or 2 Meal(s)	Once or twice a day	Sandwich / Burger +/- Beverage	Small items (Nuts, Fruits,Kuih-Muih,etc)+/- Beverage	1 Dish of Rice / Noodles with other food in the plate not mixed +/- beverage	1 Dish of Rice / Noodles with other food in the plate not mixed +/- Beverage	1 Dish of Roti Canai / Thosai / Chapati mixed with curry +/- Beverage	Sweet / Savory Snacks (Biscuits, Chocolates, Candies, Chips, Nuts) +/- Beverage	Sweet / Savory Snacks (Biscuits, Chocolates, Candies, Chips, Nuts) +/- Beverage	7	14	21	Presence of intake 1	At home	My place	Cooked by friend / family	Cooked at home (by you, friend or family)	Brunch	1100	30	Coffee O	Roti kaya butter	NA	NA	NA	NA	NA	1	NA	1	NA	NA	NA	NA	NA	NA	NA	NA	Alone	Eating alone	Eating alone
1105	Kedah	North	Yes	Female	Urban	23	Malay	4 meals per day	4 Meals or more	Once or twice a day	1 Dish of Rice / Noodles mixed with other food in the plate +/- Beverage	Small items (Nuts, Fruits,Kuih-Muih,etc)+/- Beverage	1 Dish of Rice / Noodles with other food in the plate not mixed +/- beverage	Soup +/- Beverage	1 Dish of Rice / Noddles mixed with other food in the plate ( incl Rice Porridge or Instant Noodles) +/- Beverage + F/D	Sweet / Savory Snacks (Biscuits, Chocolates, Candies, Chips, Nuts) +/- Beverage	Only Beverage	14	14	28	Presence of intake 1	Outside	In a restaurant	Delivery & brought from outside	Mamak, nasi kandar	Brunch	1030	30	Roti Canai	The tarik	NA	NA	NA	NA	Roti Canai Telur	1	NA	1	NA	NA	NA	NA	NA	NA	NA	NA	Alone	Eating alone	Eating alone
18	Kedah	North	Yes	Female	Urban	23	Malay	2 meals per day	1 or 2 Meal(s)	Once or twice a day	1 Dish of Rice / Noodles with other food in the plate not mixed +/- Beverage	1 Dish of Rice / Noodles mixed with other food in the plate +/- Beverage	1 Dish of Rice / Noodles with shared dishes (Including lazy Suzan) +/- Beverage	1 Dish of Rice / Noodles with shared dished (Including lazy Suzan) +/- Beverage	1 Dish of Roti Canai / Thosai / Chapati mixed with curry +/- Beverage	Local/Western Pastries (Kuih Muih, Cakes, Pastries, Sandwich) +/- Beverage	Only Beverage	11	3	14	Presence of intake 1	At home	My place	Cooked by friend / family	Cooked at home (by you, friend or family)	Breakfast	1100	60	Rice	Egg	Syrup	NA	NA	NA	Potato eggplant curry	1	scrambled	1	NA	1	NA	NA	NA	NA	NA	NA	With someone	3	No children
809	N. Sembilan	South	Yes	Male	Urban	27	Indian	3 meals per day	3 Meals	Once or twice a day	1 Dish of Rice / Noodles with other food in the plate not mixed +/- Beverage	NA	1 Dish of Rice / Noodles with other food in the plate not mixed +/- beverage	1 Dish of Rice / Noodles with shared dished (Including lazy Suzan) +/- Beverage	NA	Local/Western Pastries (Kuih Muih, Cakes, Pastries, Sandwich) +/- Beverage	Local/Western Pastries (Kuih Muih, Cakes, Pastries, Sandwich) +/- Beverage	7	14	21	Presence of intake 1	Outside	In a restaurant	Delivery & brought from outside	Mamak, nasi kandar	Breakfast	1030	30	Roti Canai	Milo Panas	NA	NA	NA	NA	Dal Curry	1	susu	3	NA	NA	NA	NA	NA	NA	NA	NA	With someone	2	2
283	Perak	Central	Yes	Male	Urban	20	Malay	3 meals per day	3 Meals	Once or twice a day	1 Dish of Roti Canai / Thosai / Chapati mixed with curry +/- Beverage	1 Dish of Roti Canai / Thosai / Chapati mixed with curry +/- Beverage	1 Dish of Rice / Noodles with other food in the plate not mixed +/- beverage	1 Dish of Rice / Noodles with other food in the plate not mixed +/- Beverage	1 Dish of Roti Canai / Thosai / Chapati mixed with curry +/- Beverage	Local/Western Pastries (Kuih Muih, Cakes, Pastries, Sandwich) +/- Beverage	Only Beverage	7	14	21	Presence of intake 1	At home	My place	Cooked by friend / family	Cooked at home (by you, friend or family)	Breakfast	700	30	Kopi	Roti	NA	NA	NA	NA	Susu	1 cup	Kaya	1 glass	NA	NA	NA	NA	NA	NA	NA	NA	With someone	2	No children
150	Kuala Lumpur	Central	Yes	Male	Urban	18	Chinese	3 meals per day	3 Meals	Once or twice a day	1 Dish of Rice / Noodles with other food in the plate not mixed +/- Beverage	1 Dish of Rice / Noodles with other food in the plate not mixed +/- Beverage	1 Dish of Rice / Noodles with other food in the plate not mixed +/- beverage	Buffet +/- Beverage	Soup +/- Beverage	Sweet / Savory Snacks (Biscuits, Chocolates, Candies, Chips, Nuts) +/- Beverage	Local/Western Pastries (Kuih Muih, Cakes, Pastries, Sandwich) +/- Beverage	6	15	21	Presence of intake 1	Outside	Friend's place	Delivery & brought from outside	Restaurant	Brunch	1230	30	Nasi Lemak	Ice Lemon Tea	NA	NA	NA	NA	ayam rendang, cucumber, peeanuts and ikan bilis	1	NA	NA	NA	NA	NA	NA	NA	NA	NA	NA	With someone	3	No children
136	Perak	Central	Yes	Male	Urban	20	Chinese	4 meals per day	4 Meals or more	Never	Breakfast with Toast +/- Beverage	1 Dish of Rice / Noodles with other food in the plate not mixed +/- Beverage	1 Dish of Rice / Noodles with shared dishes (Including lazy Suzan) +/- Beverage	1 Dish of Roti Canai / Thosai / Chapati mixed with curry +/- Beverage	1 Dish of Roti Canai / Thosai / Chapati mixed with curry +/- Beverage	Sweet / Savory Snacks (Biscuits, Chocolates, Candies, Chips, Nuts) +/- Beverage	Fruits / Hot or Cold Dessert +/- Beverage	14	14	28	Presence of intake 1	At home	My place	Cooked by friend / family	Cooked at home (by you, friend or family)	Brunch	1400	5	Chinese Dumpling	Water	NA	NA	NA	NA	w salted egg and pork	2	NA	NA	NA	NA	NA	NA	NA	NA	NA	NA	Alone	Eating alone	Eating alone
397	Johor	South	Yes	Male	Urban	26	Chinese	3 meals per day	3 Meals	Once or twice a day	Cereals with Milk +/- Beverage	1 Dish of Rice / Noodles mixed with other food in the plate +/- Beverage	1 Dish of Rice / Noodles with other food in the plate not mixed +/- beverage	1 Dish of Rice / Noodles with shared dished (Including lazy Suzan) +/- Beverage	1 Dish of Rice / Noodles mixed with other food in the plate ( incl. Rice Porridge or Instant Noodles) +/- Beverage	Local/Western Pastries (Kuih Muih, Cakes, Pastries, Sandwich) +/- Beverage	Local/Western Pastries (Kuih Muih, Cakes, Pastries, Sandwich) +/- Beverage	18	5	23	Presence of intake 1	At home	My place	Cooked by friend / family	Cooked at home (by you, friend or family)	Breakfast	1030	20	Dorayaki	Coffee	NA	NA	NA	NA	NA	1	NA	Few slices	NA	NA	NA	NA	NA	NA	NA	NA	Alone	Eating alone	Eating alone
451	Johor	South	Yes	Female	Urban	34	Malay	2 meals per day	1 or 2 Meal(s)	3 - 4 times a day	1 Dish of Rice / Noodles with other food in the plate not mixed +/- Beverage	1 Dish of Rice / Noodles with other food in the plate not mixed +/- Beverage	1 Dish of Rice / Noodles with other food in the plate not mixed +/- beverage	1 Dish of Rice / Noodles with shared dished (Including lazy Suzan) +/- Beverage	NA	NA	Local/Western Pastries (Kuih Muih, Cakes, Pastries, Sandwich) +/- Beverage	2	10	12	Presence of intake 1	At home	Friend's place	Cooked by friend / family	Cooked at home (by you, friend or family)	Breakfast	1030	15	Mee Goreng	Telur Rebus	Susu	NA	NA	NA	NA	1	NA	1	NA	200ml	NA	NA	NA	NA	NA	NA	Alone	Eating alone	Eating alone
399	Johor	South	Yes	Male	SubUrban	23	Chinese	2 meals per day	1 or 2 Meal(s)	Once or twice a day	1 Dish of Rice / Noodles mixed with other food in the plate +/- Beverage	1 Dish of Rice / Noodles mixed with other food in the plate +/- Beverage	1 Dish of Rice / Noodles mixed with other food in the plate ( incl Rice Porridge or Instant Noodles) +/- Beverage	1 Dish of Rice / Noodles with other food in the plate not mixed +/- Beverage	1 Dish of Rice / Noodles mixed with other food in the plate ( incl. Rice Porridge or Instant Noodles) +/- Beverage	Local/Western Pastries (Kuih Muih, Cakes, Pastries, Sandwich) +/- Beverage	Rice / Roti Canai / Noodles +/- Beverage	0	21	21	Presence of intake 1	Outside	Friend's place	Delivery & brought from outside	Restaurant	Brunch	1230	20	Bihun soup	Chinese tea	NA	NA	NA	NA	NA	1	NA	3 keping	NA	NA	NA	NA	NA	NA	NA	NA	Alone	Eating alone	Eating alone
407	Johor	South	Yes	Male	Urban	19	Indian	3 meals per day	3 Meals	Once or twice a day	1 Dish of Roti Canai / Thosai / Chapati mixed with curry +/- Beverage	1 Dish of Roti Canai / Thosai / Chapati mixed with curry +/- Beverage	1 Dish of Rice / Noodles with other food in the plate not mixed +/- beverage	1 Dish of Rice / Noodles with other food in the plate not mixed +/- Beverage	1 Dish of Roti Canai / Thosai / Chapati mixed with curry +/- Beverage	Local/Western Pastries (Kuih Muih, Cakes, Pastries, Sandwich) +/- Beverage	Rice / Roti Canai / Noodles +/- Beverage	7	14	21	Presence of intake 1	At home	My place	Cooked by you	Cooked at home (by you, friend or family)	Breakfast	1030	10	Bread	Milo	NA	NA	NA	NA	Jam	3	NA	NA	NA	NA	NA	NA	NA	NA	NA	NA	Alone	Eating alone	Eating alone
476	Melaka	South	Yes	Female	Urban	20	Malay	2 meals per day	1 or 2 Meal(s)	Once or twice a day	Only Beverage	NA	1 Dish of Rice / Noodles mixed with other food in the plate ( incl Rice Porridge or Instant Noodles) +/- Beverage	1 Dish of Rice / Noodles mixed with other food in the plate ( incl. Rice Porridge or Instant Noodles) +/- Beverage	NA	NA	Only Beverage	5	20	25	Presence of intake 1	Outside	In a restaurant	Delivery & brought from outside	Food court	Breakfast	1030	40	Nasi Goreng Cili Padi	Iced Tea	NA	NA	NA	NA	NA	1	NA	NA	NA	NA	NA	NA	NA	NA	NA	NA	Alone	Eating alone	Eating alone
177	Johor	South	Yes	Female	Urban	28	Chinese	1 meal per day	1 or 2 Meal(s)	3 - 4 times a day	NA	NA	1 Dish of Rice / Noodles mixed with other food in the plate ( incl Rice Porridge or Instant Noodles) +/- Beverage	1 Dish of Rice / Noodles mixed with other food in the plate ( incl. Rice Porridge or Instant Noodles) +/- Beverage	NA	Sweet / Savory Snacks (Biscuits, Chocolates, Candies, Chips, Nuts) +/- Beverage	NA	5	16	21	Presence of intake 1	Outside	In the office	Delivery & brought from outside	Hawkers, stalls, street food	Lunch	1210	15	Mee goreng	Milo	NA	NA	NA	NA	NA	1	NA	NA	NA	NA	NA	NA	NA	NA	NA	NA	Alone	Eating alone	Eating alone
569	Sarawak	East Malaysia	Yes	Female	Urban	22	Chinese	2 meals per day	1 or 2 Meal(s)	3 - 4 times a day	Only Beverage	NA	1 Dish of Rice / Noodles mixed with other food in the plate ( incl Rice Porridge or Instant Noodles) +/- Beverage	Western Structure (Starter+/- Main Course+/-Desseert +/- Beverage	Sandwich / Burger / Savoury Patries +/- Beverage	NA	Sweet / Savory Snacks (Biscuits, Chocolates, Candies, Chips, Nuts) +/- Beverage	7	14	21	Presence of intake 1	Outside	In a restaurant	Delivery & brought from outside	Convenience store, supermarket, pasar mini	Breakfast	1930	15	Bread	Tea	NA	NA	NA	NA	NA	1 piece	NA	1	NA	NA	NA	NA	NA	NA	NA	NA	Alone	Eating alone	Eating alone
220	Selangor	Central	Yes	Male	Urban	24	Malay	2 meals per day	1 or 2 Meal(s)	3 - 4 times a day	All day Breakfast with Sausage and Eggs +/- Beverage	NA	1 Dish of Rice / Noodles mixed with other food in the plate ( incl Rice Porridge or Instant Noodles) +/- Beverage	1 Dish of Rice / Noodles with shared dished (Including lazy Suzan) +/- Beverage	1 Dish of Rice / Noodles mixed with other food in the plate ( incl. Rice Porridge or Instant Noodles) +/- Beverage	Rice / Roti Canai / Noodles +/- Beverage	Only Beverage	14	4	18	Presence of intake 1	At home	My place	Delivery & brought from outside	Convenience store, supermarket, pasar mini	Snack	800	30	English Tea	Cookies	NA	NA	NA	NA	Hot	1	Almond	NA	NA	NA	NA	NA	NA	NA	NA	NA	Alone	Eating alone	Eating alone
400	Johor	South	Yes	Male	Urban	43	Chinese	3 meals per day	3 Meals	Once or twice a day	All day Breakfast with Sausage and Eggs +/- Beverage	1 Dish of Rice / Noodles mixed with other food in the plate +/- Beverage	1 Dish of Rice / Noodles with other food in the plate not mixed +/- beverage	1 Dish of Rice / Noodles with shared dished (Including lazy Suzan) +/- Beverage	1 Dish of Rice / Noodles mixed with other food in the plate ( incl. Rice Porridge or Instant Noodles) +/- Beverage	Local/Western Pastries (Kuih Muih, Cakes, Pastries, Sandwich) +/- Beverage	Rice / Roti Canai / Noodles +/- Beverage	6	21	27	Presence of intake 1	At home	My place	Cooked by you	Cooked at home (by you, friend or family)	Breakfast	800	5	Bread	Nescafe	NA	NA	NA	NA	NA	1	NA	1 drumstick	NA	NA	NA	NA	NA	NA	NA	NA	Alone	Eating alone	Eating alone
410	Johor	South	Yes	Female	Rural	25	Malay	3 meals per day	3 Meals	Once or twice a day	1 Dish of Rice / Noodles mixed with other food in the plate +/- Beverage	1 Dish of Rice / Noodles with other food in the plate not mixed +/- Beverage	1 Dish of Rice / Noodles with other food in the plate not mixed +/- beverage	1 Dish of Rice / Noodles with shared dished (Including lazy Suzan) +/- Beverage	1 Dish of Roti Canai / Thosai / Chapati mixed with curry +/- Beverage	Local/Western Pastries (Kuih Muih, Cakes, Pastries, Sandwich) +/- Beverage	Only Beverage	4	14	18	Presence of intake 1	Outside	Friend's place	Delivery & brought from outside	Food court	Breakfast	900	30	Soto	Water	NA	NA	NA	NA	NA	1	NA	NA	NA	NA	NA	NA	NA	NA	NA	NA	Alone	Eating alone	Eating alone
1911	Kelantan	East Coast	Yes	Female	Urban	36	Malay	3 meals per day	3 Meals	Once or twice a day	1 Dish of Rice / Noodles with other food in the plate not mixed +/- Beverage	NA	1 Dish of Rice / Noodles with shared dishes (Including lazy Suzan) +/- Beverage	Soup +/- Beverage	NA	Sweet / Savory Snacks (Biscuits, Chocolates, Candies, Chips, Nuts) +/- Beverage	NA	13	7	20	Presence of intake 1	At home	My place	Cooked by you	Cooked at home (by you, friend or family)	Breakfast	800	5	Bread	Susu	NA	NA	NA	NA	Wholemeal	1	Milk	1	NA	NA	NA	NA	NA	NA	NA	NA	With someone	2	4
405	Johor	South	Yes	Male	SubUrban	42	Malay	3 meals per day	3 Meals	Never	1 Dish of Roti Canai / Thosai / Chapati mixed with curry +/- Beverage	1 Dish of Roti Canai / Thosai / Chapati mixed with curry +/- Beverage	1 Dish of Rice / Noodles with other food in the plate not mixed +/- beverage	1 Dish of Rice / Noodles with other food in the plate not mixed +/- Beverage	1 Dish of Rice / Noodles mixed with other food in the plate ( incl. Rice Porridge or Instant Noodles) +/- Beverage	Only Beverage	Local/Western Pastries (Kuih Muih, Cakes, Pastries, Sandwich) +/- Beverage	15	6	21	Presence of intake 1	At home	My place	Delivery & brought from outside	Hawkers, stalls, street food	Breakfast	930	30	NA	NA	NA	Lontong	Water	NA	NA	NA	NA	NA	NA	NA	NA	1	NA	1	NA	NA	With someone	2	No children
438	Selangor	Central	Yes	Male	Urban	33	Malay	3 meals per day	3 Meals	Never	1 Dish of Rice / Noodles with other food in the plate not mixed +/- Beverage	NA	1 Dish of Rice / Noodles with other food in the plate not mixed +/- beverage	1 Dish of Rice / Noodles with shared dished (Including lazy Suzan) +/- Beverage	NA	NA	NA	3	15	18	Presence of intake 1	Outside	Friend's place	Delivery & brought from outside	Mamak, nasi kandar	Breakfast	745	35	Thosai	Dhal	Teh tarik panas	NA	NA	NA	NA	1 piece	NA	NA	NA	250ml	NA	NA	NA	NA	NA	NA	With someone	2	No children
420	Johor	South	Yes	Male	Urban	29	Chinese	3 meals per day	3 Meals	Once or twice a day	Cereals with Milk +/- Beverage	Cereals with Milk +/- Beverage	1 Dish of Rice / Noodles with other food in the plate not mixed +/- beverage	1 Dish of Rice / Noodles with shared dished (Including lazy Suzan) +/- Beverage	1 Dish of Rice / Noodles mixed with other food in the plate ( incl. Rice Porridge or Instant Noodles) +/- Beverage	Local/Western Pastries (Kuih Muih, Cakes, Pastries, Sandwich) +/- Beverage	Fruits / Hot or Cold Dessert +/- Beverage	9	15	24	Presence of intake 1	At home	My place	Cooked by friend / family	Cooked at home (by you, friend or family)	Breakfast	730	20	Ovaltine	NA	NA	Bread	NA	NA	NA	1	NA	1	NA	NA	Corn	1	NA	NA	NA	NA	With someone	6	No children
790	Kedah	North	Yes	Male	Rural	20	Malay	3 meals per day	3 Meals	3 - 4 times a day	1 Dish of Roti Canai / Thosai / Chapati mixed with curry +/- Beverage	1 Dish of Rice / Noodles with other food in the plate not mixed +/- Beverage	1 Dish of Rice / Noodles with other food in the plate not mixed +/- beverage	1 Dish of Rice / Noodles with other food in the plate not mixed +/- Beverage	Sandwich / Burger / Savoury Patries +/- Beverage	Fruits / Hot or Cold Dessert +/- Beverage	Only Beverage	6	15	21	Presence of intake 1	Outside	In a restaurant	Delivery & brought from outside	Hawkers, stalls, street food	Breakfast	800	5	Water	Roti Kering	NA	NA	NA	NA	NA	1	NA	1	NA	NA	NA	NA	NA	NA	NA	NA	With someone	5	No children
1484	Perak	Central	Yes	Male	SubUrban	21	Malay	4 meals per day	4 Meals or more	Never	1 Dish of Rice / Noodles mixed with other food in the plate +/- Beverage	NA	1 Dish of Rice / Noodles with other food in the plate not mixed +/- beverage	1 Dish of Rice / Noodles with shared dished (Including lazy Suzan) +/- Beverage	Only Beverage	Only Beverage	Local/Western Pastries (Kuih Muih, Cakes, Pastries, Sandwich) +/- Beverage	14	7	21	Presence of intake 1	At home	My place	Cooked by you	Cooked at home (by you, friend or family)	Breakfast	1000	15	Bread	Air Panas	NA	NA	NA	NA	Sambal Ikan Bilis	1	Air	1	NA	NA	NA	NA	NA	NA	NA	NA	Alone	Eating alone	Eating alone
129	Selangor	Central	Yes	Male	Urban	22	Indian	3 meals per day	3 Meals	Once or twice a day	Only Beverage	NA	Small items (Nuts,Fruits,Kuih-Muih,etc) +/- Beverage	1 Dish of Roti Canai / Thosai / Chapati mixed with curry +/- Beverage	NA	Sweet / Savory Snacks (Biscuits, Chocolates, Candies, Chips, Nuts) +/- Beverage	Local/Western Pastries (Kuih Muih, Cakes, Pastries, Sandwich) +/- Beverage	3	14	17	Presence of intake 1	Outside	On the go	Cooked by you	Cooked at home (by you, friend or family)	Breakfast	900	10	Water	Cookies	NA	NA	NA	NA	Warm	1	Chocolate	NA	NA	NA	NA	NA	NA	NA	NA	NA	Alone	Eating alone	Eating alone
932	Kuala Lumpur	Central	Yes	Female	Urban	32	Chinese	3 meals per day	3 Meals	Once or twice a day	Breakfast with Toast +/- Beverage	1 Dish of Rice / Noodles with other food in the plate not mixed +/- Beverage	1 Dish of Rice / Noodles with other food in the plate not mixed +/- beverage	1 Dish of Rice / Noodles with other food in the plate not mixed +/- Beverage	1 Dish of Roti Canai / Thosai / Chapati mixed with curry +/- Beverage	Fruits / Hot or Cold Dessert +/- Beverage	Only Beverage	1	20	21	Presence of intake 1	Outside	In the office	Cooked by friend / family	Cooked at home (by you, friend or family)	Breakfast	1000	30	Chipsmore	Plain water	NA	NA	NA	NA	NA	3 pieces	NA	1	NA	NA	NA	NA	NA	NA	NA	NA	Alone	Eating alone	Eating alone
430	Johor	South	Yes	Female	Urban	44	Chinese	3 meals per day	3 Meals	Once or twice a day	All day Breakfast with Sausage and Eggs +/- Beverage	Breakfast with Toast +/- Beverage	1 Dish of Rice / Noodles mixed with other food in the plate ( incl Rice Porridge or Instant Noodles) +/- Beverage	1 Dish of Rice / Noodles with shared dished (Including lazy Suzan) +/- Beverage	1 Dish of Rice / Noodles with shared dished (Including lazy Suzan) +/- Beverage	Sweet / Savory Snacks (Biscuits, Chocolates, Candies, Chips, Nuts) +/- Beverage	Local/Western Pastries (Kuih Muih, Cakes, Pastries, Sandwich) +/- Beverage	20	1	21	Presence of intake 1	At home	My place	Delivery & brought from outside	Food court	Breakfast	805	10	Red bea n bun	TehTarik	NA	NA	NA	NA	Red bean	1	NA	NA	NA	NA	NA	NA	NA	NA	NA	NA	Alone	Eating alone	Eating alone
422	Johor	South	Yes	Female	Urban	51	Indian	3 meals per day	3 Meals	Once or twice a day	All day Breakfast with Sausage and Eggs +/- Beverage	Small items (Nuts, Fruits,Kuih-Muih,etc)+/- Beverage	1 Dish of Rice / Noodles with other food in the plate not mixed +/- beverage	1 Dish of Rice / Noodles with shared dished (Including lazy Suzan) +/- Beverage	1 Dish of Rice / Noodles mixed with other food in the plate ( incl. Rice Porridge or Instant Noodles) +/- Beverage	Sweet / Savory Snacks (Biscuits, Chocolates, Candies, Chips, Nuts) +/- Beverage	Local/Western Pastries (Kuih Muih, Cakes, Pastries, Sandwich) +/- Beverage	7	16	23	Presence of intake 1	At home	My place	Cooked by you	Cooked at home (by you, friend or family)	Breakfast	830	10	Bread	Milk	NA	NA	NA	NA	Butter	NA	NA	NA	NA	NA	NA	NA	NA	NA	NA	NA	Alone	Eating alone	Eating alone
727	Kedah	North	Yes	Female	Rural	47	Malay	2 meals per day	1 or 2 Meal(s)	Once or twice a day	1 Dish of Rice / Noodles with other food in the plate not mixed +/- Beverage	Sandwich / Burger +/- Beverage	1 Dish of Rice / Noodles mixed with other food in the plate ( incl Rice Porridge or Instant Noodles) +/- Beverage	Buffet +/- Beverage	Only Beverage	Sweet / Savory Snacks (Biscuits, Chocolates, Candies, Chips, Nuts) +/- Beverage	Local/Western Pastries (Kuih Muih, Cakes, Pastries, Sandwich) +/- Beverage	10	4	14	Presence of intake 1	Outside	In the office	Cooked by you	Cooked at home (by you, friend or family)	Breakfast	800	2	Water	Bread	NA	NA	NA	NA	NA	1	NA	1	NA	NA	NA	NA	NA	NA	NA	NA	Alone	Eating alone	Eating alone
1205	Johor	South	Yes	Female	Urban	28	Malay	2 meals per day	1 or 2 Meal(s)	Once or twice a day	Small items (Nuts, Fruits,Kuih-Muih,etc)+/- Beverage	Small items (Nuts, Fruits,Kuih-Muih,etc)+/- Beverage	1 Dish of Rice / Noodles with other food in the plate not mixed +/- beverage	1 Dish of Rice / Noodles with other food in the plate not mixed +/- Beverage	1 Dish of Roti Canai / Thosai / Chapati mixed with curry +/- Beverage	Only Beverage	Only Beverage	9	5	14	Presence of intake 1	At home	My place	Delivery & brought from outside	Restaurant	Breakfast	800	30	Kuih muih	The O	NA	NA	NA	NA	NA	1	NA	1	NA	NA	NA	NA	NA	NA	NA	NA	With someone	2	No children
1044	Selangor	Central	Yes	Female	Urban	64	Chinese	3 meals per day	3 Meals	Never	1 Dish of Rice / Noodles with other food in the plate not mixed +/- Beverage	1 Dish of Rice / Noodles with other food in the plate not mixed +/- Beverage	1 Dish of Rice / Noodles with other food in the plate not mixed +/- beverage	Soup +/- Beverage	Sandwich / Burger / Savoury Patries +/- Beverage	Sweet / Savory Snacks (Biscuits, Chocolates, Candies, Chips, Nuts) +/- Beverage	Only Beverage	13	8	21	Presence of intake 1	At home	My place	Cooked by you	Cooked at home (by you, friend or family)	Breakfast	800	10	Bread	nescafe	NA	NA	NA	NA	vanilla	1	NA	NA	NA	NA	NA	NA	NA	NA	NA	NA	With someone	1	No children
1290	Selangor	Central	Yes	Male	Urban	60	Malay	3 meals per day	3 Meals	Once or twice a day	1 Dish of Rice / Noodles mixed with other food in the plate +/- Beverage	1 Dish of Rice / Noodles mixed with other food in the plate +/- Beverage	1 Dish of Rice / Noodles mixed with other food in the plate ( incl Rice Porridge or Instant Noodles) +/- Beverage	1 Dish of Rice / Noodles mixed with other food in the plate ( incl. Rice Porridge or Instant Noodles) +/- Beverage	NA	NA	Only Beverage	10	11	21	Presence of intake 1	At home	My place	Cooked by you	Cooked at home (by you, friend or family)	Breakfast	730	30	Nescafe	Biskut	NA	NA	NA	NA	NA	1	NA	NA	NA	NA	NA	NA	NA	NA	NA	NA	With someone	1	2
804	N. Sembilan	South	Yes	Female	SubUrban	34	Indian	3 meals per day	3 Meals	3 - 4 times a day	1 Dish of Rice / Noodles with other food in the plate not mixed +/- Beverage	NA	1 Dish of Rice / Noodles with shared dishes (Including lazy Suzan) +/- Beverage	1 Dish of Rice / Noodles with shared dished (Including lazy Suzan) +/- Beverage	NA	Local/Western Pastries (Kuih Muih, Cakes, Pastries, Sandwich) +/- Beverage	Local/Western Pastries (Kuih Muih, Cakes, Pastries, Sandwich) +/- Beverage	7	14	21	Presence of intake 1	Outside	In the office	Delivery & brought from outside	Cooked at home (by you, friend or family)	Breakfast	1000	20	Nescafe	Biscuits	NA	NA	NA	NA	susu	1	NA	1	NA	NA	NA	NA	NA	NA	NA	NA	Alone	Eating alone	Eating alone
[truncated: 1,044 more rows]
[truncated: 383 more columns]
